# Supplementary material for: Microwave & magnetic proteomics of macrophages from patients with HIV-associated cognitive impairment
Source: PLoS One. 2017 Jul 26;12(7):e0181779. doi: 10.1371/journal.pone.0181779 (PMC5528838; doi:10.1371/journal.pone.0181779)
Supplement: S1 Table — (XLSX) [file pone.0181779.s002.xlsx]

## Sheet: Min. 2 Peptides
Supplemetary Table 1. Raw data files of proteins identified
Protein name	Protein accession numbers	Database sources	Protein molecular weight (Da)	Protein identification probability	Exclusive unique peptide count	Exclusive unique spectrum count	Total spectrum count	Percentage of total spectra	Percentage sequence coverage
Heme oxygenase 2 OS=Homo sapiens GN=HMOX2 PE=1 SV=2	HMOX2_HUMAN	SwissProt_041614.fasta	36033.9	1	2	2	2	5.78e-05	0.0949
Proteasome subunit beta type-6 OS=Homo sapiens GN=PSMB6 PE=1 SV=4	PSB6_HUMAN	SwissProt_041614.fasta	25357.9	1	2	2	2	5.78e-05	0.0879
Mannose-1-phosphate guanyltransferase beta OS=Homo sapiens GN=GMPPB PE=1 SV=2	GMPPB_HUMAN	SwissProt_041614.fasta	39834	1	2	2	2	5.78e-05	0.106
Thioredoxin-related transmembrane protein 2 OS=Homo sapiens GN=TMX2 PE=1 SV=1	TMX2_HUMAN	SwissProt_041614.fasta	34039.2	1	2	2	2	5.78e-05	0.0743
Guanine nucleotide-binding protein G(s) subunit alpha isoforms XLas OS=Homo sapiens GN=GNAS PE=1 SV=2	GNAS1_HUMAN	SwissProt_041614.fasta	111026	1	2	2	4	0.000116	0.0376
Lysosomal protective protein OS=Homo sapiens GN=CTSA PE=1 SV=2	PPGB_HUMAN	SwissProt_041614.fasta	54467.6	1	2	2	2	5.78e-05	0.05
Proteasome subunit beta type-2 OS=Homo sapiens GN=PSMB2 PE=1 SV=1	PSB2_HUMAN	SwissProt_041614.fasta	22837.5	1	2	2	2	5.78e-05	0.149
Isocitrate dehydrogenase [NAD] subunit beta, mitochondrial OS=Homo sapiens GN=IDH3B PE=1 SV=2	IDH3B_HUMAN	SwissProt_041614.fasta	42183.6	1	2	2	2	5.78e-05	0.0753
Antigen peptide transporter 1 OS=Homo sapiens GN=TAP1 PE=1 SV=2	TAP1_HUMAN	SwissProt_041614.fasta	87219.4	1	2	2	2	5.78e-05	0.0545
Phosphatidylinositol 5-phosphate 4-kinase type-2 alpha OS=Homo sapiens GN=PIP4K2A PE=1 SV=2	PI42A_HUMAN	SwissProt_041614.fasta	46225.8	1	2	2	5	0.000145	0.148
TP53-regulating kinase OS=Homo sapiens GN=TP53RK PE=1 SV=2	PRPK_HUMAN	SwissProt_041614.fasta	28161.2	1	2	2	2	5.78e-05	0.119
Charged multivesicular body protein 1a OS=Homo sapiens GN=CHMP1A PE=1 SV=1	CHM1A_HUMAN	SwissProt_041614.fasta	21702.5	1	2	2	2	5.78e-05	0.0918
Rab5 GDP/GTP exchange factor OS=Homo sapiens GN=RABGEF1 PE=1 SV=2	RABX5_HUMAN	SwissProt_041614.fasta	79372.1	1	2	2	2	5.78e-05	0.0452
Acidic leucine-rich nuclear phosphoprotein 32 family member E OS=Homo sapiens GN=ANP32E PE=1 SV=1	AN32E_HUMAN	SwissProt_041614.fasta	30693.3	1	2	2	2	5.78e-05	0.0522
Alpha/beta hydrolase domain-containing protein 14B OS=Homo sapiens GN=ABHD14B PE=1 SV=1	ABHEB_HUMAN	SwissProt_041614.fasta	22346.1	1	2	2	2	5.78e-05	0.11
Suppressor of G2 allele of SKP1 homolog OS=Homo sapiens GN=SUGT1 PE=1 SV=3	SUGT1_HUMAN	SwissProt_041614.fasta	41024.8	1	2	2	2	5.78e-05	0.0767
39S ribosomal protein L50, mitochondrial OS=Homo sapiens GN=MRPL50 PE=1 SV=2	RM50_HUMAN	SwissProt_041614.fasta	18325	0.998	2	2	2	5.78e-05	0.196
Golgi-associated plant pathogenesis-related protein 1 OS=Homo sapiens GN=GLIPR2 PE=1 SV=3	GAPR1_HUMAN	SwissProt_041614.fasta	17218.2	1	2	2	2	5.78e-05	0.195
Absent in melanoma 1 protein OS=Homo sapiens GN=AIM1 PE=1 SV=3	AIM1_HUMAN	SwissProt_041614.fasta	188677	1	2	2	2	5.78e-05	0.0186
Hypoxanthine-guanine phosphoribosyltransferase OS=Homo sapiens GN=HPRT1 PE=1 SV=2	HPRT_HUMAN	SwissProt_041614.fasta	24580.2	1	2	2	2	5.78e-05	0.11
Differentially expressed in FDCP 6 homolog OS=Homo sapiens GN=DEF6 PE=1 SV=1	DEFI6_HUMAN	SwissProt_041614.fasta	73910.8	1	2	2	2	5.78e-05	0.0475
Dehydrogenase/reductase SDR family member 7B OS=Homo sapiens GN=DHRS7B PE=1 SV=2	DRS7B_HUMAN	SwissProt_041614.fasta	35119.9	1	2	2	2	5.78e-05	0.0769
Fumarylacetoacetase OS=Homo sapiens GN=FAH PE=1 SV=2	FAAA_HUMAN	SwissProt_041614.fasta	46375.6	1	2	2	2	5.78e-05	0.0764
Glia maturation factor beta OS=Homo sapiens GN=GMFB PE=1 SV=2	GMFB_HUMAN	SwissProt_041614.fasta	16713.6	1	2	2	2	5.78e-05	0.239
MIP18 family protein FAM96A OS=Homo sapiens GN=FAM96A PE=1 SV=1	FA96A_HUMAN	SwissProt_041614.fasta	18355.2	1	2	2	2	5.78e-05	0.125
45 kDa calcium-binding protein OS=Homo sapiens GN=SDF4 PE=1 SV=1	CAB45_HUMAN	SwissProt_041614.fasta	41806.9	1	2	2	2	5.78e-05	0.0801
Delta-1-pyrroline-5-carboxylate dehydrogenase, mitochondrial OS=Homo sapiens GN=ALDH4A1 PE=1 SV=3	AL4A1_HUMAN	SwissProt_041614.fasta	61720.4	1	2	2	2	5.78e-05	0.0409
BRCA1-A complex subunit BRE OS=Homo sapiens GN=BRE PE=1 SV=2	BRE_HUMAN	SwissProt_041614.fasta	43553	1	2	2	2	5.78e-05	0.0601
S-methyl-5'-thioadenosine phosphorylase OS=Homo sapiens GN=MTAP PE=1 SV=2	MTAP_HUMAN	SwissProt_041614.fasta	31236.3	1	2	2	2	5.78e-05	0.0989
FCH and double SH3 domains protein 1 OS=Homo sapiens GN=FCHSD1 PE=2 SV=1	FCSD1_HUMAN	SwissProt_041614.fasta	76942.6	0.995	2	2	2	5.78e-05	0.0348
Minor histocompatibility antigen H13 OS=Homo sapiens GN=HM13 PE=1 SV=1	HM13_HUMAN	SwissProt_041614.fasta	41490.9	1	2	2	3	8.68e-05	0.0451
Eukaryotic translation elongation factor 1 epsilon-1 OS=Homo sapiens GN=EEF1E1 PE=1 SV=1	MCA3_HUMAN	SwissProt_041614.fasta	19811.2	1	2	2	2	5.78e-05	0.121
Aspartate aminotransferase, cytoplasmic OS=Homo sapiens GN=GOT1 PE=1 SV=3	AATC_HUMAN	SwissProt_041614.fasta	46248.1	1	2	2	2	5.78e-05	0.0605
Nardilysin OS=Homo sapiens GN=NRD1 PE=1 SV=2	NRDC_HUMAN	SwissProt_041614.fasta	131576	1	2	2	2	5.78e-05	0.0252
GrpE protein homolog 1, mitochondrial OS=Homo sapiens GN=GRPEL1 PE=1 SV=2	GRPE1_HUMAN	SwissProt_041614.fasta	24279.2	1	2	2	2	5.78e-05	0.111
Ubiquitin domain-containing protein 2 OS=Homo sapiens GN=UBTD2 PE=1 SV=2	UBTD2_HUMAN	SwissProt_041614.fasta	26189.9	0.962	2	2	2	5.78e-05	0.0769
Peptidyl-prolyl cis-trans isomerase NIMA-interacting 1 OS=Homo sapiens GN=PIN1 PE=1 SV=1	PIN1_HUMAN	SwissProt_041614.fasta	18243.7	1	2	2	2	5.78e-05	0.184
Histidine triad nucleotide-binding protein 3 OS=Homo sapiens GN=HINT3 PE=1 SV=1	HINT3_HUMAN	SwissProt_041614.fasta	20361	1	2	2	2	5.78e-05	0.137
Methylmalonyl-CoA mutase, mitochondrial OS=Homo sapiens GN=MUT PE=1 SV=4	MUTA_HUMAN	SwissProt_041614.fasta	83136.8	1	2	2	2	5.78e-05	0.0333
Clathrin interactor 1 OS=Homo sapiens GN=CLINT1 PE=1 SV=1	EPN4_HUMAN	SwissProt_041614.fasta	68260.5	1	2	2	2	5.78e-05	0.0528
Four and a half LIM domains protein 1 OS=Homo sapiens GN=FHL1 PE=1 SV=4	FHL1_HUMAN	SwissProt_041614.fasta	36262	1	2	2	2	5.78e-05	0.065
Nicastrin OS=Homo sapiens GN=NCSTN PE=1 SV=2	NICA_HUMAN	SwissProt_041614.fasta	78411.9	1	2	2	2	5.78e-05	0.0282
Transmembrane protein 33 OS=Homo sapiens GN=TMEM33 PE=1 SV=2	TMM33_HUMAN	SwissProt_041614.fasta	27979.7	1	2	2	2	5.78e-05	0.0648
Myeloid differentiation primary response protein MyD88 OS=Homo sapiens GN=MYD88 PE=1 SV=1	MYD88_HUMAN	SwissProt_041614.fasta	33234.2	1	2	2	2	5.78e-05	0.0676
NF-kappa-B inhibitor epsilon OS=Homo sapiens GN=NFKBIE PE=1 SV=3	IKBE_HUMAN	SwissProt_041614.fasta	52864.3	1	2	2	3	8.68e-05	0.08
ELKS/Rab6-interacting/CAST family member 1 OS=Homo sapiens GN=ERC1 PE=1 SV=1	RB6I2_HUMAN	SwissProt_041614.fasta	128091	1	2	2	3	8.68e-05	0.0376
Sideroflexin-1 OS=Homo sapiens GN=SFXN1 PE=1 SV=4	SFXN1_HUMAN	SwissProt_041614.fasta	35620	1	2	2	4	0.000116	0.161
ADP-sugar pyrophosphatase OS=Homo sapiens GN=NUDT5 PE=1 SV=1	NUDT5_HUMAN	SwissProt_041614.fasta	24327.8	1	2	2	2	5.78e-05	0.128
FAS-associated factor 2 OS=Homo sapiens GN=FAF2 PE=1 SV=2	FAF2_HUMAN	SwissProt_041614.fasta	52624.4	1	2	2	3	8.68e-05	0.0674
Methyltransferase-like protein 7B OS=Homo sapiens GN=METTL7B PE=2 SV=2	MET7B_HUMAN	SwissProt_041614.fasta	27774.8	1	2	2	2	5.78e-05	0.0861
ATPase ASNA1 OS=Homo sapiens GN=ASNA1 PE=1 SV=2	ASNA_HUMAN	SwissProt_041614.fasta	38793.5	1	2	2	2	5.78e-05	0.0661
Zinc finger protein ZPR1 OS=Homo sapiens GN=ZNF259 PE=1 SV=1	ZPR1_HUMAN	SwissProt_041614.fasta	50925.9	1	2	2	2	5.78e-05	0.0414
Engulfment and cell motility protein 2 OS=Homo sapiens GN=ELMO2 PE=1 SV=2	ELMO2_HUMAN	SwissProt_041614.fasta	82619.3	1	2	2	4	0.000116	0.0625
Eukaryotic translation initiation factor 3 subunit G OS=Homo sapiens GN=EIF3G PE=1 SV=2	EIF3G_HUMAN	SwissProt_041614.fasta	35612	1	2	2	2	5.78e-05	0.147
Syntaxin-3 OS=Homo sapiens GN=STX3 PE=1 SV=3	STX3_HUMAN	SwissProt_041614.fasta	33156.3	1	2	2	2	5.78e-05	0.0934
60S ribosomal protein L22 OS=Homo sapiens GN=RPL22 PE=1 SV=2	RL22_HUMAN	SwissProt_041614.fasta	14787.3	1	2	2	2	5.78e-05	0.305
Protein PRRC1 OS=Homo sapiens GN=PRRC1 PE=1 SV=1	PRRC1_HUMAN	SwissProt_041614.fasta	46701	1	2	2	2	5.78e-05	0.0719
Retinol dehydrogenase 11 OS=Homo sapiens GN=RDH11 PE=1 SV=2	RDH11_HUMAN	SwissProt_041614.fasta	35386.5	1	2	2	2	5.78e-05	0.0786
AP2-associated protein kinase 1 OS=Homo sapiens GN=AAK1 PE=1 SV=3	AAK1_HUMAN	SwissProt_041614.fasta	103885	1	2	2	2	5.78e-05	0.0364
N-alpha-acetyltransferase 10 OS=Homo sapiens GN=NAA10 PE=1 SV=1	NAA10_HUMAN	SwissProt_041614.fasta	26459	1	2	2	2	5.78e-05	0.106
NADH dehydrogenase [ubiquinone] 1 alpha subcomplex subunit 10, mitochondrial OS=Homo sapiens GN=NDUFA10 PE=1 SV=1	NDUAA_HUMAN	SwissProt_041614.fasta	40751.7	1	2	2	2	5.78e-05	0.0592
60S ribosomal protein L30 OS=Homo sapiens GN=RPL30 PE=1 SV=2	RL30_HUMAN	SwissProt_041614.fasta	12784.7	1	2	2	2	5.78e-05	0.27
Heterogeneous nuclear ribonucleoprotein D0 OS=Homo sapiens GN=HNRNPD PE=1 SV=1	HNRPD_HUMAN	SwissProt_041614.fasta	38434.5	1	2	2	3	8.68e-05	0.113
GTP-binding protein SAR1b OS=Homo sapiens GN=SAR1B PE=1 SV=1	SAR1B_HUMAN	SwissProt_041614.fasta	22411	1	2	2	4	0.000116	0.283
Opioid growth factor receptor OS=Homo sapiens GN=OGFR PE=1 SV=3	OGFR_HUMAN	SwissProt_041614.fasta	73324.6	1	2	2	2	5.78e-05	0.0458
Coiled-coil domain-containing protein 93 OS=Homo sapiens GN=CCDC93 PE=1 SV=2	CCD93_HUMAN	SwissProt_041614.fasta	73200.1	1	2	2	2	5.78e-05	0.0444
Heterogeneous nuclear ribonucleoprotein H OS=Homo sapiens GN=HNRNPH1 PE=1 SV=4	HNRH1_HUMAN	SwissProt_041614.fasta	49229.8	1	2	2	7	0.000202	0.194
Protein PBDC1 OS=Homo sapiens GN=PBDC1 PE=1 SV=1	PBDC1_HUMAN	SwissProt_041614.fasta	26057.5	1	2	2	2	5.78e-05	0.0858
Aldehyde dehydrogenase X, mitochondrial OS=Homo sapiens GN=ALDH1B1 PE=1 SV=3	AL1B1_HUMAN	SwissProt_041614.fasta	57206.6	1	2	2	3	8.68e-05	0.0638
ATPase family AAA domain-containing protein 3A OS=Homo sapiens GN=ATAD3A PE=1 SV=2	ATD3A_HUMAN	SwissProt_041614.fasta	71370.2	1	2	2	2	5.78e-05	0.0489
Sequestosome-1 OS=Homo sapiens GN=SQSTM1 PE=1 SV=1	SQSTM_HUMAN	SwissProt_041614.fasta	47687.4	1	2	2	2	5.78e-05	0.0955
Protein kinase C alpha type OS=Homo sapiens GN=PRKCA PE=1 SV=4	KPCA_HUMAN	SwissProt_041614.fasta	76751.1	1	2	2	6	0.000174	0.104
Lysosomal acid phosphatase OS=Homo sapiens GN=ACP2 PE=1 SV=3	PPAL_HUMAN	SwissProt_041614.fasta	48344.8	1	2	2	2	5.78e-05	0.0496
3-hydroxyanthranilate 3,4-dioxygenase OS=Homo sapiens GN=HAAO PE=1 SV=2	3HAO_HUMAN	SwissProt_041614.fasta	32556.2	1	2	2	2	5.78e-05	0.0734
Galactokinase OS=Homo sapiens GN=GALK1 PE=1 SV=1	GALK1_HUMAN	SwissProt_041614.fasta	42272.1	1	2	2	2	5.78e-05	0.0587
Rab3 GTPase-activating protein non-catalytic subunit OS=Homo sapiens GN=RAB3GAP2 PE=1 SV=1	RBGPR_HUMAN	SwissProt_041614.fasta	155988	1	2	2	2	5.78e-05	0.0144
Guanine nucleotide exchange factor MSS4 OS=Homo sapiens GN=RABIF PE=1 SV=2	MSS4_HUMAN	SwissProt_041614.fasta	13838.8	1	2	2	2	5.78e-05	0.22
Probable ATP-dependent RNA helicase DDX17 OS=Homo sapiens GN=DDX17 PE=1 SV=2	DDX17_HUMAN	SwissProt_041614.fasta	80274	1	2	2	3	8.68e-05	0.0425
Raftlin OS=Homo sapiens GN=RFTN1 PE=1 SV=4	RFTN1_HUMAN	SwissProt_041614.fasta	63145.3	1	2	2	2	5.78e-05	0.0588
60S ribosomal protein L26-like 1 OS=Homo sapiens GN=RPL26L1 PE=1 SV=1	RL26L_HUMAN,RL26_HUMAN	SwissProt_041614.fasta	17256.3	1	2	2	2	5.78e-05	0.166
Prefoldin subunit 5 OS=Homo sapiens GN=PFDN5 PE=1 SV=2	PFD5_HUMAN	SwissProt_041614.fasta	17328.4	1	2	2	2	5.78e-05	0.234
Ras-related protein Rab-9A OS=Homo sapiens GN=RAB9A PE=1 SV=1	RAB9A_HUMAN	SwissProt_041614.fasta	22837.8	1	2	2	3	8.68e-05	0.114
Fructose-1,6-bisphosphatase isozyme 2 OS=Homo sapiens GN=FBP2 PE=1 SV=2	F16P2_HUMAN	SwissProt_041614.fasta	36743.9	1	2	2	13	0.000376	0.0678
Caseinolytic peptidase B protein homolog OS=Homo sapiens GN=CLPB PE=1 SV=1	CLPB_HUMAN	SwissProt_041614.fasta	78731.2	1	2	2	2	5.78e-05	0.0396
Guanine nucleotide-binding protein subunit beta-4 OS=Homo sapiens GN=GNB4 PE=1 SV=3	GBB4_HUMAN	SwissProt_041614.fasta	37567.8	1	2	2	5	0.000145	0.212
Alkyldihydroxyacetonephosphate synthase, peroxisomal OS=Homo sapiens GN=AGPS PE=1 SV=1	ADAS_HUMAN	SwissProt_041614.fasta	72913.3	1	2	2	2	5.78e-05	0.0471
Ataxin-3 OS=Homo sapiens GN=ATXN3 PE=1 SV=4	ATX3_HUMAN	SwissProt_041614.fasta	41781.8	1	2	2	2	5.78e-05	0.0604
CD44 antigen OS=Homo sapiens GN=CD44 PE=1 SV=3	CD44_HUMAN	SwissProt_041614.fasta	81537.5	1	2	2	2	5.78e-05	0.0377
Hepatocyte growth factor-regulated tyrosine kinase substrate OS=Homo sapiens GN=HGS PE=1 SV=1	HGS_HUMAN	SwissProt_041614.fasta	86191.6	1	2	2	2	5.78e-05	0.0296
UPF0556 protein C19orf10 OS=Homo sapiens GN=C19orf10 PE=1 SV=1	CS010_HUMAN	SwissProt_041614.fasta	18794.9	1	2	2	2	5.78e-05	0.139
60S ribosomal protein L27 OS=Homo sapiens GN=RPL27 PE=1 SV=2	RL27_HUMAN	SwissProt_041614.fasta	15798.4	1	2	2	2	5.78e-05	0.147
BMP-2-inducible protein kinase OS=Homo sapiens GN=BMP2K PE=1 SV=2	BMP2K_HUMAN	SwissProt_041614.fasta	129171	1	2	2	2	5.78e-05	0.0258
Interferon-induced protein with tetratricopeptide repeats 2 OS=Homo sapiens GN=IFIT2 PE=1 SV=1	IFIT2_HUMAN	SwissProt_041614.fasta	54633.8	1	2	2	2	5.78e-05	0.0487
Putative N-acetylglucosamine-6-phosphate deacetylase OS=Homo sapiens GN=AMDHD2 PE=1 SV=2	NAGA_HUMAN	SwissProt_041614.fasta	43748	1	2	2	2	5.78e-05	0.0758
Small glutamine-rich tetratricopeptide repeat-containing protein alpha OS=Homo sapiens GN=SGTA PE=1 SV=1	SGTA_HUMAN	SwissProt_041614.fasta	34063.9	1	2	2	2	5.78e-05	0.0799
Serine/arginine-rich splicing factor 2 OS=Homo sapiens GN=SRSF2 PE=1 SV=4	SRSF2_HUMAN	SwissProt_041614.fasta	25477.1	1	2	2	2	5.78e-05	0.149
Lysophospholipid acyltransferase 7 OS=Homo sapiens GN=MBOAT7 PE=1 SV=2	MBOA7_HUMAN	SwissProt_041614.fasta	52767.7	1	2	2	2	5.78e-05	0.0614
Prelamin-A/C OS=Homo sapiens GN=LMNA PE=1 SV=1	LMNA_HUMAN	SwissProt_041614.fasta	74140.7	1	2	2	2	5.78e-05	0.0437
Beta-hexosaminidase subunit alpha OS=Homo sapiens GN=HEXA PE=1 SV=2	HEXA_HUMAN	SwissProt_041614.fasta	60704	1	2	2	2	5.78e-05	0.0548
3-hydroxyisobutyryl-CoA hydrolase, mitochondrial OS=Homo sapiens GN=HIBCH PE=1 SV=2	HIBCH_HUMAN	SwissProt_041614.fasta	43484	1	2	2	2	5.78e-05	0.0466
IST1 homolog OS=Homo sapiens GN=IST1 PE=1 SV=1	IST1_HUMAN	SwissProt_041614.fasta	39752.2	1	2	2	2	5.78e-05	0.0549
Acyl-protein thioesterase 2 OS=Homo sapiens GN=LYPLA2 PE=1 SV=1	LYPA2_HUMAN	SwissProt_041614.fasta	24737.2	1	2	2	2	5.78e-05	0.147
Fructose-bisphosphate aldolase C OS=Homo sapiens GN=ALDOC PE=1 SV=2	ALDOC_HUMAN	SwissProt_041614.fasta	39456.2	1	2	2	5	0.000145	0.187
Testis-expressed sequence 2 protein OS=Homo sapiens GN=TEX2 PE=1 SV=2	TEX2_HUMAN	SwissProt_041614.fasta	125306	1	2	2	2	5.78e-05	0.016
Beta-hexosaminidase subunit beta OS=Homo sapiens GN=HEXB PE=1 SV=3	HEXB_HUMAN	SwissProt_041614.fasta	63113.3	1	2	2	2	5.78e-05	0.0665
GTP-binding protein SAR1a OS=Homo sapiens GN=SAR1A PE=1 SV=1	SAR1A_HUMAN	SwissProt_041614.fasta	22367.8	1	2	2	4	0.000116	0.283
Apolipoprotein L2 OS=Homo sapiens GN=APOL2 PE=1 SV=1	APOL2_HUMAN	SwissProt_041614.fasta	37092.9	1	2	2	2	5.78e-05	0.119
Proteasome subunit beta type-10 OS=Homo sapiens GN=PSMB10 PE=1 SV=1	PSB10_HUMAN	SwissProt_041614.fasta	28936	1	2	2	2	5.78e-05	0.121
Proteasome subunit beta type-5 OS=Homo sapiens GN=PSMB5 PE=1 SV=3	PSB5_HUMAN	SwissProt_041614.fasta	28481	1	2	2	2	5.78e-05	0.144
Sorcin OS=Homo sapiens GN=SRI PE=1 SV=1	SORCN_HUMAN	SwissProt_041614.fasta	21676.7	1	2	2	2	5.78e-05	0.096
Clathrin light chain B OS=Homo sapiens GN=CLTB PE=1 SV=1	CLCB_HUMAN	SwissProt_041614.fasta	25190.5	1	2	2	2	5.78e-05	0.0786
Adenylosuccinate lyase OS=Homo sapiens GN=ADSL PE=1 SV=2	PUR8_HUMAN	SwissProt_041614.fasta	54890.5	1	2	2	2	5.78e-05	0.0764
Calumenin OS=Homo sapiens GN=CALU PE=1 SV=2	CALU_HUMAN	SwissProt_041614.fasta	37107.7	1	2	2	2	5.78e-05	0.0667
Cytoplasmic protein NCK1 OS=Homo sapiens GN=NCK1 PE=1 SV=1	NCK1_HUMAN	SwissProt_041614.fasta	42864.4	1	2	2	2	5.78e-05	0.061
Ras-related protein Rab-13 OS=Homo sapiens GN=RAB13 PE=1 SV=1	RAB13_HUMAN	SwissProt_041614.fasta	22775.6	1	2	2	4	0.000116	0.177
Tumor susceptibility gene 101 protein OS=Homo sapiens GN=TSG101 PE=1 SV=2	TS101_HUMAN	SwissProt_041614.fasta	43946	1	2	2	2	5.78e-05	0.0718
Secretory carrier-associated membrane protein 3 OS=Homo sapiens GN=SCAMP3 PE=1 SV=3	SCAM3_HUMAN	SwissProt_041614.fasta	38287.7	1	2	2	2	5.78e-05	0.104
Dehydrogenase/reductase SDR family member 1 OS=Homo sapiens GN=DHRS1 PE=1 SV=1	DHRS1_HUMAN	SwissProt_041614.fasta	33908.4	1	2	2	2	5.78e-05	0.102
2',5'-phosphodiesterase 12 OS=Homo sapiens GN=PDE12 PE=1 SV=2	PDE12_HUMAN	SwissProt_041614.fasta	67351.7	1	2	2	2	5.78e-05	0.0411
Lysosomal alpha-glucosidase OS=Homo sapiens GN=GAA PE=1 SV=4	LYAG_HUMAN	SwissProt_041614.fasta	105324	1	2	2	2	5.78e-05	0.0273
Copper transport protein ATOX1 OS=Homo sapiens GN=ATOX1 PE=1 SV=1	ATOX1_HUMAN	SwissProt_041614.fasta	7401.7	1	2	2	2	5.78e-05	0.471
Ras-related protein Rap-1A OS=Homo sapiens GN=RAP1A PE=1 SV=1	RAP1A_HUMAN	SwissProt_041614.fasta	20987.3	1	2	2	15	0.000434	0.62
Sorting nexin-9 OS=Homo sapiens GN=SNX9 PE=1 SV=1	SNX9_HUMAN	SwissProt_041614.fasta	66592.8	1	2	2	2	5.78e-05	0.0605
Lysophosphatidylcholine acyltransferase 2 OS=Homo sapiens GN=LPCAT2 PE=1 SV=1	PCAT2_HUMAN	SwissProt_041614.fasta	60208.7	1	2	2	2	5.78e-05	0.0257
Dedicator of cytokinesis protein 8 OS=Homo sapiens GN=DOCK8 PE=1 SV=3	DOCK8_HUMAN	SwissProt_041614.fasta	238534	1	2	2	3	8.68e-05	0.0186
Probable ATP-dependent RNA helicase DDX46 OS=Homo sapiens GN=DDX46 PE=1 SV=2	DDX46_HUMAN	SwissProt_041614.fasta	117366	1	2	2	2	5.78e-05	0.0223
ATP synthase subunit g, mitochondrial OS=Homo sapiens GN=ATP5L PE=1 SV=3	ATP5L_HUMAN	SwissProt_041614.fasta	11428.5	1	2	2	2	5.78e-05	0.214
Arylamine N-acetyltransferase 1 OS=Homo sapiens GN=NAT1 PE=1 SV=2	ARY1_HUMAN	SwissProt_041614.fasta	33900.1	1	2	2	2	5.78e-05	0.0897
Adaptin ear-binding coat-associated protein 2 OS=Homo sapiens GN=NECAP2 PE=1 SV=1	NECP2_HUMAN	SwissProt_041614.fasta	28339	1	2	2	2	5.78e-05	0.129
Synembryn-A OS=Homo sapiens GN=RIC8A PE=1 SV=3	RIC8A_HUMAN	SwissProt_041614.fasta	59710.1	1	2	2	2	5.78e-05	0.0508
Sodium/myo-inositol cotransporter OS=Homo sapiens GN=SLC5A3 PE=3 SV=2	SC5A3_HUMAN	SwissProt_041614.fasta	79697	1	2	2	2	5.78e-05	0.032
Lambda-crystallin homolog OS=Homo sapiens GN=CRYL1 PE=1 SV=3	CRYL1_HUMAN	SwissProt_041614.fasta	35419.3	1	2	2	2	5.78e-05	0.0596
Small nuclear ribonucleoprotein Sm D1 OS=Homo sapiens GN=SNRPD1 PE=1 SV=1	SMD1_HUMAN	SwissProt_041614.fasta	13281.9	1	2	2	2	5.78e-05	0.202
RNA 3'-terminal phosphate cyclase OS=Homo sapiens GN=RTCA PE=1 SV=1	RTCA_HUMAN	SwissProt_041614.fasta	39337.5	1	2	2	2	5.78e-05	0.082
CapZ-interacting protein OS=Homo sapiens GN=RCSD1 PE=1 SV=1	CPZIP_HUMAN	SwissProt_041614.fasta	44503.1	1	2	2	2	5.78e-05	0.0457
AP-3 complex subunit delta-1 OS=Homo sapiens GN=AP3D1 PE=1 SV=1	AP3D1_HUMAN	SwissProt_041614.fasta	130162	1	2	2	2	5.78e-05	0.0234
V-type proton ATPase subunit F OS=Homo sapiens GN=ATP6V1F PE=1 SV=2	VATF_HUMAN	SwissProt_041614.fasta	13370.9	1	2	2	2	5.78e-05	0.151
Phenylalanine--tRNA ligase beta subunit OS=Homo sapiens GN=FARSB PE=1 SV=3	SYFB_HUMAN	SwissProt_041614.fasta	66118.5	1	2	2	2	5.78e-05	0.0306
Phosphatidylinositol-binding clathrin assembly protein OS=Homo sapiens GN=PICALM PE=1 SV=2	PICAL_HUMAN	SwissProt_041614.fasta	70756.1	1	2	2	2	5.78e-05	0.0307
Dysferlin OS=Homo sapiens GN=DYSF PE=1 SV=1	DYSF_HUMAN	SwissProt_041614.fasta	237302	1	2	2	3	8.68e-05	0.0159
Serine--tRNA ligase, mitochondrial OS=Homo sapiens GN=SARS2 PE=1 SV=1	SYSM_HUMAN	SwissProt_041614.fasta	58283.5	1	2	2	2	5.78e-05	0.0656
HLA class I histocompatibility antigen, A-3 alpha chain OS=Homo sapiens GN=HLA-A PE=1 SV=2	1A03_HUMAN	SwissProt_041614.fasta	40840.6	1	2	2	17	0.000492	0.49
Rho GTPase-activating protein 17 OS=Homo sapiens GN=ARHGAP17 PE=1 SV=1	RHG17_HUMAN	SwissProt_041614.fasta	95437	1	2	2	2	5.78e-05	0.0318
Glutaredoxin-3 OS=Homo sapiens GN=GLRX3 PE=1 SV=2	GLRX3_HUMAN	SwissProt_041614.fasta	37432.8	1	2	2	2	5.78e-05	0.0746
Reticulon-1 OS=Homo sapiens GN=RTN1 PE=1 SV=1	RTN1_HUMAN	SwissProt_041614.fasta	83619.6	1	2	2	2	5.78e-05	0.0335
Methyltransferase-like protein 7A OS=Homo sapiens GN=METTL7A PE=1 SV=1	MET7A_HUMAN	SwissProt_041614.fasta	28319.6	1	2	2	2	5.78e-05	0.111
Cullin-2 OS=Homo sapiens GN=CUL2 PE=1 SV=2	CUL2_HUMAN	SwissProt_041614.fasta	86985.4	1	2	2	2	5.78e-05	0.0282
Eukaryotic translation initiation factor 3 subunit F OS=Homo sapiens GN=EIF3F PE=1 SV=1	EIF3F_HUMAN	SwissProt_041614.fasta	37563.5	1	2	2	2	5.78e-05	0.084
Uridine phosphorylase 1 OS=Homo sapiens GN=UPP1 PE=1 SV=1	UPP1_HUMAN	SwissProt_041614.fasta	33934.8	1	2	2	2	5.78e-05	0.0742
Unconventional myosin-Ic OS=Homo sapiens GN=MYO1C PE=1 SV=4	MYO1C_HUMAN	SwissProt_041614.fasta	121685	1	2	2	2	5.78e-05	0.0263
BH3-interacting domain death agonist OS=Homo sapiens GN=BID PE=1 SV=1	BID_HUMAN	SwissProt_041614.fasta	21995.3	1	2	2	2	5.78e-05	0.21
Cytokine receptor-like factor 3 OS=Homo sapiens GN=CRLF3 PE=1 SV=2	CRLF3_HUMAN	SwissProt_041614.fasta	49765.7	1	2	2	2	5.78e-05	0.0995
Putative Ras GTPase-activating protein 4B OS=Homo sapiens GN=RASA4B PE=5 SV=2	RAS4B_HUMAN,RASL2_HUMAN	SwissProt_041614.fasta	90407.4	1	2	2	3	8.68e-05	0.0212
cAMP-dependent protein kinase catalytic subunit beta OS=Homo sapiens GN=PRKACB PE=1 SV=2	KAPCB_HUMAN	SwissProt_041614.fasta	40624.4	1	2	2	9	0.00026	0.33
E3 ubiquitin-protein ligase DTX3L OS=Homo sapiens GN=DTX3L PE=1 SV=1	DTX3L_HUMAN	SwissProt_041614.fasta	83556.2	1	2	2	2	5.78e-05	0.0432
Protein S100-A8 OS=Homo sapiens GN=S100A8 PE=1 SV=1	S10A8_HUMAN	SwissProt_041614.fasta	10835	1	2	2	2	5.78e-05	0.237
Lys-63-specific deubiquitinase BRCC36 OS=Homo sapiens GN=BRCC3 PE=1 SV=2	BRCC3_HUMAN	SwissProt_041614.fasta	36071.1	1	2	2	2	5.78e-05	0.038
Coiled-coil and C2 domain-containing protein 1A OS=Homo sapiens GN=CC2D1A PE=1 SV=1	C2D1A_HUMAN	SwissProt_041614.fasta	104065	1	2	2	2	5.78e-05	0.021
Signal recognition particle receptor subunit beta OS=Homo sapiens GN=SRPRB PE=1 SV=3	SRPRB_HUMAN	SwissProt_041614.fasta	29703.1	1	2	2	2	5.78e-05	0.118
Beclin-1 OS=Homo sapiens GN=BECN1 PE=1 SV=2	BECN1_HUMAN	SwissProt_041614.fasta	51897	1	2	2	2	5.78e-05	0.0756
Ragulator complex protein LAMTOR2 OS=Homo sapiens GN=LAMTOR2 PE=1 SV=1	LTOR2_HUMAN	SwissProt_041614.fasta	13507.9	1	2	2	2	5.78e-05	0.216
Probable cysteine--tRNA ligase, mitochondrial OS=Homo sapiens GN=CARS2 PE=1 SV=1	SYCM_HUMAN	SwissProt_041614.fasta	62225.2	1	2	2	2	5.78e-05	0.0355
Matrix metalloproteinase-14 OS=Homo sapiens GN=MMP14 PE=1 SV=3	MMP14_HUMAN	SwissProt_041614.fasta	65895.8	1	2	2	2	5.78e-05	0.0464
Plexin-B2 OS=Homo sapiens GN=PLXNB2 PE=1 SV=3	PLXB2_HUMAN	SwissProt_041614.fasta	205127	1	2	2	2	5.78e-05	0.0125
Eukaryotic translation initiation factor 1 OS=Homo sapiens GN=EIF1 PE=1 SV=1	EIF1_HUMAN	SwissProt_041614.fasta	12732.9	1	2	2	2	5.78e-05	0.292
Mitotic checkpoint protein BUB3 OS=Homo sapiens GN=BUB3 PE=1 SV=1	BUB3_HUMAN	SwissProt_041614.fasta	37154.7	1	2	2	2	5.78e-05	0.064
Arf-GAP with SH3 domain, ANK repeat and PH domain-containing protein 1 OS=Homo sapiens GN=ASAP1 PE=1 SV=4	ASAP1_HUMAN	SwissProt_041614.fasta	125503	1	2	2	2	5.78e-05	0.0266
Oxidation resistance protein 1 OS=Homo sapiens GN=OXR1 PE=1 SV=2	OXR1_HUMAN	SwissProt_041614.fasta	97971.8	1	2	2	2	5.78e-05	0.0286
Protein S100-A9 OS=Homo sapiens GN=S100A9 PE=1 SV=1	S10A9_HUMAN	SwissProt_041614.fasta	13242.3	1	2	2	2	5.78e-05	0.246
Erlin-2 OS=Homo sapiens GN=ERLIN2 PE=1 SV=1	ERLN2_HUMAN	SwissProt_041614.fasta	37840.4	1	2	2	2	5.78e-05	0.0708
Large neutral amino acids transporter small subunit 1 OS=Homo sapiens GN=SLC7A5 PE=1 SV=2	LAT1_HUMAN	SwissProt_041614.fasta	55012.1	1	2	2	2	5.78e-05	0.0493
Caspase-1 OS=Homo sapiens GN=CASP1 PE=1 SV=1	CASP1_HUMAN	SwissProt_041614.fasta	45159.5	1	2	2	2	5.78e-05	0.047
Short-chain specific acyl-CoA dehydrogenase, mitochondrial OS=Homo sapiens GN=ACADS PE=1 SV=1	ACADS_HUMAN	SwissProt_041614.fasta	44299.1	1	2	2	2	5.78e-05	0.0485
Tax1-binding protein 3 OS=Homo sapiens GN=TAX1BP3 PE=1 SV=2	TX1B3_HUMAN	SwissProt_041614.fasta	13734.6	1	2	2	2	5.78e-05	0.25
Guanylate-binding protein 4 OS=Homo sapiens GN=GBP4 PE=1 SV=2	GBP4_HUMAN	SwissProt_041614.fasta	73166	1	2	2	2	5.78e-05	0.0594
Protein VAC14 homolog OS=Homo sapiens GN=VAC14 PE=1 SV=1	VAC14_HUMAN	SwissProt_041614.fasta	87976.6	1	2	2	2	5.78e-05	0.0422
Prefoldin subunit 3 OS=Homo sapiens GN=VBP1 PE=1 SV=3	PFD3_HUMAN	SwissProt_041614.fasta	22658.8	1	2	2	2	5.78e-05	0.147
Probable cytosolic iron-sulfur protein assembly protein CIAO1 OS=Homo sapiens GN=CIAO1 PE=1 SV=1	CIAO1_HUMAN	SwissProt_041614.fasta	37838.9	1	2	2	2	5.78e-05	0.118
Galectin-9 OS=Homo sapiens GN=LGALS9 PE=1 SV=2	LEG9_HUMAN	SwissProt_041614.fasta	39517.7	1	2	2	6	0.000174	0.177
Protein unc-13 homolog D OS=Homo sapiens GN=UNC13D PE=1 SV=1	UN13D_HUMAN	SwissProt_041614.fasta	123283	1	2	2	2	5.78e-05	0.0312
Phosphoacetylglucosamine mutase OS=Homo sapiens GN=PGM3 PE=1 SV=1	AGM1_HUMAN	SwissProt_041614.fasta	59852.4	1	2	2	2	5.78e-05	0.0554
60S ribosomal protein L32 OS=Homo sapiens GN=RPL32 PE=1 SV=2	RL32_HUMAN	SwissProt_041614.fasta	15860.4	1	2	2	2	5.78e-05	0.17
Vacuolar protein sorting-associated protein 4A OS=Homo sapiens GN=VPS4A PE=1 SV=1	VPS4A_HUMAN	SwissProt_041614.fasta	48899.3	1	2	2	3	8.68e-05	0.0892
Serine/threonine-protein kinase MRCK beta OS=Homo sapiens GN=CDC42BPB PE=1 SV=2	MRCKB_HUMAN	SwissProt_041614.fasta	194318	1	2	2	2	5.78e-05	0.0146
Urokinase plasminogen activator surface receptor OS=Homo sapiens GN=PLAUR PE=1 SV=1	UPAR_HUMAN	SwissProt_041614.fasta	36977.2	1	2	2	2	5.78e-05	0.0866
Catenin alpha-1 OS=Homo sapiens GN=CTNNA1 PE=1 SV=1	CTNA1_HUMAN	SwissProt_041614.fasta	100073	1	2	2	2	5.78e-05	0.0353
E3 UFM1-protein ligase 1 OS=Homo sapiens GN=UFL1 PE=1 SV=2	UFL1_HUMAN	SwissProt_041614.fasta	89598	1	2	2	2	5.78e-05	0.0264
Monocarboxylate transporter 4 OS=Homo sapiens GN=SLC16A3 PE=1 SV=1	MOT4_HUMAN	SwissProt_041614.fasta	49470.4	1	2	2	2	5.78e-05	0.0452
Ran GTPase-activating protein 1 OS=Homo sapiens GN=RANGAP1 PE=1 SV=1	RAGP1_HUMAN	SwissProt_041614.fasta	63543.3	1	2	2	2	5.78e-05	0.0375
Thymosin beta-10 OS=Homo sapiens GN=TMSB10 PE=1 SV=2	TYB10_HUMAN	SwissProt_041614.fasta	5026	1	2	2	2	5.78e-05	0.364
Pleckstrin homology domain-containing family F member 2 OS=Homo sapiens GN=PLEKHF2 PE=1 SV=1	PKHF2_HUMAN	SwissProt_041614.fasta	27798.2	1	2	2	2	5.78e-05	0.0884
40S ribosomal protein S15a OS=Homo sapiens GN=RPS15A PE=1 SV=2	RS15A_HUMAN	SwissProt_041614.fasta	14840	1	2	2	2	5.78e-05	0.131
Kynurenine--oxoglutarate transaminase 3 OS=Homo sapiens GN=CCBL2 PE=1 SV=1	KAT3_HUMAN	SwissProt_041614.fasta	51402.7	1	2	2	2	5.78e-05	0.0485
IgG receptor FcRn large subunit p51 OS=Homo sapiens GN=FCGRT PE=1 SV=1	FCGRN_HUMAN	SwissProt_041614.fasta	39744.2	1	2	2	2	5.78e-05	0.0658
Solute carrier family 43 member 3 OS=Homo sapiens GN=SLC43A3 PE=1 SV=2	S43A3_HUMAN	SwissProt_041614.fasta	54531.9	1	2	2	2	5.78e-05	0.0326
UPF0160 protein MYG1, mitochondrial OS=Homo sapiens GN=C12orf10 PE=1 SV=2	MYG1_HUMAN	SwissProt_041614.fasta	42449.8	1	2	2	2	5.78e-05	0.0691
Bridging integrator 2 OS=Homo sapiens GN=BIN2 PE=1 SV=3	BIN2_HUMAN	SwissProt_041614.fasta	61874.5	1	2	2	2	5.78e-05	0.0796
28S ribosomal protein S22, mitochondrial OS=Homo sapiens GN=MRPS22 PE=1 SV=1	RT22_HUMAN	SwissProt_041614.fasta	41281.5	1	2	2	2	5.78e-05	0.075
Mitochondrial carrier homolog 2 OS=Homo sapiens GN=MTCH2 PE=1 SV=1	MTCH2_HUMAN	SwissProt_041614.fasta	33331.6	0.996	2	2	2	5.78e-05	0.0594
Leucine-rich repeat-containing protein 59 OS=Homo sapiens GN=LRRC59 PE=1 SV=1	LRC59_HUMAN	SwissProt_041614.fasta	34931.4	1	2	2	2	5.78e-05	0.0847
Eukaryotic translation initiation factor 6 OS=Homo sapiens GN=EIF6 PE=1 SV=1	IF6_HUMAN	SwissProt_041614.fasta	26598.2	1	2	2	2	5.78e-05	0.139
HLA class II histocompatibility antigen, DRB1-11 beta chain OS=Homo sapiens GN=HLA-DRB1 PE=1 SV=1	2B1B_HUMAN	SwissProt_041614.fasta	30159.5	1	2	2	3	8.68e-05	0.12
WD repeat-containing protein 26 OS=Homo sapiens GN=WDR26 PE=1 SV=3	WDR26_HUMAN	SwissProt_041614.fasta	72124.5	1	2	2	2	5.78e-05	0.0666
Protein XRP2 OS=Homo sapiens GN=RP2 PE=1 SV=4	XRP2_HUMAN	SwissProt_041614.fasta	39641.3	1	2	2	2	5.78e-05	0.0514
Neudesin OS=Homo sapiens GN=NENF PE=1 SV=1	NENF_HUMAN	SwissProt_041614.fasta	18857.1	1	2	2	2	5.78e-05	0.14
Oxysterol-binding protein-related protein 1 OS=Homo sapiens GN=OSBPL1A PE=1 SV=2	OSBL1_HUMAN	SwissProt_041614.fasta	108472	1	2	2	2	5.78e-05	0.0221
N-terminal Xaa-Pro-Lys N-methyltransferase 1 OS=Homo sapiens GN=NTMT1 PE=1 SV=3	NTM1A_HUMAN	SwissProt_041614.fasta	25387.8	1	2	2	2	5.78e-05	0.0942
Nestin OS=Homo sapiens GN=NES PE=1 SV=2	NEST_HUMAN	SwissProt_041614.fasta	177437	1	2	2	2	5.78e-05	0.0173
Leukocyte immunoglobulin-like receptor subfamily B member 4 OS=Homo sapiens GN=LILRB4 PE=1 SV=3	LIRB4_HUMAN	SwissProt_041614.fasta	49355.9	1	2	2	2	5.78e-05	0.0647
Glutathione synthetase OS=Homo sapiens GN=GSS PE=1 SV=1	GSHB_HUMAN	SwissProt_041614.fasta	52385.9	1	2	2	2	5.78e-05	0.0591
Protein farnesyltransferase/geranylgeranyltransferase type-1 subunit alpha OS=Homo sapiens GN=FNTA PE=1 SV=1	FNTA_HUMAN	SwissProt_041614.fasta	44409	0.989	2	2	2	5.78e-05	0.0369
Minor histocompatibility protein HA-1 OS=Homo sapiens GN=HMHA1 PE=1 SV=2	HMHA1_HUMAN	SwissProt_041614.fasta	124615	1	2	2	2	5.78e-05	0.0246
Beta-adrenergic receptor kinase 1 OS=Homo sapiens GN=ADRBK1 PE=1 SV=2	ARBK1_HUMAN	SwissProt_041614.fasta	79576.3	1	2	2	4	0.000116	0.0769
40S ribosomal protein S28 OS=Homo sapiens GN=RPS28 PE=1 SV=1	RS28_HUMAN	SwissProt_041614.fasta	7840.9	1	2	2	2	5.78e-05	0.232
Serine/threonine-protein phosphatase 6 regulatory ankyrin repeat subunit B OS=Homo sapiens GN=ANKRD44 PE=1 SV=3	ANR44_HUMAN	SwissProt_041614.fasta	107604	1	2	2	3	8.68e-05	0.0222
Ubiquitin-fold modifier-conjugating enzyme 1 OS=Homo sapiens GN=UFC1 PE=1 SV=3	UFC1_HUMAN	SwissProt_041614.fasta	19459.1	1	2	2	2	5.78e-05	0.132
Acyl-protein thioesterase 1 OS=Homo sapiens GN=LYPLA1 PE=1 SV=1	LYPA1_HUMAN	SwissProt_041614.fasta	24670.2	1	2	2	2	5.78e-05	0.117
Ras-related protein Rab-10 OS=Homo sapiens GN=RAB10 PE=1 SV=1	RAB10_HUMAN	SwissProt_041614.fasta	22542.1	1	2	2	8	0.000231	0.25
Serine/threonine-protein kinase N1 OS=Homo sapiens GN=PKN1 PE=1 SV=2	PKN1_HUMAN	SwissProt_041614.fasta	103935	1	2	2	2	5.78e-05	0.0212
ES1 protein homolog, mitochondrial OS=Homo sapiens GN=C21orf33 PE=1 SV=3	ES1_HUMAN	SwissProt_041614.fasta	28169.6	1	2	2	2	5.78e-05	0.175
Rab11 family-interacting protein 1 OS=Homo sapiens GN=RAB11FIP1 PE=1 SV=3	RFIP1_HUMAN	SwissProt_041614.fasta	137170	1	2	2	2	5.78e-05	0.0195
14-3-3 protein theta OS=Homo sapiens GN=YWHAQ PE=1 SV=1	1433T_HUMAN	SwissProt_041614.fasta	27765.4	1	2	2	6	0.000174	0.196
Ras-related protein Rab-5A OS=Homo sapiens GN=RAB5A PE=1 SV=2	RAB5A_HUMAN	SwissProt_041614.fasta	23658.8	1	2	2	5	0.000145	0.228
Protein numb homolog OS=Homo sapiens GN=NUMB PE=1 SV=2	NUMB_HUMAN	SwissProt_041614.fasta	70802.5	1	2	2	2	5.78e-05	0.0445
Mitochondrial import inner membrane translocase subunit TIM44 OS=Homo sapiens GN=TIMM44 PE=1 SV=2	TIM44_HUMAN	SwissProt_041614.fasta	51357.1	1	2	2	3	8.68e-05	0.0553
Lipoprotein lipase OS=Homo sapiens GN=LPL PE=1 SV=1	LIPL_HUMAN	SwissProt_041614.fasta	53163.1	1	2	2	2	5.78e-05	0.0758
Syntaxin-12 OS=Homo sapiens GN=STX12 PE=1 SV=1	STX12_HUMAN	SwissProt_041614.fasta	31642.7	1	2	2	2	5.78e-05	0.116
Protein phosphatase 1F OS=Homo sapiens GN=PPM1F PE=1 SV=3	PPM1F_HUMAN	SwissProt_041614.fasta	49830.3	1	2	2	2	5.78e-05	0.0661
Casein kinase II subunit alpha OS=Homo sapiens GN=CSNK2A1 PE=1 SV=1	CSK21_HUMAN,CSK23_HUMAN	SwissProt_041614.fasta	45144.5	1	2	2	2	5.78e-05	0.0639
Epidermal growth factor receptor substrate 15 OS=Homo sapiens GN=EPS15 PE=1 SV=2	EPS15_HUMAN	SwissProt_041614.fasta	98658	1	2	2	2	5.78e-05	0.0469
Isovaleryl-CoA dehydrogenase, mitochondrial OS=Homo sapiens GN=IVD PE=1 SV=1	IVD_HUMAN	SwissProt_041614.fasta	46320.6	1	2	2	2	5.78e-05	0.0496
Platelet-activating factor acetylhydrolase IB subunit beta OS=Homo sapiens GN=PAFAH1B2 PE=1 SV=1	PA1B2_HUMAN	SwissProt_041614.fasta	25569.5	1	2	2	2	5.78e-05	0.122
3'(2'),5'-bisphosphate nucleotidase 1 OS=Homo sapiens GN=BPNT1 PE=1 SV=1	BPNT1_HUMAN	SwissProt_041614.fasta	33392.7	1	2	2	2	5.78e-05	0.0649
Probable ATP-dependent RNA helicase DDX5 OS=Homo sapiens GN=DDX5 PE=1 SV=1	DDX5_HUMAN	SwissProt_041614.fasta	69149.7	1	2	2	3	8.68e-05	0.0472
Nuclear transport factor 2 OS=Homo sapiens GN=NUTF2 PE=1 SV=1	NTF2_HUMAN	SwissProt_041614.fasta	14478.9	1	2	2	2	5.78e-05	0.236
Wiskott-Aldrich syndrome protein family member 2 OS=Homo sapiens GN=WASF2 PE=1 SV=3	WASF2_HUMAN	SwissProt_041614.fasta	54285.3	1	2	2	3	8.68e-05	0.0803
Protein MEMO1 OS=Homo sapiens GN=MEMO1 PE=1 SV=1	MEMO1_HUMAN	SwissProt_041614.fasta	33733.7	1	2	2	2	5.78e-05	0.0673
Cathepsin Z OS=Homo sapiens GN=CTSZ PE=1 SV=1	CATZ_HUMAN	SwissProt_041614.fasta	33868.2	1	2	2	2	5.78e-05	0.0726
Unconventional myosin-Va OS=Homo sapiens GN=MYO5A PE=1 SV=2	MYO5A_HUMAN	SwissProt_041614.fasta	215413	1	2	2	2	5.78e-05	0.0113
60S ribosomal protein L10 OS=Homo sapiens GN=RPL10 PE=1 SV=4	RL10_HUMAN	SwissProt_041614.fasta	24604.6	1	2	2	2	5.78e-05	0.0654
Dolichyl-diphosphooligosaccharide--protein glycosyltransferase subunit STT3A OS=Homo sapiens GN=STT3A PE=1 SV=2	STT3A_HUMAN	SwissProt_041614.fasta	80532.8	1	2	2	2	5.78e-05	0.0468
FACT complex subunit SSRP1 OS=Homo sapiens GN=SSRP1 PE=1 SV=1	SSRP1_HUMAN	SwissProt_041614.fasta	81077.6	1	2	2	2	5.78e-05	0.031
Bifunctional ATP-dependent dihydroxyacetone kinase/FAD-AMP lyase (cyclizing) OS=Homo sapiens GN=DAK PE=1 SV=2	DHAK_HUMAN	SwissProt_041614.fasta	58948.1	0.999	2	2	2	5.78e-05	0.0261
Dedicator of cytokinesis protein 7 OS=Homo sapiens GN=DOCK7 PE=1 SV=4	DOCK7_HUMAN	SwissProt_041614.fasta	242566	1	2	2	3	8.68e-05	0.0187
Protein lunapark OS=Homo sapiens GN=LNP PE=1 SV=2	LNP_HUMAN	SwissProt_041614.fasta	47740.9	1	2	2	2	5.78e-05	0.0491
Vesicle-associated membrane protein-associated protein A OS=Homo sapiens GN=VAPA PE=1 SV=3	VAPA_HUMAN	SwissProt_041614.fasta	27893.9	1	2	2	2	5.78e-05	0.133
Aldehyde dehydrogenase family 3 member B1 OS=Homo sapiens GN=ALDH3B1 PE=1 SV=1	AL3B1_HUMAN	SwissProt_041614.fasta	51840.3	1	2	2	3	8.68e-05	0.0791
Constitutive coactivator of PPAR-gamma-like protein 1 OS=Homo sapiens GN=FAM120A PE=1 SV=2	F120A_HUMAN	SwissProt_041614.fasta	121889	1	2	2	2	5.78e-05	0.0268
E3 ubiquitin-protein ligase CHIP OS=Homo sapiens GN=STUB1 PE=1 SV=2	CHIP_HUMAN	SwissProt_041614.fasta	34857	1	2	2	2	5.78e-05	0.0792
NADH dehydrogenase [ubiquinone] iron-sulfur protein 3, mitochondrial OS=Homo sapiens GN=NDUFS3 PE=1 SV=1	NDUS3_HUMAN	SwissProt_041614.fasta	30241.7	1	2	2	2	5.78e-05	0.114
Syntaxin-4 OS=Homo sapiens GN=STX4 PE=1 SV=2	STX4_HUMAN	SwissProt_041614.fasta	34179.7	1	2	2	2	5.78e-05	0.118
Interleukin enhancer-binding factor 3 OS=Homo sapiens GN=ILF3 PE=1 SV=3	ILF3_HUMAN	SwissProt_041614.fasta	95338.9	1	2	2	2	5.78e-05	0.0369
Cytosolic acyl coenzyme A thioester hydrolase OS=Homo sapiens GN=ACOT7 PE=1 SV=3	BACH_HUMAN	SwissProt_041614.fasta	41795	1	2	2	2	5.78e-05	0.0605
PDZ and LIM domain protein 5 OS=Homo sapiens GN=PDLIM5 PE=1 SV=5	PDLI5_HUMAN	SwissProt_041614.fasta	63944	1	2	2	2	5.78e-05	0.0352
Tapasin OS=Homo sapiens GN=TAPBP PE=1 SV=1	TPSN_HUMAN	SwissProt_041614.fasta	47626.5	1	2	2	2	5.78e-05	0.0871
Nucleobindin-2 OS=Homo sapiens GN=NUCB2 PE=1 SV=2	NUCB2_HUMAN	SwissProt_041614.fasta	50197.3	1	2	2	3	8.68e-05	0.0714
GTP-binding protein Rheb OS=Homo sapiens GN=RHEB PE=1 SV=1	RHEB_HUMAN	SwissProt_041614.fasta	20497.9	1	2	2	2	5.78e-05	0.141
Protein unc-45 homolog A OS=Homo sapiens GN=UNC45A PE=1 SV=1	UN45A_HUMAN	SwissProt_041614.fasta	103079	1	2	2	2	5.78e-05	0.0307
Heme-binding protein 2 OS=Homo sapiens GN=HEBP2 PE=1 SV=1	HEBP2_HUMAN	SwissProt_041614.fasta	22875.7	1	2	2	3	8.68e-05	0.107
Lactoylglutathione lyase OS=Homo sapiens GN=GLO1 PE=1 SV=4	LGUL_HUMAN	SwissProt_041614.fasta	20778.8	1	2	2	2	5.78e-05	0.141
Gamma-enolase OS=Homo sapiens GN=ENO2 PE=1 SV=3	ENOG_HUMAN	SwissProt_041614.fasta	47269.7	1	2	2	14	0.000405	0.194
Inorganic pyrophosphatase 2, mitochondrial OS=Homo sapiens GN=PPA2 PE=1 SV=2	IPYR2_HUMAN	SwissProt_041614.fasta	37921.4	1	2	2	2	5.78e-05	0.0868
Thiosulfate sulfurtransferase OS=Homo sapiens GN=TST PE=1 SV=4	THTR_HUMAN	SwissProt_041614.fasta	33428.8	1	2	2	2	5.78e-05	0.104
Acetolactate synthase-like protein OS=Homo sapiens GN=ILVBL PE=1 SV=2	ILVBL_HUMAN	SwissProt_041614.fasta	67867.2	1	2	2	2	5.78e-05	0.057
Vacuolar protein sorting-associated protein 18 homolog OS=Homo sapiens GN=VPS18 PE=1 SV=2	VPS18_HUMAN	SwissProt_041614.fasta	110188	1	2	2	2	5.78e-05	0.0339
Golgin subfamily A member 4 OS=Homo sapiens GN=GOLGA4 PE=1 SV=1	GOGA4_HUMAN	SwissProt_041614.fasta	261144	1	2	2	2	5.78e-05	0.0121
Sepiapterin reductase OS=Homo sapiens GN=SPR PE=1 SV=1	SPRE_HUMAN	SwissProt_041614.fasta	28049.5	1	2	2	2	5.78e-05	0.111
Abl interactor 1 OS=Homo sapiens GN=ABI1 PE=1 SV=4	ABI1_HUMAN	SwissProt_041614.fasta	55081.8	1	2	2	2	5.78e-05	0.061
CMRF35-like molecule 8 OS=Homo sapiens GN=CD300A PE=1 SV=2	CLM8_HUMAN	SwissProt_041614.fasta	33200.8	1	2	2	2	5.78e-05	0.097
Ras-related protein Rap-2b OS=Homo sapiens GN=RAP2B PE=1 SV=1	RAP2B_HUMAN	SwissProt_041614.fasta	20504.4	1	2	2	4	0.000116	0.361
Ubiquitin-40S ribosomal protein S27a OS=Homo sapiens GN=RPS27A PE=1 SV=2	RS27A_HUMAN	SwissProt_041614.fasta	17965.6	1	2	2	2	5.78e-05	0.186
COP9 signalosome complex subunit 5 OS=Homo sapiens GN=COPS5 PE=1 SV=4	CSN5_HUMAN	SwissProt_041614.fasta	37579.9	1	2	2	2	5.78e-05	0.0659
Enoyl-CoA delta isomerase 1, mitochondrial OS=Homo sapiens GN=ECI1 PE=1 SV=1	ECI1_HUMAN	SwissProt_041614.fasta	32816.5	1	2	2	2	5.78e-05	0.0927
ATP-dependent DNA helicase Q1 OS=Homo sapiens GN=RECQL PE=1 SV=3	RECQ1_HUMAN	SwissProt_041614.fasta	73458.9	1	2	2	2	5.78e-05	0.0293
Heterogeneous nuclear ribonucleoprotein U-like protein 2 OS=Homo sapiens GN=HNRNPUL2 PE=1 SV=1	HNRL2_HUMAN	SwissProt_041614.fasta	85105.2	1	2	2	2	5.78e-05	0.0361
Dynein light chain roadblock-type 1 OS=Homo sapiens GN=DYNLRB1 PE=1 SV=3	DLRB1_HUMAN,DLRB2_HUMAN	SwissProt_041614.fasta	10922	1	2	2	2	5.78e-05	0.219
GTPase IMAP family member 4 OS=Homo sapiens GN=GIMAP4 PE=1 SV=1	GIMA4_HUMAN	SwissProt_041614.fasta	37534.8	1	2	2	2	5.78e-05	0.0547
60S ribosomal protein L23 OS=Homo sapiens GN=RPL23 PE=1 SV=1	RL23_HUMAN	SwissProt_041614.fasta	14865.9	1	2	2	2	5.78e-05	0.2
Disabled homolog 2 OS=Homo sapiens GN=DAB2 PE=1 SV=3	DAB2_HUMAN	SwissProt_041614.fasta	82449.1	1	2	2	2	5.78e-05	0.0273
Chloride intracellular channel protein 2 OS=Homo sapiens GN=CLIC2 PE=1 SV=3	CLIC2_HUMAN	SwissProt_041614.fasta	28357.9	1	2	2	3	8.68e-05	0.158
CDGSH iron-sulfur domain-containing protein 1 OS=Homo sapiens GN=CISD1 PE=1 SV=1	CISD1_HUMAN	SwissProt_041614.fasta	12199.3	1	2	2	2	5.78e-05	0.259
MAP kinase-activated protein kinase 3 OS=Homo sapiens GN=MAPKAPK3 PE=1 SV=1	MAPK3_HUMAN	SwissProt_041614.fasta	42987.4	1	2	2	2	5.78e-05	0.089
Galectin-8 OS=Homo sapiens GN=LGALS8 PE=1 SV=4	LEG8_HUMAN	SwissProt_041614.fasta	35809.1	1	2	2	2	5.78e-05	0.0726
Palmitoyl-protein thioesterase 1 OS=Homo sapiens GN=PPT1 PE=1 SV=1	PPT1_HUMAN	SwissProt_041614.fasta	34194	1	2	2	2	5.78e-05	0.105
Glutamate--cysteine ligase regulatory subunit OS=Homo sapiens GN=GCLM PE=1 SV=1	GSH0_HUMAN	SwissProt_041614.fasta	30727.3	1	2	2	2	5.78e-05	0.106
TIP41-like protein OS=Homo sapiens GN=TIPRL PE=1 SV=2	TIPRL_HUMAN	SwissProt_041614.fasta	31444.8	1	2	2	2	5.78e-05	0.0919
Transmembrane protein 43 OS=Homo sapiens GN=TMEM43 PE=1 SV=1	TMM43_HUMAN	SwissProt_041614.fasta	44876.8	1	2	2	2	5.78e-05	0.0875
ADP-ribosylation factor-like protein 1 OS=Homo sapiens GN=ARL1 PE=1 SV=1	ARL1_HUMAN	SwissProt_041614.fasta	20418.2	1	2	2	2	5.78e-05	0.127
TBC1 domain family member 1 OS=Homo sapiens GN=TBC1D1 PE=1 SV=2	TBCD1_HUMAN	SwissProt_041614.fasta	133088	1	2	2	2	5.78e-05	0.018
Ras-related protein Ral-A OS=Homo sapiens GN=RALA PE=1 SV=1	RALA_HUMAN	SwissProt_041614.fasta	23567.2	1	2	2	5	0.000145	0.32
Calcyclin-binding protein OS=Homo sapiens GN=CACYBP PE=1 SV=2	CYBP_HUMAN	SwissProt_041614.fasta	26210.3	1	2	2	2	5.78e-05	0.0877
Proline-serine-threonine phosphatase-interacting protein 1 OS=Homo sapiens GN=PSTPIP1 PE=1 SV=1	PPIP1_HUMAN	SwissProt_041614.fasta	47591.9	1	2	2	2	5.78e-05	0.0625
A-kinase anchor protein 9 OS=Homo sapiens GN=AKAP9 PE=1 SV=3	AKAP9_HUMAN	SwissProt_041614.fasta	453664	1	2	2	2	5.78e-05	0.0069
Phosphoglycolate phosphatase OS=Homo sapiens GN=PGP PE=1 SV=1	PGP_HUMAN	SwissProt_041614.fasta	34006.7	1	2	2	2	5.78e-05	0.0779
Charged multivesicular body protein 6 OS=Homo sapiens GN=CHMP6 PE=1 SV=3	CHMP6_HUMAN	SwissProt_041614.fasta	23485.3	1	2	2	3	8.68e-05	0.134
Macrophage migration inhibitory factor OS=Homo sapiens GN=MIF PE=1 SV=4	MIF_HUMAN	SwissProt_041614.fasta	12476.5	1	2	2	2	5.78e-05	0.174
Proteasome subunit alpha type-3 OS=Homo sapiens GN=PSMA3 PE=1 SV=2	PSA3_HUMAN	SwissProt_041614.fasta	28433.7	1	2	2	2	5.78e-05	0.102
Cleft lip and palate transmembrane protein 1 OS=Homo sapiens GN=CLPTM1 PE=1 SV=1	CLPT1_HUMAN	SwissProt_041614.fasta	76098.3	1	2	2	2	5.78e-05	0.0329
Phosphoribosyl pyrophosphate synthase-associated protein 2 OS=Homo sapiens GN=PRPSAP2 PE=1 SV=1	KPRB_HUMAN	SwissProt_041614.fasta	40926.6	1	2	2	2	5.78e-05	0.0921
Lysosome membrane protein 2 OS=Homo sapiens GN=SCARB2 PE=1 SV=2	SCRB2_HUMAN	SwissProt_041614.fasta	54291.7	1	2	2	2	5.78e-05	0.046
Nuclear migration protein nudC OS=Homo sapiens GN=NUDC PE=1 SV=1	NUDC_HUMAN	SwissProt_041614.fasta	38243.7	1	2	2	2	5.78e-05	0.0906
Flotillin-1 OS=Homo sapiens GN=FLOT1 PE=1 SV=3	FLOT1_HUMAN	SwissProt_041614.fasta	47354.8	1	2	2	2	5.78e-05	0.0749
Paxillin OS=Homo sapiens GN=PXN PE=1 SV=3	PAXI_HUMAN	SwissProt_041614.fasta	64505	1	2	2	2	5.78e-05	0.0474
STAM-binding protein OS=Homo sapiens GN=STAMBP PE=1 SV=1	STABP_HUMAN	SwissProt_041614.fasta	48077.3	1	2	2	2	5.78e-05	0.0472
Golgi phosphoprotein 3 OS=Homo sapiens GN=GOLPH3 PE=1 SV=1	GOLP3_HUMAN	SwissProt_041614.fasta	33811.5	1	2	2	2	5.78e-05	0.101
40S ribosomal protein S19 OS=Homo sapiens GN=RPS19 PE=1 SV=2	RS19_HUMAN	SwissProt_041614.fasta	16060.5	1	2	2	2	5.78e-05	0.103
Eukaryotic initiation factor 4A-II OS=Homo sapiens GN=EIF4A2 PE=1 SV=2	IF4A2_HUMAN	SwissProt_041614.fasta	46403.6	1	2	2	11	0.000318	0.322
Zinc finger FYVE domain-containing protein 16 OS=Homo sapiens GN=ZFYVE16 PE=1 SV=3	ZFY16_HUMAN	SwissProt_041614.fasta	168907	1	2	2	2	5.78e-05	0.0136
Cytochrome b-245 light chain OS=Homo sapiens GN=CYBA PE=1 SV=3	CY24A_HUMAN	SwissProt_041614.fasta	21012.8	0.999	2	2	2	5.78e-05	0.195
Methylcrotonoyl-CoA carboxylase beta chain, mitochondrial OS=Homo sapiens GN=MCCC2 PE=1 SV=1	MCCB_HUMAN	SwissProt_041614.fasta	61334.7	1	2	2	2	5.78e-05	0.048
Microsomal glutathione S-transferase 3 OS=Homo sapiens GN=MGST3 PE=1 SV=1	MGST3_HUMAN	SwissProt_041614.fasta	16516.6	1	2	2	2	5.78e-05	0.184
Putative deoxyribose-phosphate aldolase OS=Homo sapiens GN=DERA PE=1 SV=2	DEOC_HUMAN	SwissProt_041614.fasta	35231.8	1	2	2	2	5.78e-05	0.0692
WASH complex subunit 7 OS=Homo sapiens GN=KIAA1033 PE=1 SV=2	WASH7_HUMAN	SwissProt_041614.fasta	136410	1	2	2	2	5.78e-05	0.0332
E3 ubiquitin-protein ligase CBL OS=Homo sapiens GN=CBL PE=1 SV=2	CBL_HUMAN	SwissProt_041614.fasta	99635.4	1	2	2	2	5.78e-05	0.0419
Replication protein A 14 kDa subunit OS=Homo sapiens GN=RPA3 PE=1 SV=1	RFA3_HUMAN	SwissProt_041614.fasta	13569.1	1	2	2	2	5.78e-05	0.207
Ig gamma-2 chain C region OS=Homo sapiens GN=IGHG2 PE=1 SV=2	IGHG2_HUMAN	SwissProt_041614.fasta	35899.2	1	2	2	3	8.68e-05	0.117
Mitochondrial import inner membrane translocase subunit TIM50 OS=Homo sapiens GN=TIMM50 PE=1 SV=2	TIM50_HUMAN	SwissProt_041614.fasta	39647.5	1	2	2	2	5.78e-05	0.0595
WD repeat-containing protein 81 OS=Homo sapiens GN=WDR81 PE=1 SV=2	WDR81_HUMAN	SwissProt_041614.fasta	211696	1	2	2	2	5.78e-05	0.0108
Torsin-1A-interacting protein 2 OS=Homo sapiens GN=TOR1AIP2 PE=1 SV=1	TOIP2_HUMAN	SwissProt_041614.fasta	51263.1	1	2	2	2	5.78e-05	0.0511
Diacylglycerol kinase zeta OS=Homo sapiens GN=DGKZ PE=1 SV=3	DGKZ_HUMAN	SwissProt_041614.fasta	124129	1	2	2	2	5.78e-05	0.0251
Uridine 5'-monophosphate synthase OS=Homo sapiens GN=UMPS PE=1 SV=1	UMPS_HUMAN	SwissProt_041614.fasta	52222.6	1	2	2	2	5.78e-05	0.075
Transmembrane emp24 domain-containing protein 9 OS=Homo sapiens GN=TMED9 PE=1 SV=2	TMED9_HUMAN	SwissProt_041614.fasta	27277.5	1	2	2	3	8.68e-05	0.153
Solute carrier family 2, facilitated glucose transporter member 1 OS=Homo sapiens GN=SLC2A1 PE=1 SV=2	GTR1_HUMAN	SwissProt_041614.fasta	54085.3	1	2	2	2	5.78e-05	0.0366
DnaJ homolog subfamily B member 1 OS=Homo sapiens GN=DNAJB1 PE=1 SV=4	DNJB1_HUMAN	SwissProt_041614.fasta	38045.6	1	2	2	2	5.78e-05	0.0618
Vesicle-associated membrane protein 7 OS=Homo sapiens GN=VAMP7 PE=1 SV=3	VAMP7_HUMAN	SwissProt_041614.fasta	24935.9	1	2	2	2	5.78e-05	0.0955
28 kDa heat- and acid-stable phosphoprotein OS=Homo sapiens GN=PDAP1 PE=1 SV=1	HAP28_HUMAN	SwissProt_041614.fasta	20630.8	1	2	2	2	5.78e-05	0.166
Large proline-rich protein BAG6 OS=Homo sapiens GN=BAG6 PE=1 SV=2	BAG6_HUMAN	SwissProt_041614.fasta	119407	1	2	2	2	5.78e-05	0.0194
NHL repeat-containing protein 2 OS=Homo sapiens GN=NHLRC2 PE=1 SV=1	NHLC2_HUMAN	SwissProt_041614.fasta	79445.5	1	2	2	2	5.78e-05	0.0275
Dedicator of cytokinesis protein 5 OS=Homo sapiens GN=DOCK5 PE=1 SV=3	DOCK5_HUMAN	SwissProt_041614.fasta	215318	1	2	2	2	5.78e-05	0.00909
CD2-associated protein OS=Homo sapiens GN=CD2AP PE=1 SV=1	CD2AP_HUMAN	SwissProt_041614.fasta	71454	1	2	2	2	5.78e-05	0.0407
Tubulin-folding cofactor B OS=Homo sapiens GN=TBCB PE=1 SV=2	TBCB_HUMAN	SwissProt_041614.fasta	27325.6	1	2	2	2	5.78e-05	0.0984
Hematopoietic prostaglandin D synthase OS=Homo sapiens GN=HPGDS PE=1 SV=3	HPGDS_HUMAN	SwissProt_041614.fasta	23344.9	1	2	2	2	5.78e-05	0.131
Protein spinster homolog 1 OS=Homo sapiens GN=SPNS1 PE=1 SV=1	SPNS1_HUMAN	SwissProt_041614.fasta	56631.7	1	2	2	2	5.78e-05	0.0587
N-myc-interactor OS=Homo sapiens GN=NMI PE=1 SV=2	NMI_HUMAN	SwissProt_041614.fasta	35056.9	1	2	2	2	5.78e-05	0.0717
Serine/arginine-rich splicing factor 6 OS=Homo sapiens GN=SRSF6 PE=1 SV=2	SRSF6_HUMAN	SwissProt_041614.fasta	39588.4	1	2	2	4	0.000116	0.0843
Basic leucine zipper and W2 domain-containing protein 1 OS=Homo sapiens GN=BZW1 PE=1 SV=1	BZW1_HUMAN	SwissProt_041614.fasta	48044.7	1	2	2	2	5.78e-05	0.0406
Casein kinase II subunit beta OS=Homo sapiens GN=CSNK2B PE=1 SV=1	CSK2B_HUMAN	SwissProt_041614.fasta	24942.9	1	2	2	2	5.78e-05	0.158
Stromal interaction molecule 1 OS=Homo sapiens GN=STIM1 PE=1 SV=3	STIM1_HUMAN	SwissProt_041614.fasta	77424.1	0.999	2	2	2	5.78e-05	0.0438
Protein kinase C and casein kinase substrate in neurons protein 2 OS=Homo sapiens GN=PACSIN2 PE=1 SV=2	PACN2_HUMAN	SwissProt_041614.fasta	55738.9	1	2	2	2	6.87e-05	0.0453
E3 ubiquitin-protein ligase TRIM21 OS=Homo sapiens GN=TRIM21 PE=1 SV=1	RO52_HUMAN	SwissProt_041614.fasta	54169.5	1	2	2	2	6.87e-05	0.04
Non-syndromic hearing impairment protein 5 OS=Homo sapiens GN=DFNA5 PE=1 SV=2	DFNA5_HUMAN	SwissProt_041614.fasta	54555.9	1	2	2	2	6.87e-05	0.0444
Heterogeneous nuclear ribonucleoprotein A1-like 2 OS=Homo sapiens GN=HNRNPA1L2 PE=2 SV=2	RA1L2_HUMAN,ROA1_HUMAN	SwissProt_041614.fasta	34225.4	1	2	2	2	6.87e-05	0.0562
Cathepsin Z OS=Homo sapiens GN=CTSZ PE=1 SV=1	CATZ_HUMAN	SwissProt_041614.fasta	33868.2	1	2	2	2	6.87e-05	0.0726
Guanylate kinase OS=Homo sapiens GN=GUK1 PE=1 SV=2	KGUA_HUMAN	SwissProt_041614.fasta	21725.7	1	2	2	2	6.87e-05	0.142
55 kDa erythrocyte membrane protein OS=Homo sapiens GN=MPP1 PE=1 SV=2	EM55_HUMAN	SwissProt_041614.fasta	52297.2	1	2	2	2	6.87e-05	0.073
Importin-7 OS=Homo sapiens GN=IPO7 PE=1 SV=1	IPO7_HUMAN	SwissProt_041614.fasta	119520	1	2	2	2	6.87e-05	0.025
Junction plakoglobin OS=Homo sapiens GN=JUP PE=1 SV=3	PLAK_HUMAN	SwissProt_041614.fasta	81745.9	1	2	2	2	6.87e-05	0.0403
Arachidonate 5-lipoxygenase OS=Homo sapiens GN=ALOX5 PE=1 SV=2	LOX5_HUMAN	SwissProt_041614.fasta	77984.8	1	2	2	2	6.87e-05	0.0371
Transmembrane protein 33 OS=Homo sapiens GN=TMEM33 PE=1 SV=2	TMM33_HUMAN	SwissProt_041614.fasta	27979.7	1	2	2	2	6.87e-05	0.0648
Uridine phosphorylase 1 OS=Homo sapiens GN=UPP1 PE=1 SV=1	UPP1_HUMAN	SwissProt_041614.fasta	33934.8	1	2	2	2	6.87e-05	0.0548
Prolow-density lipoprotein receptor-related protein 1 OS=Homo sapiens GN=LRP1 PE=1 SV=2	LRP1_HUMAN	SwissProt_041614.fasta	504592	1	2	2	2	6.87e-05	0.00506
Transmembrane emp24 domain-containing protein 9 OS=Homo sapiens GN=TMED9 PE=1 SV=2	TMED9_HUMAN	SwissProt_041614.fasta	27277.5	1	2	2	2	6.87e-05	0.0809
Prefoldin subunit 2 OS=Homo sapiens GN=PFDN2 PE=1 SV=1	PFD2_HUMAN	SwissProt_041614.fasta	16647.8	1	2	2	2	6.87e-05	0.169
Glyoxalase domain-containing protein 4 OS=Homo sapiens GN=GLOD4 PE=1 SV=1	GLOD4_HUMAN	SwissProt_041614.fasta	34794.1	1	2	2	2	6.87e-05	0.137
Golgi-associated plant pathogenesis-related protein 1 OS=Homo sapiens GN=GLIPR2 PE=1 SV=3	GAPR1_HUMAN	SwissProt_041614.fasta	17218.2	1	2	2	2	6.87e-05	0.169
Coiled-coil domain-containing protein 22 OS=Homo sapiens GN=CCDC22 PE=1 SV=1	CCD22_HUMAN	SwissProt_041614.fasta	70756.7	1	2	2	2	6.87e-05	0.059
Thioredoxin-related transmembrane protein 1 OS=Homo sapiens GN=TMX1 PE=1 SV=1	TMX1_HUMAN	SwissProt_041614.fasta	31791.9	1	2	2	2	6.87e-05	0.0786
DnaJ homolog subfamily A member 1 OS=Homo sapiens GN=DNAJA1 PE=1 SV=2	DNJA1_HUMAN	SwissProt_041614.fasta	44868.6	1	2	2	2	6.87e-05	0.0957
V-type proton ATPase subunit C 1 OS=Homo sapiens GN=ATP6V1C1 PE=1 SV=4	VATC1_HUMAN	SwissProt_041614.fasta	43942.8	0.999	2	2	2	6.87e-05	0.0445
Platelet-activating factor acetylhydrolase IB subunit beta OS=Homo sapiens GN=PAFAH1B2 PE=1 SV=1	PA1B2_HUMAN	SwissProt_041614.fasta	25569.5	1	2	2	2	6.87e-05	0.122
Heterogeneous nuclear ribonucleoproteins A2/B1 OS=Homo sapiens GN=HNRNPA2B1 PE=1 SV=2	ROA2_HUMAN	SwissProt_041614.fasta	37430.3	1	2	2	2	6.87e-05	0.0822
Protein disulfide-isomerase TMX3 OS=Homo sapiens GN=TMX3 PE=1 SV=2	TMX3_HUMAN	SwissProt_041614.fasta	51872.8	1	2	2	2	6.87e-05	0.0683
S-methyl-5'-thioadenosine phosphorylase OS=Homo sapiens GN=MTAP PE=1 SV=2	MTAP_HUMAN	SwissProt_041614.fasta	31236.3	0.996	2	2	2	6.87e-05	0.127
Polyribonucleotide nucleotidyltransferase 1, mitochondrial OS=Homo sapiens GN=PNPT1 PE=1 SV=2	PNPT1_HUMAN	SwissProt_041614.fasta	85952.1	0.999	2	2	2	6.87e-05	0.023
60S ribosomal protein L21 OS=Homo sapiens GN=RPL21 PE=1 SV=2	RL21_HUMAN	SwissProt_041614.fasta	18565	1	2	2	2	6.87e-05	0.162
Calcium-binding mitochondrial carrier protein SCaMC-1 OS=Homo sapiens GN=SLC25A24 PE=1 SV=2	SCMC1_HUMAN	SwissProt_041614.fasta	53356.6	1	2	2	2	6.87e-05	0.044
Dihydropteridine reductase OS=Homo sapiens GN=QDPR PE=1 SV=2	DHPR_HUMAN	SwissProt_041614.fasta	25789.5	1	2	2	2	6.87e-05	0.111
Guanine nucleotide-binding protein subunit beta-4 OS=Homo sapiens GN=GNB4 PE=1 SV=3	GBB4_HUMAN	SwissProt_041614.fasta	37567.8	1	2	2	7	0.00024	0.232
60S ribosomal protein L13a OS=Homo sapiens GN=RPL13A PE=1 SV=2	RL13A_HUMAN	SwissProt_041614.fasta	23577.9	1	2	2	2	6.87e-05	0.103
Microsomal glutathione S-transferase 1 OS=Homo sapiens GN=MGST1 PE=1 SV=1	MGST1_HUMAN	SwissProt_041614.fasta	17599.8	1	2	2	3	0.000103	0.187
MIP18 family protein FAM96A OS=Homo sapiens GN=FAM96A PE=1 SV=1	FA96A_HUMAN	SwissProt_041614.fasta	18355.2	1	2	2	2	6.87e-05	0.125
SH3 domain-binding glutamic acid-rich-like protein OS=Homo sapiens GN=SH3BGRL PE=1 SV=1	SH3L1_HUMAN	SwissProt_041614.fasta	12774.5	1	2	2	2	6.87e-05	0.219
Optineurin OS=Homo sapiens GN=OPTN PE=1 SV=2	OPTN_HUMAN	SwissProt_041614.fasta	65922.1	1	2	2	2	6.87e-05	0.0468
Galectin-9 OS=Homo sapiens GN=LGALS9 PE=1 SV=2	LEG9_HUMAN	SwissProt_041614.fasta	39517.7	1	2	2	7	0.00024	0.279
Heme oxygenase 1 OS=Homo sapiens GN=HMOX1 PE=1 SV=1	HMOX1_HUMAN	SwissProt_041614.fasta	32819.1	1	2	2	3	0.000103	0.0903
40S ribosomal protein S17-like OS=Homo sapiens GN=RPS17L PE=1 SV=1	RS17L_HUMAN,RS17_HUMAN	SwissProt_041614.fasta	15550.5	1	2	2	2	6.87e-05	0.237
3-hydroxyisobutyryl-CoA hydrolase, mitochondrial OS=Homo sapiens GN=HIBCH PE=1 SV=2	HIBCH_HUMAN	SwissProt_041614.fasta	43484	1	2	2	2	6.87e-05	0.0466
Cytochrome b5 type B OS=Homo sapiens GN=CYB5B PE=1 SV=2	CYB5B_HUMAN	SwissProt_041614.fasta	16332.4	1	2	2	2	6.87e-05	0.171
Diacylglycerol kinase zeta OS=Homo sapiens GN=DGKZ PE=1 SV=3	DGKZ_HUMAN	SwissProt_041614.fasta	124129	0.998	2	2	2	6.87e-05	0.0313
Serine/threonine-protein kinase 4 OS=Homo sapiens GN=STK4 PE=1 SV=2	STK4_HUMAN	SwissProt_041614.fasta	55631.3	1	2	2	2	6.87e-05	0.0739
Probable ATP-dependent RNA helicase DDX46 OS=Homo sapiens GN=DDX46 PE=1 SV=2	DDX46_HUMAN	SwissProt_041614.fasta	117366	1	2	2	2	6.87e-05	0.0194
N(G),N(G)-dimethylarginine dimethylaminohydrolase 2 OS=Homo sapiens GN=DDAH2 PE=1 SV=1	DDAH2_HUMAN	SwissProt_041614.fasta	29644.3	0.999	2	2	2	6.87e-05	0.0632
Phosphomevalonate kinase OS=Homo sapiens GN=PMVK PE=1 SV=3	PMVK_HUMAN	SwissProt_041614.fasta	21995	0.997	2	2	2	6.87e-05	0.141
Rho guanine nucleotide exchange factor 1 OS=Homo sapiens GN=ARHGEF1 PE=1 SV=2	ARHG1_HUMAN	SwissProt_041614.fasta	102438	1	2	2	2	6.87e-05	0.0252
Microsomal glutathione S-transferase 3 OS=Homo sapiens GN=MGST3 PE=1 SV=1	MGST3_HUMAN	SwissProt_041614.fasta	16516.6	1	2	2	2	6.87e-05	0.243
Solute carrier family 43 member 3 OS=Homo sapiens GN=SLC43A3 PE=1 SV=2	S43A3_HUMAN	SwissProt_041614.fasta	54531.9	0.996	2	2	2	6.87e-05	0.0448
Ubiquitin-like protein ISG15 OS=Homo sapiens GN=ISG15 PE=1 SV=5	ISG15_HUMAN	SwissProt_041614.fasta	17887.4	1	2	2	2	6.87e-05	0.121
Vacuolar protein sorting-associated protein 4B OS=Homo sapiens GN=VPS4B PE=1 SV=2	VPS4B_HUMAN	SwissProt_041614.fasta	49303.7	1	2	2	3	0.000103	0.0946
Proliferation-associated protein 2G4 OS=Homo sapiens GN=PA2G4 PE=1 SV=3	PA2G4_HUMAN	SwissProt_041614.fasta	43786.7	1	2	2	2	6.87e-05	0.0685
cAMP-dependent protein kinase catalytic subunit alpha OS=Homo sapiens GN=PRKACA PE=1 SV=2	KAPCA_HUMAN	SwissProt_041614.fasta	40591.4	1	2	2	7	0.00024	0.222
GTP-binding protein GEM OS=Homo sapiens GN=GEM PE=1 SV=1	GEM_HUMAN	SwissProt_041614.fasta	33949.2	1	2	2	2	6.87e-05	0.0709
Long-chain fatty acid transport protein 1 OS=Homo sapiens GN=SLC27A1 PE=2 SV=1	S27A1_HUMAN	SwissProt_041614.fasta	71109.6	1	2	2	2	6.87e-05	0.0372
40S ribosomal protein S14 OS=Homo sapiens GN=RPS14 PE=1 SV=3	RS14_HUMAN	SwissProt_041614.fasta	16272.9	1	2	2	2	6.87e-05	0.258
40S ribosomal protein S7 OS=Homo sapiens GN=RPS7 PE=1 SV=1	RS7_HUMAN	SwissProt_041614.fasta	22127.5	1	2	2	2	6.87e-05	0.119
40S ribosomal protein S6 OS=Homo sapiens GN=RPS6 PE=1 SV=1	RS6_HUMAN	SwissProt_041614.fasta	28681.7	1	2	2	2	6.87e-05	0.108
Cytochrome b5 OS=Homo sapiens GN=CYB5A PE=1 SV=2	CYB5_HUMAN	SwissProt_041614.fasta	15330.3	0.986	2	2	2	6.87e-05	0.201
Methylcrotonoyl-CoA carboxylase subunit alpha, mitochondrial OS=Homo sapiens GN=MCCC1 PE=1 SV=3	MCCA_HUMAN	SwissProt_041614.fasta	80473.6	1	2	2	2	6.87e-05	0.029
Mitochondrial import receptor subunit TOM70 OS=Homo sapiens GN=TOMM70A PE=1 SV=1	TOM70_HUMAN	SwissProt_041614.fasta	67457.2	1	2	2	2	6.87e-05	0.0428
Reticulon-3 OS=Homo sapiens GN=RTN3 PE=1 SV=2	RTN3_HUMAN	SwissProt_041614.fasta	112614	1	2	2	2	6.87e-05	0.0484
L-xylulose reductase OS=Homo sapiens GN=DCXR PE=1 SV=2	DCXR_HUMAN	SwissProt_041614.fasta	25912.2	1	2	2	2	6.87e-05	0.0738
GTP:AMP phosphotransferase AK3, mitochondrial OS=Homo sapiens GN=AK3 PE=1 SV=4	KAD3_HUMAN	SwissProt_041614.fasta	25566.3	1	2	2	2	6.87e-05	0.0881
Proto-oncogene c-Rel OS=Homo sapiens GN=REL PE=1 SV=1	REL_HUMAN	SwissProt_041614.fasta	68520.4	1	2	2	2	6.87e-05	0.0339
Mitochondrial-processing peptidase subunit alpha OS=Homo sapiens GN=PMPCA PE=1 SV=2	MPPA_HUMAN	SwissProt_041614.fasta	58253.8	1	2	2	2	6.87e-05	0.0362
ATP-dependent RNA helicase DDX1 OS=Homo sapiens GN=DDX1 PE=1 SV=2	DDX1_HUMAN	SwissProt_041614.fasta	82433.2	1	2	2	2	6.87e-05	0.0365
60S ribosomal protein L7 OS=Homo sapiens GN=RPL7 PE=1 SV=1	RL7_HUMAN	SwissProt_041614.fasta	29227.7	1	2	2	2	6.87e-05	0.0685
Beta-parvin OS=Homo sapiens GN=PARVB PE=1 SV=1	PARVB_HUMAN	SwissProt_041614.fasta	41714.9	1	2	2	2	6.87e-05	0.0769
tRNA (cytosine(34)-C(5))-methyltransferase OS=Homo sapiens GN=NSUN2 PE=1 SV=2	NSUN2_HUMAN	SwissProt_041614.fasta	86472.8	1	2	2	2	6.87e-05	0.0495
Cytochrome c oxidase subunit 7A2, mitochondrial OS=Homo sapiens GN=COX7A2 PE=1 SV=1	CX7A2_HUMAN	SwissProt_041614.fasta	9396.6	1	2	2	2	6.87e-05	0.277
Dehydrogenase/reductase SDR family member 1 OS=Homo sapiens GN=DHRS1 PE=1 SV=1	DHRS1_HUMAN	SwissProt_041614.fasta	33908.4	1	2	2	2	6.87e-05	0.0863
Protein PBDC1 OS=Homo sapiens GN=PBDC1 PE=1 SV=1	PBDC1_HUMAN	SwissProt_041614.fasta	26057.5	1	2	2	2	6.87e-05	0.0858
Protein XRP2 OS=Homo sapiens GN=RP2 PE=1 SV=4	XRP2_HUMAN	SwissProt_041614.fasta	39641.3	1	2	2	2	6.87e-05	0.0514
HLA class II histocompatibility antigen, DRB1-11 beta chain OS=Homo sapiens GN=HLA-DRB1 PE=1 SV=1	2B1B_HUMAN	SwissProt_041614.fasta	30159.5	1	2	2	3	0.000103	0.147
Tartrate-resistant acid phosphatase type 5 OS=Homo sapiens GN=ACP5 PE=1 SV=3	PPA5_HUMAN	SwissProt_041614.fasta	36599.5	1	2	2	2	6.87e-05	0.0954
Hsc70-interacting protein OS=Homo sapiens GN=ST13 PE=1 SV=2	F10A1_HUMAN	SwissProt_041614.fasta	41332.4	1	2	2	2	6.87e-05	0.0705
N-acetylglucosamine-6-sulfatase OS=Homo sapiens GN=GNS PE=1 SV=3	GNS_HUMAN	SwissProt_041614.fasta	62084	1	2	2	2	6.87e-05	0.0435
Protein PML OS=Homo sapiens GN=PML PE=1 SV=3	PML_HUMAN	SwissProt_041614.fasta	97550.9	1	2	2	2	6.87e-05	0.0261
Tyrosine-protein phosphatase non-receptor type 12 OS=Homo sapiens GN=PTPN12 PE=1 SV=3	PTN12_HUMAN	SwissProt_041614.fasta	88107.5	1	2	2	2	6.87e-05	0.0244
Serine/threonine-protein phosphatase 2A 55 kDa regulatory subunit B alpha isoform OS=Homo sapiens GN=PPP2R2A PE=1 SV=1	2ABA_HUMAN	SwissProt_041614.fasta	51693.4	1	2	2	2	6.87e-05	0.0492
Poly(ADP-ribose) glycohydrolase ARH3 OS=Homo sapiens GN=ADPRHL2 PE=1 SV=1	ARHL2_HUMAN	SwissProt_041614.fasta	38947.3	1	2	2	2	6.87e-05	0.0716
Aspartate--tRNA ligase, mitochondrial OS=Homo sapiens GN=DARS2 PE=1 SV=1	SYDM_HUMAN	SwissProt_041614.fasta	73565	1	2	2	2	6.87e-05	0.0434
Latexin OS=Homo sapiens GN=LXN PE=1 SV=2	LXN_HUMAN	SwissProt_041614.fasta	25749.8	1	2	2	2	6.87e-05	0.122
Calcium/calmodulin-dependent protein kinase type II subunit delta OS=Homo sapiens GN=CAMK2D PE=1 SV=3	KCC2D_HUMAN	SwissProt_041614.fasta	56370.7	1	2	2	2	6.87e-05	0.0501
40S ribosomal protein S19 OS=Homo sapiens GN=RPS19 PE=1 SV=2	RS19_HUMAN	SwissProt_041614.fasta	16060.5	1	2	2	2	6.87e-05	0.131
Ubiquitin-like modifier-activating enzyme 7 OS=Homo sapiens GN=UBA7 PE=1 SV=2	UBA7_HUMAN	SwissProt_041614.fasta	111695	1	2	2	2	6.87e-05	0.0277
Tumor susceptibility gene 101 protein OS=Homo sapiens GN=TSG101 PE=1 SV=2	TS101_HUMAN	SwissProt_041614.fasta	43946	1	2	2	2	6.87e-05	0.0744
Diphosphomevalonate decarboxylase OS=Homo sapiens GN=MVD PE=1 SV=1	MVD1_HUMAN	SwissProt_041614.fasta	43404.7	1	2	2	2	6.87e-05	0.06
Integrin beta-1 OS=Homo sapiens GN=ITGB1 PE=1 SV=2	ITB1_HUMAN	SwissProt_041614.fasta	88415.1	1	2	2	2	6.87e-05	0.0326
Eukaryotic translation initiation factor 4E OS=Homo sapiens GN=EIF4E PE=1 SV=2	IF4E_HUMAN	SwissProt_041614.fasta	25097.6	1	2	2	3	0.000103	0.129
Protein S100-A7 OS=Homo sapiens GN=S100A7 PE=1 SV=4	S10A7_HUMAN	SwissProt_041614.fasta	11471.7	1	2	2	2	6.87e-05	0.228
Farnesyl pyrophosphate synthase OS=Homo sapiens GN=FDPS PE=1 SV=4	FPPS_HUMAN	SwissProt_041614.fasta	48276.8	1	2	2	2	6.87e-05	0.0597
60S ribosomal protein L9 OS=Homo sapiens GN=RPL9 PE=1 SV=1	RL9_HUMAN	SwissProt_041614.fasta	21863.7	1	2	2	2	6.87e-05	0.125
Synaptobrevin homolog YKT6 OS=Homo sapiens GN=YKT6 PE=1 SV=1	YKT6_HUMAN	SwissProt_041614.fasta	22417.8	0.999	2	2	2	6.87e-05	0.162
TBC1 domain family member 9B OS=Homo sapiens GN=TBC1D9B PE=1 SV=3	TBC9B_HUMAN	SwissProt_041614.fasta	140529	1	2	2	2	6.87e-05	0.0168
Ethylmalonyl-CoA decarboxylase OS=Homo sapiens GN=ECHDC1 PE=1 SV=2	ECHD1_HUMAN	SwissProt_041614.fasta	33699.3	1	2	2	2	6.87e-05	0.0684
Ras-related protein Rab-13 OS=Homo sapiens GN=RAB13 PE=1 SV=1	RAB13_HUMAN	SwissProt_041614.fasta	22775.6	1	2	2	4	0.000137	0.217
26S proteasome non-ATPase regulatory subunit 14 OS=Homo sapiens GN=PSMD14 PE=1 SV=1	PSDE_HUMAN	SwissProt_041614.fasta	34576.6	1	2	2	3	0.000103	0.126
Long-chain-fatty-acid--CoA ligase 3 OS=Homo sapiens GN=ACSL3 PE=1 SV=3	ACSL3_HUMAN	SwissProt_041614.fasta	80423.1	1	2	2	2	6.87e-05	0.0403
Low molecular weight phosphotyrosine protein phosphatase OS=Homo sapiens GN=ACP1 PE=1 SV=3	PPAC_HUMAN	SwissProt_041614.fasta	18042.7	1	2	2	2	6.87e-05	0.139
Costars family protein ABRACL OS=Homo sapiens GN=ABRACL PE=1 SV=1	ABRAL_HUMAN	SwissProt_041614.fasta	9056.7	1	2	2	3	0.000103	0.358
Nuclear transport factor 2 OS=Homo sapiens GN=NUTF2 PE=1 SV=1	NTF2_HUMAN	SwissProt_041614.fasta	14478.9	1	2	2	2	6.87e-05	0.165
Sepiapterin reductase OS=Homo sapiens GN=SPR PE=1 SV=1	SPRE_HUMAN	SwissProt_041614.fasta	28049.5	1	2	2	2	6.87e-05	0.13
Regulation of nuclear pre-mRNA domain-containing protein 1B OS=Homo sapiens GN=RPRD1B PE=1 SV=1	RPR1B_HUMAN	SwissProt_041614.fasta	36900.8	1	2	2	2	6.87e-05	0.0736
Transforming protein RhoA OS=Homo sapiens GN=RHOA PE=1 SV=1	RHOA_HUMAN	SwissProt_041614.fasta	21768.4	1	2	2	7	0.00024	0.347
Peroxiredoxin-2 OS=Homo sapiens GN=PRDX2 PE=1 SV=5	PRDX2_HUMAN	SwissProt_041614.fasta	21892.4	1	2	2	4	0.000137	0.187
FK506-binding protein 15 OS=Homo sapiens GN=FKBP15 PE=1 SV=2	FKB15_HUMAN	SwissProt_041614.fasta	133630	1	2	2	2	6.87e-05	0.0312
Transmembrane protein 109 OS=Homo sapiens GN=TMEM109 PE=1 SV=1	TM109_HUMAN	SwissProt_041614.fasta	26211.2	1	2	2	2	6.87e-05	0.0535
Disabled homolog 2 OS=Homo sapiens GN=DAB2 PE=1 SV=3	DAB2_HUMAN	SwissProt_041614.fasta	82449.1	1	2	2	2	6.87e-05	0.0299
Sodium/potassium-transporting ATPase subunit beta-1 OS=Homo sapiens GN=ATP1B1 PE=1 SV=1	AT1B1_HUMAN	SwissProt_041614.fasta	35062.9	1	2	2	2	6.87e-05	0.0825
Cyclin-G-associated kinase OS=Homo sapiens GN=GAK PE=1 SV=2	GAK_HUMAN	SwissProt_041614.fasta	143192	1	2	2	2	6.87e-05	0.0206
Ribose-phosphate pyrophosphokinase 1 OS=Homo sapiens GN=PRPS1 PE=1 SV=2	PRPS1_HUMAN	SwissProt_041614.fasta	34834.7	1	2	2	2	6.87e-05	0.0849
Hsp90 co-chaperone Cdc37 OS=Homo sapiens GN=CDC37 PE=1 SV=1	CDC37_HUMAN	SwissProt_041614.fasta	44468.2	1	2	2	2	6.87e-05	0.0979
15 kDa selenoprotein OS=Homo sapiens GN=SEP15 PE=1 SV=3	SEP15_HUMAN	SwissProt_041614.fasta	17791	1	2	2	2	6.87e-05	0.173
Vigilin OS=Homo sapiens GN=HDLBP PE=1 SV=2	VIGLN_HUMAN	SwissProt_041614.fasta	141458	1	2	2	2	6.87e-05	0.0331
60S ribosomal protein L10a OS=Homo sapiens GN=RPL10A PE=1 SV=2	RL10A_HUMAN	SwissProt_041614.fasta	24832	1	2	2	2	6.87e-05	0.134
Proliferating cell nuclear antigen OS=Homo sapiens GN=PCNA PE=1 SV=1	PCNA_HUMAN	SwissProt_041614.fasta	28769.3	1	2	2	2	6.87e-05	0.0766
Peptidyl-prolyl cis-trans isomerase FKBP2 OS=Homo sapiens GN=FKBP2 PE=1 SV=2	FKBP2_HUMAN	SwissProt_041614.fasta	15649.6	1	2	2	3	0.000103	0.0915
Sialidase-1 OS=Homo sapiens GN=NEU1 PE=1 SV=1	NEUR1_HUMAN	SwissProt_041614.fasta	45467.3	0.998	2	2	2	6.87e-05	0.0602
Mitochondrial import inner membrane translocase subunit TIM50 OS=Homo sapiens GN=TIMM50 PE=1 SV=2	TIM50_HUMAN	SwissProt_041614.fasta	39647.5	1	2	2	2	6.87e-05	0.0595
UDP-N-acetylhexosamine pyrophosphorylase-like protein 1 OS=Homo sapiens GN=UAP1L1 PE=1 SV=2	UAP1L_HUMAN	SwissProt_041614.fasta	57030.4	1	2	2	3	0.000103	0.0592
Cleft lip and palate transmembrane protein 1 OS=Homo sapiens GN=CLPTM1 PE=1 SV=1	CLPT1_HUMAN	SwissProt_041614.fasta	76098.3	1	2	2	2	6.87e-05	0.0239
Antigen peptide transporter 2 OS=Homo sapiens GN=TAP2 PE=1 SV=1	TAP2_HUMAN	SwissProt_041614.fasta	75665.5	1	2	2	2	6.87e-05	0.0394
Eukaryotic translation initiation factor 3 subunit B OS=Homo sapiens GN=EIF3B PE=1 SV=3	EIF3B_HUMAN	SwissProt_041614.fasta	92482.8	1	2	2	2	6.87e-05	0.0197
RUN and FYVE domain-containing protein 1 OS=Homo sapiens GN=RUFY1 PE=1 SV=2	RUFY1_HUMAN	SwissProt_041614.fasta	79819.3	1	2	2	2	6.87e-05	0.0636
Putative deoxyribose-phosphate aldolase OS=Homo sapiens GN=DERA PE=1 SV=2	DEOC_HUMAN	SwissProt_041614.fasta	35231.8	1	2	2	2	6.87e-05	0.0723
26S proteasome non-ATPase regulatory subunit 4 OS=Homo sapiens GN=PSMD4 PE=1 SV=1	PSMD4_HUMAN	SwissProt_041614.fasta	40737.2	1	2	2	2	6.87e-05	0.0557
Activator of 90 kDa heat shock protein ATPase homolog 1 OS=Homo sapiens GN=AHSA1 PE=1 SV=1	AHSA1_HUMAN	SwissProt_041614.fasta	38274.4	1	2	2	2	6.87e-05	0.107
GTP-binding protein SAR1a OS=Homo sapiens GN=SAR1A PE=1 SV=1	SAR1A_HUMAN	SwissProt_041614.fasta	22367.8	1	2	2	2	6.87e-05	0.217
Calcyclin-binding protein OS=Homo sapiens GN=CACYBP PE=1 SV=2	CYBP_HUMAN	SwissProt_041614.fasta	26210.3	1	2	2	2	6.87e-05	0.0921
Mycophenolic acid acyl-glucuronide esterase, mitochondrial OS=Homo sapiens GN=ABHD10 PE=1 SV=1	ABHDA_HUMAN	SwissProt_041614.fasta	33933.3	1	2	2	2	6.87e-05	0.0686
Phosphatidylinositol 5-phosphate 4-kinase type-2 alpha OS=Homo sapiens GN=PIP4K2A PE=1 SV=2	PI42A_HUMAN	SwissProt_041614.fasta	46225.8	1	2	2	3	0.000103	0.0837
Serine/threonine-protein phosphatase PP1-alpha catalytic subunit OS=Homo sapiens GN=PPP1CA PE=1 SV=1	PP1A_HUMAN	SwissProt_041614.fasta	37513.9	1	2	2	6	0.000206	0.239
ATP synthase subunit f, mitochondrial OS=Homo sapiens GN=ATP5J2 PE=1 SV=3	ATPK_HUMAN	SwissProt_041614.fasta	10918.4	1	2	2	2	6.87e-05	0.255
Hydroxymethylglutaryl-CoA lyase, mitochondrial OS=Homo sapiens GN=HMGCL PE=1 SV=2	HMGCL_HUMAN	SwissProt_041614.fasta	34360.4	1	2	2	2	6.87e-05	0.08
Cyclin-dependent kinase 5 OS=Homo sapiens GN=CDK5 PE=1 SV=3	CDK5_HUMAN	SwissProt_041614.fasta	33305.8	1	2	2	2	6.87e-05	0.0788
Histone-arginine methyltransferase CARM1 OS=Homo sapiens GN=CARM1 PE=1 SV=3	CARM1_HUMAN	SwissProt_041614.fasta	65854	1	2	2	2	6.87e-05	0.051
Mitogen-activated protein kinase 14 OS=Homo sapiens GN=MAPK14 PE=1 SV=3	MK14_HUMAN	SwissProt_041614.fasta	41294.7	1	2	2	3	0.000103	0.108
E3 ubiquitin-protein ligase HECTD3 OS=Homo sapiens GN=HECTD3 PE=1 SV=1	HECD3_HUMAN	SwissProt_041614.fasta	97114.3	1	2	2	2	6.87e-05	0.0383
Peptidyl-prolyl cis-trans isomerase FKBP5 OS=Homo sapiens GN=FKBP5 PE=1 SV=2	FKBP5_HUMAN	SwissProt_041614.fasta	51213.6	1	2	2	2	6.87e-05	0.0656
Rho GTPase-activating protein 4 OS=Homo sapiens GN=ARHGAP4 PE=1 SV=2	RHG04_HUMAN	SwissProt_041614.fasta	105026	1	2	2	2	6.87e-05	0.0233
Elongation factor G, mitochondrial OS=Homo sapiens GN=GFM1 PE=1 SV=2	EFGM_HUMAN	SwissProt_041614.fasta	83473.5	1	2	2	2	6.87e-05	0.028
Thymosin beta-4 OS=Homo sapiens GN=TMSB4X PE=1 SV=2	TYB4_HUMAN	SwissProt_041614.fasta	5052.9	1	2	2	3	0.000103	0.75
Translational activator GCN1 OS=Homo sapiens GN=GCN1L1 PE=1 SV=6	GCN1L_HUMAN	SwissProt_041614.fasta	292764	1	2	2	2	6.87e-05	0.00749
Succinate dehydrogenase [ubiquinone] iron-sulfur subunit, mitochondrial OS=Homo sapiens GN=SDHB PE=1 SV=3	SDHB_HUMAN	SwissProt_041614.fasta	31631	1	2	2	2	6.87e-05	0.0714
Acyl-coenzyme A thioesterase 13 OS=Homo sapiens GN=ACOT13 PE=1 SV=1	ACO13_HUMAN	SwissProt_041614.fasta	14960.6	1	2	2	2	6.87e-05	0.179
Acyl-CoA synthetase family member 2, mitochondrial OS=Homo sapiens GN=ACSF2 PE=1 SV=2	ACSF2_HUMAN	SwissProt_041614.fasta	68125.5	1	2	2	2	6.87e-05	0.0455
Spermine synthase OS=Homo sapiens GN=SMS PE=1 SV=2	SPSY_HUMAN	SwissProt_041614.fasta	41269.6	1	2	2	2	6.87e-05	0.0792
Glucosylceramidase OS=Homo sapiens GN=GBA PE=1 SV=3	GLCM_HUMAN	SwissProt_041614.fasta	59717.7	1	2	2	2	6.87e-05	0.0392
Dynactin subunit 4 OS=Homo sapiens GN=DCTN4 PE=1 SV=1	DCTN4_HUMAN	SwissProt_041614.fasta	52337.8	1	2	2	2	6.87e-05	0.0761
Inorganic pyrophosphatase OS=Homo sapiens GN=PPA1 PE=1 SV=2	IPYR_HUMAN	SwissProt_041614.fasta	32660.6	1	2	2	2	6.87e-05	0.125
Poly [ADP-ribose] polymerase 14 OS=Homo sapiens GN=PARP14 PE=1 SV=3	PAR14_HUMAN	SwissProt_041614.fasta	202802	1	2	2	2	6.87e-05	0.0111
E3 ubiquitin-protein ligase synoviolin OS=Homo sapiens GN=SYVN1 PE=1 SV=2	SYVN1_HUMAN	SwissProt_041614.fasta	67686.2	0.999	2	2	2	6.87e-05	0.0276
Cytochrome c oxidase subunit 2 OS=Homo sapiens GN=MT-CO2 PE=1 SV=1	COX2_HUMAN	SwissProt_041614.fasta	25566.4	1	2	2	2	6.87e-05	0.132
Acetolactate synthase-like protein OS=Homo sapiens GN=ILVBL PE=1 SV=2	ILVBL_HUMAN	SwissProt_041614.fasta	67867.2	1	2	2	2	6.87e-05	0.057
Ribosomal protein S6 kinase alpha-3 OS=Homo sapiens GN=RPS6KA3 PE=1 SV=1	KS6A3_HUMAN	SwissProt_041614.fasta	83738.5	1	2	2	6	0.000206	0.0865
ADP-ribosylation factor-like protein 6-interacting protein 1 OS=Homo sapiens GN=ARL6IP1 PE=1 SV=2	AR6P1_HUMAN	SwissProt_041614.fasta	23363.5	1	2	2	2	6.87e-05	0.0985
Sec1 family domain-containing protein 1 OS=Homo sapiens GN=SCFD1 PE=1 SV=4	SCFD1_HUMAN	SwissProt_041614.fasta	72382.3	1	2	2	2	6.87e-05	0.0436
Myotrophin OS=Homo sapiens GN=MTPN PE=1 SV=2	MTPN_HUMAN	SwissProt_041614.fasta	12895.3	1	2	2	2	6.87e-05	0.322
Ubiquitin-conjugating enzyme E2 D3 OS=Homo sapiens GN=UBE2D3 PE=1 SV=1	UB2D3_HUMAN	SwissProt_041614.fasta	16688.1	1	2	2	2	6.87e-05	0.143
Interleukin-18 OS=Homo sapiens GN=IL18 PE=1 SV=1	IL18_HUMAN	SwissProt_041614.fasta	22327.4	1	2	2	2	6.87e-05	0.0881
Prostaglandin E synthase 3 OS=Homo sapiens GN=PTGES3 PE=1 SV=1	TEBP_HUMAN	SwissProt_041614.fasta	18697.9	1	2	2	2	6.87e-05	0.181
Neurolysin, mitochondrial OS=Homo sapiens GN=NLN PE=1 SV=1	NEUL_HUMAN	SwissProt_041614.fasta	80654.3	1	2	2	2	6.87e-05	0.0284
Solute carrier family 12 member 6 OS=Homo sapiens GN=SLC12A6 PE=1 SV=2	S12A6_HUMAN	SwissProt_041614.fasta	127621	1	2	2	2	6.87e-05	0.0148
DnaJ homolog subfamily C member 10 OS=Homo sapiens GN=DNAJC10 PE=1 SV=2	DJC10_HUMAN	SwissProt_041614.fasta	91082.4	0.993	2	2	2	6.87e-05	0.0214
Eukaryotic translation initiation factor 3 subunit F OS=Homo sapiens GN=EIF3F PE=1 SV=1	EIF3F_HUMAN	SwissProt_041614.fasta	37563.5	1	2	2	2	6.87e-05	0.098
GDH/6PGL endoplasmic bifunctional protein OS=Homo sapiens GN=H6PD PE=1 SV=2	G6PE_HUMAN	SwissProt_041614.fasta	88893.6	1	2	2	2	6.87e-05	0.0405
Alpha-soluble NSF attachment protein OS=Homo sapiens GN=NAPA PE=1 SV=3	SNAA_HUMAN	SwissProt_041614.fasta	33234.1	1	2	2	2	6.87e-05	0.0881
Succinyl-CoA ligase [GDP-forming] subunit beta, mitochondrial OS=Homo sapiens GN=SUCLG2 PE=1 SV=2	SUCB2_HUMAN	SwissProt_041614.fasta	46511.7	1	2	2	2	6.87e-05	0.0509
N-alpha-acetyltransferase 15, NatA auxiliary subunit OS=Homo sapiens GN=NAA15 PE=1 SV=1	NAA15_HUMAN	SwissProt_041614.fasta	101278	1	2	2	2	6.87e-05	0.0254
DnaJ homolog subfamily C member 8 OS=Homo sapiens GN=DNAJC8 PE=1 SV=2	DNJC8_HUMAN	SwissProt_041614.fasta	29842.2	0.997	2	2	2	6.87e-05	0.0949
Histidine-rich glycoprotein OS=Homo sapiens GN=HRG PE=1 SV=1	HRG_HUMAN	SwissProt_041614.fasta	59576.6	1	2	2	2	6.87e-05	0.04
60S ribosomal protein L35 OS=Homo sapiens GN=RPL35 PE=1 SV=2	RL35_HUMAN	SwissProt_041614.fasta	14552.5	1	2	2	2	6.87e-05	0.22
Phosphoacetylglucosamine mutase OS=Homo sapiens GN=PGM3 PE=1 SV=1	AGM1_HUMAN	SwissProt_041614.fasta	59852.4	1	2	2	2	6.87e-05	0.0369
60S ribosomal protein L34 OS=Homo sapiens GN=RPL34 PE=1 SV=3	RL34_HUMAN	SwissProt_041614.fasta	13293.1	0.999	2	2	2	6.87e-05	0.128
Phenylalanine--tRNA ligase beta subunit OS=Homo sapiens GN=FARSB PE=1 SV=3	SYFB_HUMAN	SwissProt_041614.fasta	66118.5	1	2	2	2	6.87e-05	0.0323
Mitochondrial peptide methionine sulfoxide reductase OS=Homo sapiens GN=MSRA PE=1 SV=1	MSRA_HUMAN	SwissProt_041614.fasta	26131.8	1	2	2	2	6.87e-05	0.128
Serpin B6 OS=Homo sapiens GN=SERPINB6 PE=1 SV=3	SPB6_HUMAN	SwissProt_041614.fasta	42622.9	1	2	2	2	6.87e-05	0.0718
L-amino-acid oxidase OS=Homo sapiens GN=IL4I1 PE=1 SV=1	OXLA_HUMAN	SwissProt_041614.fasta	62881.3	1	2	2	2	6.87e-05	0.0441
Paxillin OS=Homo sapiens GN=PXN PE=1 SV=3	PAXI_HUMAN	SwissProt_041614.fasta	64505	1	2	2	2	6.87e-05	0.0508
Ras-related protein Rab-32 OS=Homo sapiens GN=RAB32 PE=1 SV=3	RAB32_HUMAN	SwissProt_041614.fasta	24997.4	1	2	2	2	6.87e-05	0.0889
Thioredoxin domain-containing protein 17 OS=Homo sapiens GN=TXNDC17 PE=1 SV=1	TXD17_HUMAN	SwissProt_041614.fasta	13940.4	1	2	2	2	6.87e-05	0.187
Regulator of nonsense transcripts 1 OS=Homo sapiens GN=UPF1 PE=1 SV=2	RENT1_HUMAN	SwissProt_041614.fasta	124347	1	2	2	2	6.87e-05	0.0213
Platelet endothelial cell adhesion molecule OS=Homo sapiens GN=PECAM1 PE=1 SV=1	PECA1_HUMAN	SwissProt_041614.fasta	82536	1	2	2	2	6.87e-05	0.0366
Heterogeneous nuclear ribonucleoprotein F OS=Homo sapiens GN=HNRNPF PE=1 SV=3	HNRPF_HUMAN	SwissProt_041614.fasta	45671.9	1	2	2	4	0.000137	0.0916
Methionine--tRNA ligase, cytoplasmic OS=Homo sapiens GN=MARS PE=1 SV=2	SYMC_HUMAN	SwissProt_041614.fasta	101118	1	2	2	2	6.87e-05	0.0222
HLA class II histocompatibility antigen, DR alpha chain OS=Homo sapiens GN=HLA-DRA PE=1 SV=1	DRA_HUMAN	SwissProt_041614.fasta	28607.1	1	2	2	2	6.87e-05	0.114
Matrix metalloproteinase-14 OS=Homo sapiens GN=MMP14 PE=1 SV=3	MMP14_HUMAN	SwissProt_041614.fasta	65895.8	1	2	2	2	6.87e-05	0.0309
Isocitrate dehydrogenase [NAD] subunit gamma, mitochondrial OS=Homo sapiens GN=IDH3G PE=1 SV=1	IDH3G_HUMAN	SwissProt_041614.fasta	42794.1	1	2	2	2	6.87e-05	0.0916
Methionine adenosyltransferase 2 subunit beta OS=Homo sapiens GN=MAT2B PE=1 SV=1	MAT2B_HUMAN	SwissProt_041614.fasta	37551.6	1	2	2	2	6.87e-05	0.0689
Endoplasmic reticulum metallopeptidase 1 OS=Homo sapiens GN=ERMP1 PE=1 SV=2	ERMP1_HUMAN	SwissProt_041614.fasta	100234	1	2	2	2	6.87e-05	0.0243
Proto-oncogene vav OS=Homo sapiens GN=VAV1 PE=1 SV=4	VAV_HUMAN	SwissProt_041614.fasta	98317.2	1	2	2	2	6.87e-05	0.0272
Ubiquitin carboxyl-terminal hydrolase 7 OS=Homo sapiens GN=USP7 PE=1 SV=2	UBP7_HUMAN	SwissProt_041614.fasta	128305	1	2	2	2	6.87e-05	0.02
Tubulin--tyrosine ligase-like protein 12 OS=Homo sapiens GN=TTLL12 PE=1 SV=2	TTL12_HUMAN	SwissProt_041614.fasta	74403.7	1	2	2	2	6.87e-05	0.0435
SLAM family member 5 OS=Homo sapiens GN=CD84 PE=1 SV=1	SLAF5_HUMAN	SwissProt_041614.fasta	38782.6	1	2	2	2	6.87e-05	0.11
Apoptosis-associated speck-like protein containing a CARD OS=Homo sapiens GN=PYCARD PE=1 SV=2	ASC_HUMAN	SwissProt_041614.fasta	21627.8	1	2	2	2	6.87e-05	0.159
ATP synthase subunit d, mitochondrial OS=Homo sapiens GN=ATP5H PE=1 SV=3	ATP5H_HUMAN	SwissProt_041614.fasta	18491.9	1	2	2	2	6.87e-05	0.155
Absent in melanoma 1 protein OS=Homo sapiens GN=AIM1 PE=1 SV=3	AIM1_HUMAN	SwissProt_041614.fasta	188677	1	2	2	2	6.87e-05	0.0128
Clathrin light chain A OS=Homo sapiens GN=CLTA PE=1 SV=1	CLCA_HUMAN	SwissProt_041614.fasta	27076.7	1	2	2	2	6.87e-05	0.0726
Ig gamma-1 chain C region OS=Homo sapiens GN=IGHG1 PE=1 SV=1	IGHG1_HUMAN	SwissProt_041614.fasta	36105	1	2	2	2	6.87e-05	0.0909
Transmembrane emp24 domain-containing protein 2 OS=Homo sapiens GN=TMED2 PE=1 SV=1	TMED2_HUMAN	SwissProt_041614.fasta	22761.4	1	2	2	3	0.000103	0.204
GRIP1-associated protein 1 OS=Homo sapiens GN=GRIPAP1 PE=1 SV=1	GRAP1_HUMAN	SwissProt_041614.fasta	95990.6	1	2	2	2	6.87e-05	0.0606
Propionyl-CoA carboxylase alpha chain, mitochondrial OS=Homo sapiens GN=PCCA PE=1 SV=4	PCCA_HUMAN	SwissProt_041614.fasta	80059.3	1	2	2	2	6.87e-05	0.0371
Minor histocompatibility antigen H13 OS=Homo sapiens GN=HM13 PE=1 SV=1	HM13_HUMAN	SwissProt_041614.fasta	41490.9	1	2	2	4	0.000137	0.0451
60S ribosomal protein L13 OS=Homo sapiens GN=RPL13 PE=1 SV=4	RL13_HUMAN	SwissProt_041614.fasta	24262.2	1	2	2	2	6.87e-05	0.0995
Rab3 GTPase-activating protein non-catalytic subunit OS=Homo sapiens GN=RAB3GAP2 PE=1 SV=1	RBGPR_HUMAN	SwissProt_041614.fasta	155988	1	2	2	2	6.87e-05	0.0165
Septin-7 OS=Homo sapiens GN=SEPT7 PE=1 SV=2	SEPT7_HUMAN	SwissProt_041614.fasta	50680.3	1	2	2	4	0.000137	0.0801
Beta-centractin OS=Homo sapiens GN=ACTR1B PE=1 SV=1	ACTY_HUMAN	SwissProt_041614.fasta	42294.4	0.999	2	2	6	0.000206	0.261
Mannose-1-phosphate guanyltransferase alpha OS=Homo sapiens GN=GMPPA PE=1 SV=1	GMPPA_HUMAN	SwissProt_041614.fasta	46291.8	1	2	2	2	6.87e-05	0.0595
Fructose-1,6-bisphosphatase isozyme 2 OS=Homo sapiens GN=FBP2 PE=1 SV=2	F16P2_HUMAN	SwissProt_041614.fasta	36743.9	1	2	2	5	0.000172	0.0678
WASH complex subunit 7 OS=Homo sapiens GN=KIAA1033 PE=1 SV=2	WASH7_HUMAN	SwissProt_041614.fasta	136410	1	2	2	2	6.87e-05	0.0332
Insulin-degrading enzyme OS=Homo sapiens GN=IDE PE=1 SV=4	IDE_HUMAN	SwissProt_041614.fasta	117974	1	2	2	2	6.87e-05	0.0177
ADP-sugar pyrophosphatase OS=Homo sapiens GN=NUDT5 PE=1 SV=1	NUDT5_HUMAN	SwissProt_041614.fasta	24327.8	1	2	2	2	6.87e-05	0.0913
[3-methyl-2-oxobutanoate dehydrogenase [lipoamide]] kinase, mitochondrial OS=Homo sapiens GN=BCKDK PE=1 SV=2	BCKD_HUMAN	SwissProt_041614.fasta	46362.4	1	2	2	2	6.87e-05	0.0631
Proteasome activator complex subunit 2 OS=Homo sapiens GN=PSME2 PE=1 SV=4	PSME2_HUMAN	SwissProt_041614.fasta	27402.3	1	2	2	2	6.87e-05	0.121
Signal recognition particle subunit SRP68 OS=Homo sapiens GN=SRP68 PE=1 SV=2	SRP68_HUMAN	SwissProt_041614.fasta	70732	1	2	2	2	6.87e-05	0.0526
Trifunctional purine biosynthetic protein adenosine-3 OS=Homo sapiens GN=GART PE=1 SV=1	PUR2_HUMAN	SwissProt_041614.fasta	107768	1	2	2	2	6.87e-05	0.0297
V-type proton ATPase subunit G 1 OS=Homo sapiens GN=ATP6V1G1 PE=1 SV=3	VATG1_HUMAN	SwissProt_041614.fasta	13757.7	1	2	2	3	0.000103	0.297
60S ribosomal protein L38 OS=Homo sapiens GN=RPL38 PE=1 SV=2	RL38_HUMAN	SwissProt_041614.fasta	8218.5	1	2	2	2	6.87e-05	0.357
40S ribosomal protein S11 OS=Homo sapiens GN=RPS11 PE=1 SV=3	RS11_HUMAN	SwissProt_041614.fasta	18431.3	0.999	2	2	2	6.87e-05	0.0949
Dolichol-phosphate mannosyltransferase subunit 1 OS=Homo sapiens GN=DPM1 PE=1 SV=1	DPM1_HUMAN	SwissProt_041614.fasta	29636	1	2	2	2	6.87e-05	0.0885
Short-chain specific acyl-CoA dehydrogenase, mitochondrial OS=Homo sapiens GN=ACADS PE=1 SV=1	ACADS_HUMAN	SwissProt_041614.fasta	44299.1	1	2	2	2	6.87e-05	0.0558
Protein FAM49B OS=Homo sapiens GN=FAM49B PE=1 SV=1	FA49B_HUMAN	SwissProt_041614.fasta	36748.7	1	2	2	2	6.87e-05	0.0988
Lysosomal acid lipase/cholesteryl ester hydrolase OS=Homo sapiens GN=LIPA PE=1 SV=2	LICH_HUMAN	SwissProt_041614.fasta	45419.9	1	2	2	2	6.87e-05	0.0902
Ras-related protein Rab-5C OS=Homo sapiens GN=RAB5C PE=1 SV=2	RAB5C_HUMAN	SwissProt_041614.fasta	23482.7	1	2	2	5	0.000172	0.227
C-Jun-amino-terminal kinase-interacting protein 4 OS=Homo sapiens GN=SPAG9 PE=1 SV=4	JIP4_HUMAN	SwissProt_041614.fasta	146205	1	2	2	2	6.87e-05	0.0265
ATP-binding cassette sub-family D member 1 OS=Homo sapiens GN=ABCD1 PE=1 SV=2	ABCD1_HUMAN	SwissProt_041614.fasta	82938.5	1	2	2	2	6.87e-05	0.0349
V-type proton ATPase 116 kDa subunit a isoform 1 OS=Homo sapiens GN=ATP6V0A1 PE=2 SV=3	VPP1_HUMAN	SwissProt_041614.fasta	96416.6	1	2	2	2	6.87e-05	0.0299
60S ribosomal protein L18a OS=Homo sapiens GN=RPL18A PE=1 SV=2	RL18A_HUMAN	SwissProt_041614.fasta	20762.6	1	2	2	2	6.87e-05	0.114
Estradiol 17-beta-dehydrogenase 11 OS=Homo sapiens GN=HSD17B11 PE=1 SV=3	DHB11_HUMAN	SwissProt_041614.fasta	32936.7	1	2	2	2	6.87e-05	0.11
Asparagine synthetase [glutamine-hydrolyzing] OS=Homo sapiens GN=ASNS PE=1 SV=4	ASNS_HUMAN	SwissProt_041614.fasta	64371.7	1	2	2	2	6.87e-05	0.0339
Transmembrane 9 superfamily member 3 OS=Homo sapiens GN=TM9SF3 PE=1 SV=2	TM9S3_HUMAN	SwissProt_041614.fasta	67890.8	1	2	2	2	6.87e-05	0.0357
Huntingtin OS=Homo sapiens GN=HTT PE=1 SV=2	HD_HUMAN	SwissProt_041614.fasta	347603	1	2	2	2	6.87e-05	0.00859
Methylmalonyl-CoA mutase, mitochondrial OS=Homo sapiens GN=MUT PE=1 SV=4	MUTA_HUMAN	SwissProt_041614.fasta	83136.8	1	2	2	2	6.87e-05	0.032
Serine/arginine-rich splicing factor 2 OS=Homo sapiens GN=SRSF2 PE=1 SV=4	SRSF2_HUMAN	SwissProt_041614.fasta	25477.1	1	2	2	2	6.87e-05	0.109
Alpha-2-macroglobulin receptor-associated protein OS=Homo sapiens GN=LRPAP1 PE=1 SV=1	AMRP_HUMAN	SwissProt_041614.fasta	41467.6	0.988	2	2	2	6.87e-05	0.0532
Cullin-associated NEDD8-dissociated protein 1 OS=Homo sapiens GN=CAND1 PE=1 SV=2	CAND1_HUMAN	SwissProt_041614.fasta	136381	1	2	2	2	6.87e-05	0.0203
Protein dopey-2 OS=Homo sapiens GN=DOPEY2 PE=1 SV=5	DOP2_HUMAN	SwissProt_041614.fasta	258237	1	2	2	2	6.87e-05	0.0104
Transmembrane emp24 domain-containing protein 4 OS=Homo sapiens GN=TMED4 PE=1 SV=1	TMED4_HUMAN	SwissProt_041614.fasta	25943.1	1	2	2	2	6.87e-05	0.115
Vesicle-associated membrane protein 2 OS=Homo sapiens GN=VAMP2 PE=1 SV=3	VAMP2_HUMAN,VAMP3_HUMAN	SwissProt_041614.fasta	12663.1	1	2	2	2	6.87e-05	0.207
Mitochondrial inner membrane protein OS=Homo sapiens GN=IMMT PE=1 SV=1	IMMT_HUMAN	SwissProt_041614.fasta	83679	1	2	2	2	6.87e-05	0.0264
Ubiquitin carboxyl-terminal hydrolase isozyme L3 OS=Homo sapiens GN=UCHL3 PE=1 SV=1	UCHL3_HUMAN	SwissProt_041614.fasta	26182.8	1	2	2	2	6.87e-05	0.126
26S proteasome non-ATPase regulatory subunit 12 OS=Homo sapiens GN=PSMD12 PE=1 SV=3	PSD12_HUMAN	SwissProt_041614.fasta	52906.2	1	2	2	2	6.87e-05	0.0746
Aminoacyl tRNA synthase complex-interacting multifunctional protein 2 OS=Homo sapiens GN=AIMP2 PE=1 SV=2	AIMP2_HUMAN	SwissProt_041614.fasta	35349.3	1	2	2	2	6.87e-05	0.0688
Zinc finger CCCH-type antiviral protein 1 OS=Homo sapiens GN=ZC3HAV1 PE=1 SV=3	ZCCHV_HUMAN	SwissProt_041614.fasta	101433	1	2	2	2	6.87e-05	0.0399
CD97 antigen OS=Homo sapiens GN=CD97 PE=1 SV=4	CD97_HUMAN	SwissProt_041614.fasta	91869.9	1	2	2	2	6.87e-05	0.0359
Cytochrome P450 1B1 OS=Homo sapiens GN=CYP1B1 PE=1 SV=2	CP1B1_HUMAN	SwissProt_041614.fasta	60846.4	1	2	2	2	6.87e-05	0.0424
60S ribosomal protein L18 OS=Homo sapiens GN=RPL18 PE=1 SV=2	RL18_HUMAN	SwissProt_041614.fasta	21635.2	1	2	2	2	6.87e-05	0.128
Alpha/beta hydrolase domain-containing protein 14B OS=Homo sapiens GN=ABHD14B PE=1 SV=1	ABHEB_HUMAN	SwissProt_041614.fasta	22346.1	1	2	2	2	6.87e-05	0.11
Serotransferrin OS=Homo sapiens GN=TF PE=1 SV=3	TRFE_HUMAN	SwissProt_041614.fasta	77064.3	0.999	2	2	2	6.87e-05	0.0587
Mannose-1-phosphate guanyltransferase beta OS=Homo sapiens GN=GMPPB PE=1 SV=2	GMPPB_HUMAN	SwissProt_041614.fasta	39834	1	2	2	2	6.87e-05	0.106
14-3-3 protein eta OS=Homo sapiens GN=YWHAH PE=1 SV=4	1433F_HUMAN	SwissProt_041614.fasta	28219.6	1	2	2	4	0.000137	0.191
Eukaryotic translation initiation factor 5B OS=Homo sapiens GN=EIF5B PE=1 SV=4	IF2P_HUMAN	SwissProt_041614.fasta	138832	1	2	2	2	6.87e-05	0.0328
Serine/threonine-protein kinase 10 OS=Homo sapiens GN=STK10 PE=1 SV=1	STK10_HUMAN	SwissProt_041614.fasta	112138	1	2	2	3	0.000103	0.032
Up-regulated during skeletal muscle growth protein 5 OS=Homo sapiens GN=USMG5 PE=1 SV=1	USMG5_HUMAN	SwissProt_041614.fasta	6458	1	2	2	2	6.87e-05	0.431
Protein-L-isoaspartate(D-aspartate) O-methyltransferase OS=Homo sapiens GN=PCMT1 PE=1 SV=4	PIMT_HUMAN	SwissProt_041614.fasta	24636.8	1	2	2	2	6.87e-05	0.123
Vesicle transport protein GOT1B OS=Homo sapiens GN=GOLT1B PE=1 SV=1	GOT1B_HUMAN	SwissProt_041614.fasta	15426.6	1	2	2	2	6.87e-05	0.145
40S ribosomal protein S12 OS=Homo sapiens GN=RPS12 PE=1 SV=3	RS12_HUMAN	SwissProt_041614.fasta	14514.8	1	2	2	2	6.87e-05	0.227
HLA class I histocompatibility antigen, B-15 alpha chain OS=Homo sapiens GN=HLA-B PE=1 SV=2	1B15_HUMAN	SwissProt_041614.fasta	40387.7	1	2	2	11	0.000378	0.271
Ras-related protein Rab-4B OS=Homo sapiens GN=RAB4B PE=1 SV=1	RAB4B_HUMAN	SwissProt_041614.fasta	23587.2	1	2	2	4	0.000137	0.178
HLA class I histocompatibility antigen, A-3 alpha chain OS=Homo sapiens GN=HLA-A PE=1 SV=2	1A03_HUMAN	SwissProt_041614.fasta	40840.6	1	2	2	17	0.000584	0.425
Alpha-actinin-1 OS=Homo sapiens GN=ACTN1 PE=1 SV=2	ACTN1_HUMAN	SwissProt_041614.fasta	103061	1	2	2	5	0.00022	0.0751
Niban-like protein 1 OS=Homo sapiens GN=FAM129B PE=1 SV=3	NIBL1_HUMAN	SwissProt_041614.fasta	84138.6	1	2	2	2	8.81e-05	0.0496
40S ribosomal protein S8 OS=Homo sapiens GN=RPS8 PE=1 SV=2	RS8_HUMAN	SwissProt_041614.fasta	24206.4	0.973	2	2	2	8.81e-05	0.135
Tripeptidyl-peptidase 1 OS=Homo sapiens GN=TPP1 PE=1 SV=2	TPP1_HUMAN	SwissProt_041614.fasta	61247.6	1	2	2	2	8.81e-05	0.0799
Protein flightless-1 homolog OS=Homo sapiens GN=FLII PE=1 SV=2	FLII_HUMAN	SwissProt_041614.fasta	144755	1	2	2	2	8.81e-05	0.0134
Trifunctional enzyme subunit beta, mitochondrial OS=Homo sapiens GN=HADHB PE=1 SV=3	ECHB_HUMAN	SwissProt_041614.fasta	51296	1	2	2	2	8.81e-05	0.038
Dystrophin OS=Homo sapiens GN=DMD PE=1 SV=3	DMD_HUMAN	SwissProt_041614.fasta	426749	0.991	2	2	2	8.81e-05	0.00787
Hypoxia up-regulated protein 1 OS=Homo sapiens GN=HYOU1 PE=1 SV=1	HYOU1_HUMAN	SwissProt_041614.fasta	111337	0.999	2	2	2	8.81e-05	0.032
60S ribosomal protein L6 OS=Homo sapiens GN=RPL6 PE=1 SV=3	RL6_HUMAN	SwissProt_041614.fasta	32729.3	1	2	2	2	8.81e-05	0.0833
REM2- and Rab-like small GTPase 1 OS=Homo sapiens GN=RSG1 PE=2 SV=2	RSG1_HUMAN	SwissProt_041614.fasta	28497.9	0.998	2	2	2	8.81e-05	0.171
Calreticulin OS=Homo sapiens GN=CALR PE=1 SV=1	CALR_HUMAN	SwissProt_041614.fasta	48142.9	1	2	2	2	8.81e-05	0.156
Glycerol-3-phosphate dehydrogenase, mitochondrial OS=Homo sapiens GN=GPD2 PE=1 SV=3	GPDM_HUMAN	SwissProt_041614.fasta	80854.6	0.983	2	2	2	8.81e-05	0.0316
Lysosomal acid phosphatase OS=Homo sapiens GN=ACP2 PE=1 SV=3	PPAL_HUMAN	SwissProt_041614.fasta	48344.8	0.989	2	2	2	8.81e-05	0.0426
6-phosphofructokinase, liver type OS=Homo sapiens GN=PFKL PE=1 SV=6	K6PL_HUMAN	SwissProt_041614.fasta	85019.2	1	2	2	2	8.81e-05	0.0269
Chitotriosidase-1 OS=Homo sapiens GN=CHIT1 PE=1 SV=1	CHIT1_HUMAN	SwissProt_041614.fasta	51682.1	1	2	2	2	8.81e-05	0.0429
Matrix metalloproteinase-9 OS=Homo sapiens GN=MMP9 PE=1 SV=3	MMP9_HUMAN	SwissProt_041614.fasta	78459.7	0.999	2	2	2	8.81e-05	0.0325
Heat shock cognate 71 kDa protein OS=Homo sapiens GN=HSPA8 PE=1 SV=1	HSP7C_HUMAN	SwissProt_041614.fasta	70899.8	1	2	2	3	0.000132	0.0387
Heat shock protein HSP 90-beta OS=Homo sapiens GN=HSP90AB1 PE=1 SV=4	HS90B_HUMAN	SwissProt_041614.fasta	83267.3	1	2	2	4	0.000176	0.0773
Sterol 26-hydroxylase, mitochondrial OS=Homo sapiens GN=CYP27A1 PE=1 SV=1	CP27A_HUMAN	SwissProt_041614.fasta	60236	1	2	2	2	8.81e-05	0.0508
Guanine nucleotide-binding protein G(i) subunit alpha-2 OS=Homo sapiens GN=GNAI2 PE=1 SV=3	GNAI2_HUMAN	SwissProt_041614.fasta	40452	1	2	2	3	0.000132	0.158
Leukotriene A-4 hydrolase OS=Homo sapiens GN=LTA4H PE=1 SV=2	LKHA4_HUMAN	SwissProt_041614.fasta	69287.1	1	2	2	2	8.81e-05	0.0589
Actin-related protein 3 OS=Homo sapiens GN=ACTR3 PE=1 SV=3	ARP3_HUMAN	SwissProt_041614.fasta	47371.9	1	2	2	2	8.81e-05	0.0789
Coatomer subunit alpha OS=Homo sapiens GN=COPA PE=1 SV=2	COPA_HUMAN	SwissProt_041614.fasta	138349	0.998	2	2	2	8.81e-05	0.0147
Ubiquitin-like modifier-activating enzyme 1 OS=Homo sapiens GN=UBA1 PE=1 SV=3	UBA1_HUMAN	SwissProt_041614.fasta	117850	0.998	2	2	2	8.81e-05	0.0255
V-type proton ATPase subunit H OS=Homo sapiens GN=ATP6V1H PE=1 SV=1	VATH_HUMAN	SwissProt_041614.fasta	55883.4	1	2	2	2	8.81e-05	0.0331
4F2 cell-surface antigen heavy chain OS=Homo sapiens GN=SLC3A2 PE=1 SV=3	4F2_HUMAN	SwissProt_041614.fasta	67996.4	1	2	2	2	8.81e-05	0.0492
Arginine--tRNA ligase, cytoplasmic OS=Homo sapiens GN=RARS PE=1 SV=2	SYRC_HUMAN	SwissProt_041614.fasta	75382	1	2	2	2	8.81e-05	0.0318
Myoferlin OS=Homo sapiens GN=MYOF PE=1 SV=1	MYOF_HUMAN	SwissProt_041614.fasta	234716	1	2	2	3	0.000132	0.0131
Phosphoglycerate kinase 1 OS=Homo sapiens GN=PGK1 PE=1 SV=3	PGK1_HUMAN	SwissProt_041614.fasta	44615.3	1	2	2	2	8.81e-05	0.0863
Hexokinase-3 OS=Homo sapiens GN=HK3 PE=1 SV=2	HXK3_HUMAN	SwissProt_041614.fasta	99023.8	1	2	2	2	8.81e-05	0.0314
Receptor-type tyrosine-protein phosphatase C OS=Homo sapiens GN=PTPRC PE=1 SV=2	PTPRC_HUMAN	SwissProt_041614.fasta	147256	1	2	2	2	8.81e-05	0.0153
BTB/POZ domain-containing protein KCTD12 OS=Homo sapiens GN=KCTD12 PE=1 SV=1	KCD12_HUMAN	SwissProt_041614.fasta	35701.8	0.983	2	2	2	8.81e-05	0.0585
Elongation factor 1-alpha 1 OS=Homo sapiens GN=EEF1A1 PE=1 SV=1	EF1A1_HUMAN,EF1A3_HUMAN	SwissProt_041614.fasta	50141.2	1	2	2	2	8.81e-05	0.0844
Peroxiredoxin-6 OS=Homo sapiens GN=PRDX6 PE=1 SV=3	PRDX6_HUMAN	SwissProt_041614.fasta	25036.1	1	2	2	2	8.81e-05	0.152
Actin-related protein 2/3 complex subunit 4 OS=Homo sapiens GN=ARPC4 PE=1 SV=3	ARPC4_HUMAN	SwissProt_041614.fasta	19667.4	1	2	2	2	8.81e-05	0.119
Choline dehydrogenase, mitochondrial OS=Homo sapiens GN=CHDH PE=2 SV=2	CHDH_HUMAN	SwissProt_041614.fasta	65358.4	0.999	2	2	2	8.81e-05	0.0455
Procollagen galactosyltransferase 1 OS=Homo sapiens GN=COLGALT1 PE=1 SV=1	GT251_HUMAN	SwissProt_041614.fasta	71637.7	1	2	2	2	8.81e-05	0.0322
SH3 domain-binding glutamic acid-rich-like protein 3 OS=Homo sapiens GN=SH3BGRL3 PE=1 SV=1	SH3L3_HUMAN	SwissProt_041614.fasta	10437.8	0.998	2	2	2	8.81e-05	0.204
Arf-GAP with GTPase, ANK repeat and PH domain-containing protein 2 OS=Homo sapiens GN=AGAP2 PE=1 SV=2	AGAP2_HUMAN	SwissProt_041614.fasta	124677	1	2	2	2	8.81e-05	0.0243
Ribonuclease inhibitor OS=Homo sapiens GN=RNH1 PE=1 SV=2	RINI_HUMAN	SwissProt_041614.fasta	49974.4	1	2	2	2	8.81e-05	0.0477
Dystonin OS=Homo sapiens GN=DST PE=1 SV=4	DYST_HUMAN	SwissProt_041614.fasta	860676	0.999	2	2	2	8.81e-05	0.00251
Heat shock protein beta-1 OS=Homo sapiens GN=HSPB1 PE=1 SV=2	HSPB1_HUMAN	SwissProt_041614.fasta	22782.6	1	2	2	2	8.81e-05	0.0878
Twinfilin-2 OS=Homo sapiens GN=TWF2 PE=1 SV=2	TWF2_HUMAN	SwissProt_041614.fasta	39548.9	1	2	2	2	8.81e-05	0.129
Peroxisomal multifunctional enzyme type 2 OS=Homo sapiens GN=HSD17B4 PE=1 SV=3	DHB4_HUMAN	SwissProt_041614.fasta	79688.5	1	2	2	2	9.8e-05	0.0326
Integrin alpha-X OS=Homo sapiens GN=ITGAX PE=1 SV=3	ITAX_HUMAN	SwissProt_041614.fasta	127830	1	2	2	2	9.8e-05	0.037
Fatty acid-binding protein, adipocyte OS=Homo sapiens GN=FABP4 PE=1 SV=3	FABP4_HUMAN	SwissProt_041614.fasta	14718.7	1	2	2	2	9.8e-05	0.159
Galectin-3 OS=Homo sapiens GN=LGALS3 PE=1 SV=5	LEG3_HUMAN	SwissProt_041614.fasta	26152.8	0.981	2	2	2	9.8e-05	0.072
Heat shock cognate 71 kDa protein OS=Homo sapiens GN=HSPA8 PE=1 SV=1	HSP7C_HUMAN	SwissProt_041614.fasta	70899.8	1	2	2	2	9.8e-05	0.0186
Fructose-1,6-bisphosphatase 1 OS=Homo sapiens GN=FBP1 PE=1 SV=5	F16P1_HUMAN	SwissProt_041614.fasta	36843.2	0.999	2	2	3	0.000147	0.148
Ubiquitin-like modifier-activating enzyme 1 OS=Homo sapiens GN=UBA1 PE=1 SV=3	UBA1_HUMAN	SwissProt_041614.fasta	117850	0.999	2	2	2	9.8e-05	0.0359
Gelsolin OS=Homo sapiens GN=GSN PE=1 SV=1	GELS_HUMAN	SwissProt_041614.fasta	85697.8	1	2	2	2	9.8e-05	0.0537
Protein-glutamine gamma-glutamyltransferase 2 OS=Homo sapiens GN=TGM2 PE=1 SV=2	TGM2_HUMAN	SwissProt_041614.fasta	77329.1	1	2	2	2	9.8e-05	0.0422
Heat shock protein HSP 90-alpha OS=Homo sapiens GN=HSP90AA1 PE=1 SV=5	HS90A_HUMAN	SwissProt_041614.fasta	84663.2	1	2	2	3	0.000147	0.0437
Ribonuclease inhibitor OS=Homo sapiens GN=RNH1 PE=1 SV=2	RINI_HUMAN	SwissProt_041614.fasta	49974.4	1	2	2	2	9.8e-05	0.0477
Annexin A4 OS=Homo sapiens GN=ANXA4 PE=1 SV=4	ANXA4_HUMAN	SwissProt_041614.fasta	35884.3	1	2	2	2	9.8e-05	0.094
Alpha-enolase OS=Homo sapiens GN=ENO1 PE=1 SV=2	ENOA_HUMAN	SwissProt_041614.fasta	47170.2	1	2	2	6	0.000294	0.173
Tubulin alpha-1C chain OS=Homo sapiens GN=TUBA1C PE=1 SV=1	TBA1C_HUMAN	SwissProt_041614.fasta	49895.5	1	2	2	7	0.000343	0.183
Procollagen galactosyltransferase 1 OS=Homo sapiens GN=COLGALT1 PE=1 SV=1	GT251_HUMAN	SwissProt_041614.fasta	71637.7	1	2	2	2	9.8e-05	0.0322
Extended synaptotagmin-1 OS=Homo sapiens GN=ESYT1 PE=1 SV=1	ESYT1_HUMAN	SwissProt_041614.fasta	122859	0.998	2	2	2	9.8e-05	0.0317
Heat shock protein HSP 90-beta OS=Homo sapiens GN=HSP90AB1 PE=1 SV=4	HS90B_HUMAN	SwissProt_041614.fasta	83267.3	1	2	2	3	0.000147	0.058
Elongation factor 2 OS=Homo sapiens GN=EEF2 PE=1 SV=4	EF2_HUMAN	SwissProt_041614.fasta	95340.1	1	2	2	2	9.8e-05	0.0431
Actin-related protein 2/3 complex subunit 4 OS=Homo sapiens GN=ARPC4 PE=1 SV=3	ARPC4_HUMAN	SwissProt_041614.fasta	19667.4	0.99	2	2	2	9.8e-05	0.119
Stress-70 protein, mitochondrial OS=Homo sapiens GN=HSPA9 PE=1 SV=2	GRP75_HUMAN	SwissProt_041614.fasta	73681.3	1	2	2	2	9.8e-05	0.0412
Annexin A2 OS=Homo sapiens GN=ANXA2 PE=1 SV=2	ANXA2_HUMAN	SwissProt_041614.fasta	38606.1	1	2	2	2	9.8e-05	0.0796
Tripeptidyl-peptidase 1 OS=Homo sapiens GN=TPP1 PE=1 SV=2	TPP1_HUMAN	SwissProt_041614.fasta	61247.6	1	2	2	2	9.8e-05	0.0799
COP9 signalosome complex subunit 4 OS=Homo sapiens GN=COPS4 PE=1 SV=1	CSN4_HUMAN	SwissProt_041614.fasta	46270.2	1	2	3	3	8.68e-05	0.0887
Costars family protein ABRACL OS=Homo sapiens GN=ABRACL PE=1 SV=1	ABRAL_HUMAN	SwissProt_041614.fasta	9056.7	1	2	3	4	0.000116	0.358
Ras-related protein Rab-8B OS=Homo sapiens GN=RAB8B PE=1 SV=2	RAB8B_HUMAN	SwissProt_041614.fasta	23585.9	1	2	3	9	0.00026	0.222
Phosphatidate cytidylyltransferase 2 OS=Homo sapiens GN=CDS2 PE=1 SV=1	CDS2_HUMAN	SwissProt_041614.fasta	51419.7	1	2	3	5	0.000145	0.112
40S ribosomal protein S27-like OS=Homo sapiens GN=RPS27L PE=1 SV=3	RS27L_HUMAN	SwissProt_041614.fasta	9477	1	2	3	4	0.000116	0.31
60S ribosomal protein L11 OS=Homo sapiens GN=RPL11 PE=1 SV=2	RL11_HUMAN	SwissProt_041614.fasta	20253.2	1	2	3	3	8.68e-05	0.129
Ras-related protein Rab-21 OS=Homo sapiens GN=RAB21 PE=1 SV=3	RAB21_HUMAN	SwissProt_041614.fasta	24347.9	1	2	3	3	8.68e-05	0.129
Surfeit locus protein 4 OS=Homo sapiens GN=SURF4 PE=1 SV=3	SURF4_HUMAN	SwissProt_041614.fasta	30395.4	1	2	3	3	8.68e-05	0.104
Dynein light chain 1, cytoplasmic OS=Homo sapiens GN=DYNLL1 PE=1 SV=1	DYL1_HUMAN	SwissProt_041614.fasta	10366.1	1	2	3	4	0.000116	0.506
Bifunctional 3'-phosphoadenosine 5'-phosphosulfate synthase 2 OS=Homo sapiens GN=PAPSS2 PE=1 SV=2	PAPS2_HUMAN	SwissProt_041614.fasta	69501.8	1	2	3	4	0.000116	0.0651
ABI gene family member 3 OS=Homo sapiens GN=ABI3 PE=1 SV=2	ABI3_HUMAN	SwissProt_041614.fasta	39035.7	1	2	3	3	8.68e-05	0.0847
Estradiol 17-beta-dehydrogenase 11 OS=Homo sapiens GN=HSD17B11 PE=1 SV=3	DHB11_HUMAN	SwissProt_041614.fasta	32936.7	1	2	3	3	8.68e-05	0.113
Vacuolar protein sorting-associated protein 29 OS=Homo sapiens GN=VPS29 PE=1 SV=1	VPS29_HUMAN	SwissProt_041614.fasta	20506.1	1	2	3	3	8.68e-05	0.126
26S proteasome non-ATPase regulatory subunit 12 OS=Homo sapiens GN=PSMD12 PE=1 SV=3	PSD12_HUMAN	SwissProt_041614.fasta	52906.2	1	2	3	3	8.68e-05	0.057
60S ribosomal protein L8 OS=Homo sapiens GN=RPL8 PE=1 SV=2	RL8_HUMAN	SwissProt_041614.fasta	28024.8	1	2	3	3	8.68e-05	0.109
Putative tropomyosin alpha-3 chain-like protein OS=Homo sapiens PE=5 SV=2	TPM3L_HUMAN	SwissProt_041614.fasta	26270	1	2	3	5	0.000145	0.17
Secretory carrier-associated membrane protein 2 OS=Homo sapiens GN=SCAMP2 PE=1 SV=2	SCAM2_HUMAN	SwissProt_041614.fasta	36649.1	1	2	3	3	8.68e-05	0.0973
Phenylalanine--tRNA ligase alpha subunit OS=Homo sapiens GN=FARSA PE=1 SV=3	SYFA_HUMAN	SwissProt_041614.fasta	57564.5	1	2	3	3	8.68e-05	0.0492
Heterogeneous nuclear ribonucleoprotein A1-like 2 OS=Homo sapiens GN=HNRNPA1L2 PE=2 SV=2	RA1L2_HUMAN,ROA1_HUMAN	SwissProt_041614.fasta	34225.4	1	2	3	3	8.68e-05	0.112
ATP-dependent RNA helicase DDX3X OS=Homo sapiens GN=DDX3X PE=1 SV=3	DDX3X_HUMAN	SwissProt_041614.fasta	73245.8	1	2	3	11	0.000318	0.156
40S ribosomal protein S15 OS=Homo sapiens GN=RPS15 PE=1 SV=2	RS15_HUMAN	SwissProt_041614.fasta	17040.8	1	2	3	3	8.68e-05	0.317
NADH dehydrogenase [ubiquinone] 1 alpha subcomplex subunit 13 OS=Homo sapiens GN=NDUFA13 PE=1 SV=3	NDUAD_HUMAN	SwissProt_041614.fasta	16699.1	1	2	3	3	8.68e-05	0.188
Basigin OS=Homo sapiens GN=BSG PE=1 SV=2	BASI_HUMAN	SwissProt_041614.fasta	42199.7	1	2	3	4	0.000116	0.0727
Tubulin beta-4B chain OS=Homo sapiens GN=TUBB4B PE=1 SV=1	TBB4B_HUMAN	SwissProt_041614.fasta	49830.7	1	2	3	59	0.00203	0.64
Protein S100-A4 OS=Homo sapiens GN=S100A4 PE=1 SV=1	S10A4_HUMAN	SwissProt_041614.fasta	11729	1	2	3	3	0.000103	0.188
Ras-related protein Rab-7b OS=Homo sapiens GN=RAB7B PE=2 SV=1	RAB7B_HUMAN	SwissProt_041614.fasta	22511.8	1	2	3	3	0.000103	0.136
Protein S100-A8 OS=Homo sapiens GN=S100A8 PE=1 SV=1	S10A8_HUMAN	SwissProt_041614.fasta	10835	1	2	3	3	0.000103	0.237
Dermcidin OS=Homo sapiens GN=DCD PE=1 SV=2	DCD_HUMAN	SwissProt_041614.fasta	11284.1	1	2	3	3	0.000103	0.255
Catechol O-methyltransferase OS=Homo sapiens GN=COMT PE=1 SV=2	COMT_HUMAN	SwissProt_041614.fasta	30037.6	1	2	3	3	0.000103	0.114
Hydroxysteroid dehydrogenase-like protein 2 OS=Homo sapiens GN=HSDL2 PE=1 SV=1	HSDL2_HUMAN	SwissProt_041614.fasta	45396.6	1	2	3	3	0.000103	0.0885
40S ribosomal protein S24 OS=Homo sapiens GN=RPS24 PE=1 SV=1	RS24_HUMAN	SwissProt_041614.fasta	15423.8	1	2	3	3	0.000103	0.203
Reticulon-4 OS=Homo sapiens GN=RTN4 PE=1 SV=2	RTN4_HUMAN	SwissProt_041614.fasta	129935	1	2	3	3	0.000103	0.0218
Phosphatidylethanolamine-binding protein 1 OS=Homo sapiens GN=PEBP1 PE=1 SV=3	PEBP1_HUMAN	SwissProt_041614.fasta	21056.9	1	2	3	3	0.000103	0.187
Proteasome activator complex subunit 1 OS=Homo sapiens GN=PSME1 PE=1 SV=1	PSME1_HUMAN	SwissProt_041614.fasta	28723.9	1	2	3	3	0.000103	0.0924
Heme-binding protein 1 OS=Homo sapiens GN=HEBP1 PE=1 SV=1	HEBP1_HUMAN	SwissProt_041614.fasta	21097.4	1	2	3	3	0.000103	0.175
Histidine triad nucleotide-binding protein 1 OS=Homo sapiens GN=HINT1 PE=1 SV=2	HINT1_HUMAN	SwissProt_041614.fasta	13802.1	1	2	3	3	0.000103	0.349
Translationally-controlled tumor protein OS=Homo sapiens GN=TPT1 PE=1 SV=1	TCTP_HUMAN	SwissProt_041614.fasta	19596.2	1	2	3	3	0.000103	0.157
Ras-related protein Rab-7a OS=Homo sapiens GN=RAB7A PE=1 SV=1	RAB7A_HUMAN	SwissProt_041614.fasta	23490	1	2	3	3	0.000132	0.116
78 kDa glucose-regulated protein OS=Homo sapiens GN=HSPA5 PE=1 SV=2	GRP78_HUMAN	SwissProt_041614.fasta	72334.7	1	2	3	3	0.000132	0.0398
Fructose-bisphosphate aldolase A OS=Homo sapiens GN=ALDOA PE=1 SV=2	ALDOA_HUMAN	SwissProt_041614.fasta	39420.6	1	2	3	4	0.000176	0.0659
Transketolase OS=Homo sapiens GN=TKT PE=1 SV=3	TKT_HUMAN	SwissProt_041614.fasta	67879.4	1	2	3	3	0.000132	0.0433
78 kDa glucose-regulated protein OS=Homo sapiens GN=HSPA5 PE=1 SV=2	GRP78_HUMAN	SwissProt_041614.fasta	72334.7	1	2	3	3	0.000147	0.0398
Profilin-1 OS=Homo sapiens GN=PFN1 PE=1 SV=2	PROF1_HUMAN	SwissProt_041614.fasta	15054.3	1	2	3	3	0.000147	0.136
Actin, cytoplasmic 2 OS=Homo sapiens GN=ACTG1 PE=1 SV=1	ACTG_HUMAN	SwissProt_041614.fasta	41793.9	1	2	4	273	0.00789	0.803
Transforming protein RhoA OS=Homo sapiens GN=RHOA PE=1 SV=1	RHOA_HUMAN	SwissProt_041614.fasta	21768.4	1	2	4	13	0.000376	0.534
Adrenodoxin, mitochondrial OS=Homo sapiens GN=FDX1 PE=1 SV=1	ADX_HUMAN	SwissProt_041614.fasta	19393.1	1	2	4	5	0.000145	0.19
B-cell receptor-associated protein 31 OS=Homo sapiens GN=BCAP31 PE=1 SV=3	BAP31_HUMAN	SwissProt_041614.fasta	27992.6	1	2	4	5	0.000172	0.126
Thymosin beta-4 OS=Homo sapiens GN=TMSB4X PE=1 SV=2	TYB4_HUMAN	SwissProt_041614.fasta	5052.9	1	2	5	5	0.000145	0.75
Profilin-1 OS=Homo sapiens GN=PFN1 PE=1 SV=2	PROF1_HUMAN	SwissProt_041614.fasta	15054.3	1	2	5	6	0.000264	0.136
Actin, alpha skeletal muscle OS=Homo sapiens GN=ACTA1 PE=1 SV=1	ACTS_HUMAN	SwissProt_041614.fasta	42052.2	1	2	7	92	0.00266	0.451
GRIP and coiled-coil domain-containing protein 2 OS=Homo sapiens GN=GCC2 PE=1 SV=4	GCC2_HUMAN	SwissProt_041614.fasta	195913	1	3	3	3	8.68e-05	0.022
Utrophin OS=Homo sapiens GN=UTRN PE=1 SV=2	UTRO_HUMAN	SwissProt_041614.fasta	394466	1	3	3	3	8.68e-05	0.0119
Tubulin--tyrosine ligase-like protein 12 OS=Homo sapiens GN=TTLL12 PE=1 SV=2	TTL12_HUMAN	SwissProt_041614.fasta	74403.7	1	3	3	3	8.68e-05	0.087
Ras-related protein Rab-6A OS=Homo sapiens GN=RAB6A PE=1 SV=3	RAB6A_HUMAN	SwissProt_041614.fasta	23593.3	1	3	3	5	0.000145	0.207
Ras GTPase-activating protein-binding protein 1 OS=Homo sapiens GN=G3BP1 PE=1 SV=1	G3BP1_HUMAN	SwissProt_041614.fasta	52162.8	1	3	3	3	8.68e-05	0.105
Putative adenosylhomocysteinase 3 OS=Homo sapiens GN=AHCYL2 PE=1 SV=1	SAHH3_HUMAN	SwissProt_041614.fasta	66721.1	1	3	3	10	0.000289	0.162
Protein phosphatase 1 regulatory subunit 21 OS=Homo sapiens GN=PPP1R21 PE=1 SV=1	PPR21_HUMAN	SwissProt_041614.fasta	88317.5	1	3	3	3	8.68e-05	0.0538
Exocyst complex component 8 OS=Homo sapiens GN=EXOC8 PE=1 SV=2	EXOC8_HUMAN	SwissProt_041614.fasta	81800.2	1	3	3	3	8.68e-05	0.0455
Phosphoinositide 3-kinase adapter protein 1 OS=Homo sapiens GN=PIK3AP1 PE=1 SV=2	BCAP_HUMAN	SwissProt_041614.fasta	90398.1	1	3	3	3	8.68e-05	0.0522
40S ribosomal protein S11 OS=Homo sapiens GN=RPS11 PE=1 SV=3	RS11_HUMAN	SwissProt_041614.fasta	18431.3	1	3	3	3	8.68e-05	0.152
Integrin beta-1 OS=Homo sapiens GN=ITGB1 PE=1 SV=2	ITB1_HUMAN	SwissProt_041614.fasta	88415.1	1	3	3	3	8.68e-05	0.0576
Coatomer subunit epsilon OS=Homo sapiens GN=COPE PE=1 SV=3	COPE_HUMAN	SwissProt_041614.fasta	34482.9	1	3	3	3	8.68e-05	0.143
Rho guanine nucleotide exchange factor 7 OS=Homo sapiens GN=ARHGEF7 PE=1 SV=2	ARHG7_HUMAN	SwissProt_041614.fasta	90014.2	1	3	3	5	0.000145	0.107
V-type proton ATPase subunit d 1 OS=Homo sapiens GN=ATP6V0D1 PE=1 SV=1	VA0D1_HUMAN	SwissProt_041614.fasta	40330.8	1	3	3	4	0.000116	0.142
Guanine nucleotide-binding protein G(k) subunit alpha OS=Homo sapiens GN=GNAI3 PE=1 SV=3	GNAI3_HUMAN	SwissProt_041614.fasta	40533.5	1	3	3	12	0.000347	0.305
Dihydropyrimidinase-related protein 3 OS=Homo sapiens GN=DPYSL3 PE=1 SV=1	DPYL3_HUMAN	SwissProt_041614.fasta	61964.1	1	3	3	10	0.000289	0.139
Presequence protease, mitochondrial OS=Homo sapiens GN=PITRM1 PE=1 SV=3	PREP_HUMAN	SwissProt_041614.fasta	117416	1	3	3	3	8.68e-05	0.0299
Peptidyl-prolyl cis-trans isomerase FKBP2 OS=Homo sapiens GN=FKBP2 PE=1 SV=2	FKBP2_HUMAN	SwissProt_041614.fasta	15649.6	1	3	3	3	8.68e-05	0.232
Thiopurine S-methyltransferase OS=Homo sapiens GN=TPMT PE=1 SV=1	TPMT_HUMAN	SwissProt_041614.fasta	28181.1	1	3	3	3	8.68e-05	0.106
Glycerol-3-phosphate acyltransferase 3 OS=Homo sapiens GN=AGPAT9 PE=1 SV=2	GPAT3_HUMAN	SwissProt_041614.fasta	48706.4	1	3	3	3	8.68e-05	0.111
ADP-ribosylation factor GTPase-activating protein 3 OS=Homo sapiens GN=ARFGAP3 PE=1 SV=1	ARFG3_HUMAN	SwissProt_041614.fasta	56929.3	1	3	3	3	8.68e-05	0.0795
Mitochondrial peptide methionine sulfoxide reductase OS=Homo sapiens GN=MSRA PE=1 SV=1	MSRA_HUMAN	SwissProt_041614.fasta	26131.8	1	3	3	3	8.68e-05	0.183
Histone-binding protein RBBP4 OS=Homo sapiens GN=RBBP4 PE=1 SV=3	RBBP4_HUMAN	SwissProt_041614.fasta	47655.8	1	3	3	3	8.68e-05	0.0682
Peptidyl-prolyl cis-trans isomerase FKBP3 OS=Homo sapiens GN=FKBP3 PE=1 SV=1	FKBP3_HUMAN	SwissProt_041614.fasta	25177.4	1	3	3	3	8.68e-05	0.179
Serum albumin OS=Homo sapiens GN=ALB PE=1 SV=2	ALBU_HUMAN	SwissProt_041614.fasta	69366.9	1	3	3	3	8.68e-05	0.0509
STE20-like serine/threonine-protein kinase OS=Homo sapiens GN=SLK PE=1 SV=1	SLK_HUMAN	SwissProt_041614.fasta	142698	1	3	3	3	8.68e-05	0.0235
Phosphatidylethanolamine-binding protein 1 OS=Homo sapiens GN=PEBP1 PE=1 SV=3	PEBP1_HUMAN	SwissProt_041614.fasta	21056.9	1	3	3	3	8.68e-05	0.273
Chromobox protein homolog 3 OS=Homo sapiens GN=CBX3 PE=1 SV=4	CBX3_HUMAN	SwissProt_041614.fasta	20812	1	3	3	3	8.68e-05	0.213
AP-2 complex subunit alpha-2 OS=Homo sapiens GN=AP2A2 PE=1 SV=2	AP2A2_HUMAN	SwissProt_041614.fasta	103963	1	3	3	6	0.000174	0.102
Twinfilin-1 OS=Homo sapiens GN=TWF1 PE=1 SV=3	TWF1_HUMAN	SwissProt_041614.fasta	40284.2	1	3	3	3	8.68e-05	0.111
Ubiquitin/ISG15-conjugating enzyme E2 L6 OS=Homo sapiens GN=UBE2L6 PE=1 SV=4	UB2L6_HUMAN	SwissProt_041614.fasta	17769.4	1	3	3	3	8.68e-05	0.386
Neuropilin-1 OS=Homo sapiens GN=NRP1 PE=1 SV=3	NRP1_HUMAN	SwissProt_041614.fasta	103137	1	3	3	3	8.68e-05	0.0455
26S proteasome non-ATPase regulatory subunit 5 OS=Homo sapiens GN=PSMD5 PE=1 SV=3	PSMD5_HUMAN	SwissProt_041614.fasta	56197	1	3	3	3	8.68e-05	0.0813
Importin subunit alpha-3 OS=Homo sapiens GN=KPNA4 PE=1 SV=1	IMA3_HUMAN	SwissProt_041614.fasta	57886.9	1	3	3	3	8.68e-05	0.0768
26S proteasome non-ATPase regulatory subunit 6 OS=Homo sapiens GN=PSMD6 PE=1 SV=1	PSMD6_HUMAN	SwissProt_041614.fasta	45533.4	1	3	3	3	8.68e-05	0.108
Lipoma-preferred partner OS=Homo sapiens GN=LPP PE=1 SV=1	LPP_HUMAN	SwissProt_041614.fasta	65746.2	1	3	3	3	8.68e-05	0.0817
Cytochrome c1, heme protein, mitochondrial OS=Homo sapiens GN=CYC1 PE=1 SV=3	CY1_HUMAN	SwissProt_041614.fasta	35422.8	1	3	3	3	8.68e-05	0.135
ADP-ribosylation factor 4 OS=Homo sapiens GN=ARF4 PE=1 SV=3	ARF4_HUMAN	SwissProt_041614.fasta	20511.6	1	3	3	6	0.000174	0.367
Serine/threonine-protein kinase OSR1 OS=Homo sapiens GN=OXSR1 PE=1 SV=1	OXSR1_HUMAN	SwissProt_041614.fasta	58023.4	1	3	3	3	8.68e-05	0.0645
40S ribosomal protein S17-like OS=Homo sapiens GN=RPS17L PE=1 SV=1	RS17L_HUMAN,RS17_HUMAN	SwissProt_041614.fasta	15550.5	1	3	3	3	8.68e-05	0.415
Ubiquitin-conjugating enzyme E2 D3 OS=Homo sapiens GN=UBE2D3 PE=1 SV=1	UB2D3_HUMAN	SwissProt_041614.fasta	16688.1	1	3	3	3	8.68e-05	0.306
26S proteasome non-ATPase regulatory subunit 10 OS=Homo sapiens GN=PSMD10 PE=1 SV=1	PSD10_HUMAN	SwissProt_041614.fasta	24428.2	1	3	3	3	8.68e-05	0.248
FYVE, RhoGEF and PH domain-containing protein 4 OS=Homo sapiens GN=FGD4 PE=1 SV=2	FGD4_HUMAN	SwissProt_041614.fasta	86627.9	1	3	3	3	8.68e-05	0.0587
NADH dehydrogenase [ubiquinone] 1 alpha subcomplex subunit 5 OS=Homo sapiens GN=NDUFA5 PE=1 SV=3	NDUA5_HUMAN	SwissProt_041614.fasta	13459	1	3	3	3	8.68e-05	0.448
Microsomal glutathione S-transferase 1 OS=Homo sapiens GN=MGST1 PE=1 SV=1	MGST1_HUMAN	SwissProt_041614.fasta	17599.8	1	3	3	3	8.68e-05	0.194
Neurolysin, mitochondrial OS=Homo sapiens GN=NLN PE=1 SV=1	NEUL_HUMAN	SwissProt_041614.fasta	80654.3	1	3	3	3	8.68e-05	0.0526
UDP-glucose 4-epimerase OS=Homo sapiens GN=GALE PE=1 SV=2	GALE_HUMAN	SwissProt_041614.fasta	38282	1	3	3	3	8.68e-05	0.092
Prostaglandin E synthase 3 OS=Homo sapiens GN=PTGES3 PE=1 SV=1	TEBP_HUMAN	SwissProt_041614.fasta	18697.9	1	3	3	3	8.68e-05	0.262
60S ribosomal protein L19 OS=Homo sapiens GN=RPL19 PE=1 SV=1	RL19_HUMAN	SwissProt_041614.fasta	23467.4	1	3	3	3	8.68e-05	0.138
Proto-oncogene c-Rel OS=Homo sapiens GN=REL PE=1 SV=1	REL_HUMAN	SwissProt_041614.fasta	68520.4	1	3	3	3	8.68e-05	0.063
Motile sperm domain-containing protein 2 OS=Homo sapiens GN=MOSPD2 PE=1 SV=1	MSPD2_HUMAN	SwissProt_041614.fasta	59747.9	1	3	3	3	8.68e-05	0.0618
Hydroxyacyl-coenzyme A dehydrogenase, mitochondrial OS=Homo sapiens GN=HADH PE=1 SV=3	HCDH_HUMAN	SwissProt_041614.fasta	34294.2	1	3	3	3	8.68e-05	0.111
ATP-dependent RNA helicase DDX19A OS=Homo sapiens GN=DDX19A PE=1 SV=1	DD19A_HUMAN	SwissProt_041614.fasta	53975.9	1	3	3	4	0.000116	0.09
Syntaxin-8 OS=Homo sapiens GN=STX8 PE=1 SV=2	STX8_HUMAN	SwissProt_041614.fasta	26907.6	1	3	3	3	8.68e-05	0.114
Serum amyloid P-component OS=Homo sapiens GN=APCS PE=1 SV=2	SAMP_HUMAN	SwissProt_041614.fasta	25387.7	1	3	3	3	8.68e-05	0.161
60S ribosomal protein L13a OS=Homo sapiens GN=RPL13A PE=1 SV=2	RL13A_HUMAN	SwissProt_041614.fasta	23577.9	1	3	3	3	8.68e-05	0.108
DnaJ homolog subfamily A member 2 OS=Homo sapiens GN=DNAJA2 PE=1 SV=1	DNJA2_HUMAN	SwissProt_041614.fasta	45745.7	1	3	3	3	8.68e-05	0.121
ATP-binding cassette sub-family D member 1 OS=Homo sapiens GN=ABCD1 PE=1 SV=2	ABCD1_HUMAN	SwissProt_041614.fasta	82938.5	1	3	3	3	8.68e-05	0.051
Protein NDRG3 OS=Homo sapiens GN=NDRG3 PE=1 SV=2	NDRG3_HUMAN	SwissProt_041614.fasta	41408.9	1	3	3	3	8.68e-05	0.101
Glycine amidinotransferase, mitochondrial OS=Homo sapiens GN=GATM PE=1 SV=1	GATM_HUMAN	SwissProt_041614.fasta	48456.6	1	3	3	3	8.68e-05	0.102
Peroxiredoxin-4 OS=Homo sapiens GN=PRDX4 PE=1 SV=1	PRDX4_HUMAN	SwissProt_041614.fasta	30541.1	1	3	3	6	0.000174	0.207
Eukaryotic translation initiation factor 4B OS=Homo sapiens GN=EIF4B PE=1 SV=2	IF4B_HUMAN	SwissProt_041614.fasta	69153.9	1	3	3	3	8.68e-05	0.0524
Serpin H1 OS=Homo sapiens GN=SERPINH1 PE=1 SV=2	SERPH_HUMAN	SwissProt_041614.fasta	46442	1	3	3	3	8.68e-05	0.0981
TNF receptor-associated factor 1 OS=Homo sapiens GN=TRAF1 PE=1 SV=1	TRAF1_HUMAN	SwissProt_041614.fasta	46163.9	1	3	3	4	0.000116	0.0913
Long-chain fatty acid transport protein 3 OS=Homo sapiens GN=SLC27A3 PE=2 SV=3	S27A3_HUMAN	SwissProt_041614.fasta	78646.2	1	3	3	4	0.000116	0.0781
60S ribosomal protein L24 OS=Homo sapiens GN=RPL24 PE=1 SV=1	RL24_HUMAN	SwissProt_041614.fasta	17779.5	1	3	3	3	8.68e-05	0.191
Guanine nucleotide-binding protein G(q) subunit alpha OS=Homo sapiens GN=GNAQ PE=1 SV=4	GNAQ_HUMAN	SwissProt_041614.fasta	42143.6	1	3	3	3	8.68e-05	0.134
Vacuolar protein sorting-associated protein 37A OS=Homo sapiens GN=VPS37A PE=1 SV=1	VP37A_HUMAN	SwissProt_041614.fasta	44315.9	1	3	3	3	8.68e-05	0.0882
Interferon-induced 35 kDa protein OS=Homo sapiens GN=IFI35 PE=1 SV=5	IN35_HUMAN	SwissProt_041614.fasta	31546.2	1	3	3	3	8.68e-05	0.119
Mitochondrial-processing peptidase subunit alpha OS=Homo sapiens GN=PMPCA PE=1 SV=2	MPPA_HUMAN	SwissProt_041614.fasta	58253.8	1	3	3	3	8.68e-05	0.0971
AP-3 complex subunit mu-1 OS=Homo sapiens GN=AP3M1 PE=1 SV=1	AP3M1_HUMAN	SwissProt_041614.fasta	46940	1	3	3	3	8.68e-05	0.112
40S ribosomal protein S7 OS=Homo sapiens GN=RPS7 PE=1 SV=1	RS7_HUMAN	SwissProt_041614.fasta	22127.5	1	3	3	3	8.68e-05	0.18
Ribose-phosphate pyrophosphokinase 1 OS=Homo sapiens GN=PRPS1 PE=1 SV=2	PRPS1_HUMAN	SwissProt_041614.fasta	34834.7	1	3	3	3	8.68e-05	0.107
Striatin OS=Homo sapiens GN=STRN PE=1 SV=4	STRN_HUMAN	SwissProt_041614.fasta	86133.8	1	3	3	3	8.68e-05	0.0474
Eukaryotic translation initiation factor 4 gamma 2 OS=Homo sapiens GN=EIF4G2 PE=1 SV=1	IF4G2_HUMAN	SwissProt_041614.fasta	102367	1	3	3	3	8.68e-05	0.0364
Translocon-associated protein subunit delta OS=Homo sapiens GN=SSR4 PE=1 SV=1	SSRD_HUMAN	SwissProt_041614.fasta	18998.8	1	3	3	3	8.68e-05	0.231
Mitochondrial-processing peptidase subunit beta OS=Homo sapiens GN=PMPCB PE=1 SV=2	MPPB_HUMAN	SwissProt_041614.fasta	54367.1	1	3	3	3	8.68e-05	0.09
Protein NipSnap homolog 1 OS=Homo sapiens GN=NIPSNAP1 PE=1 SV=1	NIPS1_HUMAN	SwissProt_041614.fasta	33310.9	1	3	3	3	8.68e-05	0.169
ARF GTPase-activating protein GIT2 OS=Homo sapiens GN=GIT2 PE=1 SV=2	GIT2_HUMAN	SwissProt_041614.fasta	84543.5	1	3	3	3	8.68e-05	0.083
Syntenin-1 OS=Homo sapiens GN=SDCBP PE=1 SV=1	SDCB1_HUMAN	SwissProt_041614.fasta	32445.3	1	3	3	3	8.68e-05	0.148
Syntaxin-binding protein 3 OS=Homo sapiens GN=STXBP3 PE=1 SV=2	STXB3_HUMAN	SwissProt_041614.fasta	67766.9	1	3	3	3	8.68e-05	0.0591
Proteasome subunit alpha type-4 OS=Homo sapiens GN=PSMA4 PE=1 SV=1	PSA4_HUMAN	SwissProt_041614.fasta	29484.8	1	3	3	3	8.68e-05	0.126
Eukaryotic translation initiation factor 3 subunit E OS=Homo sapiens GN=EIF3E PE=1 SV=1	EIF3E_HUMAN	SwissProt_041614.fasta	52222.6	1	3	3	3	8.68e-05	0.0831
Oxysterol-binding protein-related protein 8 OS=Homo sapiens GN=OSBPL8 PE=1 SV=3	OSBL8_HUMAN	SwissProt_041614.fasta	101199	1	3	3	3	8.68e-05	0.0529
Polypyrimidine tract-binding protein 1 OS=Homo sapiens GN=PTBP1 PE=1 SV=1	PTBP1_HUMAN	SwissProt_041614.fasta	57222.5	1	3	3	3	8.68e-05	0.0734
Ribosomal protein S6 kinase alpha-3 OS=Homo sapiens GN=RPS6KA3 PE=1 SV=1	KS6A3_HUMAN	SwissProt_041614.fasta	83738.5	1	3	3	5	0.000145	0.0716
PDZ and LIM domain protein 7 OS=Homo sapiens GN=PDLIM7 PE=1 SV=1	PDLI7_HUMAN	SwissProt_041614.fasta	49844.4	1	3	3	3	8.68e-05	0.0766
Glucosamine-6-phosphate isomerase 1 OS=Homo sapiens GN=GNPDA1 PE=1 SV=1	GNPI1_HUMAN	SwissProt_041614.fasta	32669.4	1	3	3	3	8.68e-05	0.111
Aspartyl aminopeptidase OS=Homo sapiens GN=DNPEP PE=1 SV=1	DNPEP_HUMAN	SwissProt_041614.fasta	52428.6	1	3	3	3	8.68e-05	0.109
Importin-7 OS=Homo sapiens GN=IPO7 PE=1 SV=1	IPO7_HUMAN	SwissProt_041614.fasta	119520	1	3	3	3	8.68e-05	0.0356
Prefoldin subunit 2 OS=Homo sapiens GN=PFDN2 PE=1 SV=1	PFD2_HUMAN	SwissProt_041614.fasta	16647.8	1	3	3	3	8.68e-05	0.227
Phosphopantothenate--cysteine ligase OS=Homo sapiens GN=PPCS PE=1 SV=2	PPCS_HUMAN	SwissProt_041614.fasta	34006	1	3	3	3	8.68e-05	0.0997
Hepatoma-derived growth factor OS=Homo sapiens GN=HDGF PE=1 SV=1	HDGF_HUMAN	SwissProt_041614.fasta	26788.6	1	3	3	3	8.68e-05	0.146
Aminoacyl tRNA synthase complex-interacting multifunctional protein 1 OS=Homo sapiens GN=AIMP1 PE=1 SV=2	AIMP1_HUMAN	SwissProt_041614.fasta	34353	1	3	3	3	8.68e-05	0.179
TBC1 domain family member 9B OS=Homo sapiens GN=TBC1D9B PE=1 SV=3	TBC9B_HUMAN	SwissProt_041614.fasta	140529	1	3	3	3	8.68e-05	0.0312
Kynurenine 3-monooxygenase OS=Homo sapiens GN=KMO PE=1 SV=2	KMO_HUMAN	SwissProt_041614.fasta	55812.1	1	3	3	3	8.68e-05	0.0679
NEDD8-conjugating enzyme Ubc12 OS=Homo sapiens GN=UBE2M PE=1 SV=1	UBC12_HUMAN	SwissProt_041614.fasta	20900.9	1	3	3	3	8.68e-05	0.213
60S ribosomal protein L17 OS=Homo sapiens GN=RPL17 PE=1 SV=3	RL17_HUMAN	SwissProt_041614.fasta	21397.4	1	3	3	3	8.68e-05	0.217
Squamous cell carcinoma antigen recognized by T-cells 3 OS=Homo sapiens GN=SART3 PE=1 SV=1	SART3_HUMAN	SwissProt_041614.fasta	109936	1	3	3	3	8.68e-05	0.0561
Coatomer subunit zeta-1 OS=Homo sapiens GN=COPZ1 PE=1 SV=1	COPZ1_HUMAN	SwissProt_041614.fasta	20198.9	1	3	3	3	8.68e-05	0.22
Active breakpoint cluster region-related protein OS=Homo sapiens GN=ABR PE=2 SV=2	ABR_HUMAN	SwissProt_041614.fasta	97601.2	1	3	3	3	8.68e-05	0.0407
V-type proton ATPase subunit G 1 OS=Homo sapiens GN=ATP6V1G1 PE=1 SV=3	VATG1_HUMAN	SwissProt_041614.fasta	13757.7	1	3	3	6	0.000174	0.331
DCC-interacting protein 13-alpha OS=Homo sapiens GN=APPL1 PE=1 SV=1	DP13A_HUMAN	SwissProt_041614.fasta	79665.1	1	3	3	3	8.68e-05	0.0564
Sideroflexin-3 OS=Homo sapiens GN=SFXN3 PE=1 SV=2	SFXN3_HUMAN	SwissProt_041614.fasta	35979.1	1	3	3	5	0.000145	0.222
Receptor-interacting serine/threonine-protein kinase 2 OS=Homo sapiens GN=RIPK2 PE=1 SV=2	RIPK2_HUMAN	SwissProt_041614.fasta	61196.7	1	3	3	3	8.68e-05	0.0759
L-xylulose reductase OS=Homo sapiens GN=DCXR PE=1 SV=2	DCXR_HUMAN	SwissProt_041614.fasta	25912.2	1	3	3	3	8.68e-05	0.107
ATP synthase subunit f, mitochondrial OS=Homo sapiens GN=ATP5J2 PE=1 SV=3	ATPK_HUMAN	SwissProt_041614.fasta	10918.4	1	3	3	3	8.68e-05	0.426
Cytochrome c oxidase protein 20 homolog OS=Homo sapiens GN=COX20 PE=1 SV=2	COX20_HUMAN	SwissProt_041614.fasta	13291.6	1	3	3	3	8.68e-05	0.229
60S ribosomal protein L18a OS=Homo sapiens GN=RPL18A PE=1 SV=2	RL18A_HUMAN	SwissProt_041614.fasta	20762.6	1	3	3	3	8.68e-05	0.125
Microtubule-associated protein RP/EB family member 2 OS=Homo sapiens GN=MAPRE2 PE=1 SV=1	MARE2_HUMAN	SwissProt_041614.fasta	37031.6	1	3	3	3	8.68e-05	0.122
Proteasome subunit alpha type-5 OS=Homo sapiens GN=PSMA5 PE=1 SV=3	PSA5_HUMAN	SwissProt_041614.fasta	26411.3	1	3	3	3	8.68e-05	0.133
Protein SEC13 homolog OS=Homo sapiens GN=SEC13 PE=1 SV=3	SEC13_HUMAN	SwissProt_041614.fasta	35539.6	1	3	3	3	8.68e-05	0.168
N-alpha-acetyltransferase 15, NatA auxiliary subunit OS=Homo sapiens GN=NAA15 PE=1 SV=1	NAA15_HUMAN	SwissProt_041614.fasta	101278	1	3	3	3	8.68e-05	0.0346
Up-regulated during skeletal muscle growth protein 5 OS=Homo sapiens GN=USMG5 PE=1 SV=1	USMG5_HUMAN	SwissProt_041614.fasta	6458	1	3	3	3	8.68e-05	0.448
Protein arginine N-methyltransferase 5 OS=Homo sapiens GN=PRMT5 PE=1 SV=4	ANM5_HUMAN	SwissProt_041614.fasta	72685.1	1	3	3	3	8.68e-05	0.0628
Spermatogenesis-associated protein 13 OS=Homo sapiens GN=SPATA13 PE=1 SV=1	SPT13_HUMAN	SwissProt_041614.fasta	74821	1	3	3	3	8.68e-05	0.0675
ER membrane protein complex subunit 1 OS=Homo sapiens GN=EMC1 PE=1 SV=1	EMC1_HUMAN	SwissProt_041614.fasta	111761	1	3	3	3	8.68e-05	0.0453
Formin-like protein 1 OS=Homo sapiens GN=FMNL1 PE=1 SV=3	FMNL_HUMAN	SwissProt_041614.fasta	121858	1	3	3	3	8.68e-05	0.0464
Eukaryotic translation initiation factor 4E OS=Homo sapiens GN=EIF4E PE=1 SV=2	IF4E_HUMAN	SwissProt_041614.fasta	25097.6	1	3	3	4	0.000116	0.18
Probable ubiquitin carboxyl-terminal hydrolase FAF-X OS=Homo sapiens GN=USP9X PE=1 SV=3	USP9X_HUMAN	SwissProt_041614.fasta	292284	1	3	3	3	8.68e-05	0.0183
Huntingtin OS=Homo sapiens GN=HTT PE=1 SV=2	HD_HUMAN	SwissProt_041614.fasta	347603	1	3	3	3	8.68e-05	0.0137
LIM domain and actin-binding protein 1 OS=Homo sapiens GN=LIMA1 PE=1 SV=1	LIMA1_HUMAN	SwissProt_041614.fasta	85226.3	1	3	3	3	8.68e-05	0.0567
Neurobeachin-like protein 2 OS=Homo sapiens GN=NBEAL2 PE=1 SV=2	NBEL2_HUMAN	SwissProt_041614.fasta	302518	1	3	3	3	8.68e-05	0.0221
Sorting nexin-12 OS=Homo sapiens GN=SNX12 PE=1 SV=3	SNX12_HUMAN	SwissProt_041614.fasta	19731	1	3	3	4	0.000116	0.227
Putative pre-mRNA-splicing factor ATP-dependent RNA helicase DHX15 OS=Homo sapiens GN=DHX15 PE=1 SV=2	DHX15_HUMAN	SwissProt_041614.fasta	90935.2	1	3	3	4	0.000116	0.044
Interleukin-18 OS=Homo sapiens GN=IL18 PE=1 SV=1	IL18_HUMAN	SwissProt_041614.fasta	22327.4	1	3	3	3	8.68e-05	0.15
Cysteine and histidine-rich domain-containing protein 1 OS=Homo sapiens GN=CHORDC1 PE=1 SV=2	CHRD1_HUMAN	SwissProt_041614.fasta	37489.7	1	3	3	3	8.68e-05	0.166
Dehydrogenase/reductase SDR family member 4 OS=Homo sapiens GN=DHRS4 PE=1 SV=3	DHRS4_HUMAN	SwissProt_041614.fasta	29537	1	3	3	3	8.68e-05	0.122
Proteasome activator complex subunit 1 OS=Homo sapiens GN=PSME1 PE=1 SV=1	PSME1_HUMAN	SwissProt_041614.fasta	28723.9	1	3	3	3	8.68e-05	0.141
Protein disulfide-isomerase TMX3 OS=Homo sapiens GN=TMX3 PE=1 SV=2	TMX3_HUMAN	SwissProt_041614.fasta	51872.8	1	3	3	3	8.68e-05	0.0837
Calcineurin B homologous protein 1 OS=Homo sapiens GN=CHP1 PE=1 SV=3	CHP1_HUMAN	SwissProt_041614.fasta	22457.2	1	3	3	3	8.68e-05	0.19
Serine/threonine-protein phosphatase 2B catalytic subunit beta isoform OS=Homo sapiens GN=PPP3CB PE=1 SV=2	PP2BB_HUMAN	SwissProt_041614.fasta	59025.4	1	3	3	3	8.68e-05	0.0782
Calpastatin OS=Homo sapiens GN=CAST PE=1 SV=4	ICAL_HUMAN	SwissProt_041614.fasta	76575.3	1	3	3	3	8.68e-05	0.089
Ras-related protein Rab-7b OS=Homo sapiens GN=RAB7B PE=2 SV=1	RAB7B_HUMAN	SwissProt_041614.fasta	22511.8	1	3	3	3	8.68e-05	0.196
Anoctamin-6 OS=Homo sapiens GN=ANO6 PE=1 SV=2	ANO6_HUMAN	SwissProt_041614.fasta	106169	1	3	3	3	8.68e-05	0.044
Calcium-binding mitochondrial carrier protein SCaMC-1 OS=Homo sapiens GN=SLC25A24 PE=1 SV=2	SCMC1_HUMAN	SwissProt_041614.fasta	53356.6	1	3	3	3	8.68e-05	0.0671
Vacuolar protein sorting-associated protein VTA1 homolog OS=Homo sapiens GN=VTA1 PE=1 SV=1	VTA1_HUMAN	SwissProt_041614.fasta	33880	1	3	3	3	8.68e-05	0.134
Band 4.1-like protein 1 OS=Homo sapiens GN=EPB41L1 PE=1 SV=2	E41L1_HUMAN	SwissProt_041614.fasta	98505.3	1	3	3	3	8.68e-05	0.0318
Mitogen-activated protein kinase 14 OS=Homo sapiens GN=MAPK14 PE=1 SV=3	MK14_HUMAN	SwissProt_041614.fasta	41294.7	1	3	3	4	0.000116	0.125
Propionyl-CoA carboxylase alpha chain, mitochondrial OS=Homo sapiens GN=PCCA PE=1 SV=4	PCCA_HUMAN	SwissProt_041614.fasta	80059.3	1	3	3	3	8.68e-05	0.0549
Plasma membrane calcium-transporting ATPase 4 OS=Homo sapiens GN=ATP2B4 PE=1 SV=2	AT2B4_HUMAN	SwissProt_041614.fasta	137924	1	3	3	7	0.000202	0.0701
Tubulin gamma-1 chain OS=Homo sapiens GN=TUBG1 PE=1 SV=2	TBG1_HUMAN	SwissProt_041614.fasta	51171.2	1	3	3	3	8.68e-05	0.071
Thioredoxin domain-containing protein 12 OS=Homo sapiens GN=TXNDC12 PE=1 SV=1	TXD12_HUMAN	SwissProt_041614.fasta	19206.4	1	3	3	3	8.68e-05	0.221
AP-1 complex subunit mu-1 OS=Homo sapiens GN=AP1M1 PE=1 SV=3	AP1M1_HUMAN	SwissProt_041614.fasta	48587.8	1	3	3	4	0.000116	0.121
Neuropilin-2 OS=Homo sapiens GN=NRP2 PE=1 SV=2	NRP2_HUMAN	SwissProt_041614.fasta	104861	1	3	3	3	8.68e-05	0.044
Rap1 GTPase-GDP dissociation stimulator 1 OS=Homo sapiens GN=RAP1GDS1 PE=1 SV=3	GDS1_HUMAN	SwissProt_041614.fasta	66318.1	1	3	3	3	8.68e-05	0.0643
26S proteasome non-ATPase regulatory subunit 7 OS=Homo sapiens GN=PSMD7 PE=1 SV=2	PSMD7_HUMAN	SwissProt_041614.fasta	37025.6	1	3	3	3	8.68e-05	0.133
Protein phosphatase methylesterase 1 OS=Homo sapiens GN=PPME1 PE=1 SV=3	PPME1_HUMAN	SwissProt_041614.fasta	42315.8	1	3	3	3	8.68e-05	0.13
Phosphatidylinositide phosphatase SAC1 OS=Homo sapiens GN=SACM1L PE=1 SV=2	SAC1_HUMAN	SwissProt_041614.fasta	66968.3	1	3	3	3	8.68e-05	0.0613
Cytochrome P450 2S1 OS=Homo sapiens GN=CYP2S1 PE=2 SV=2	CP2S1_HUMAN	SwissProt_041614.fasta	55818.4	1	3	3	3	8.68e-05	0.0655
Propionyl-CoA carboxylase beta chain, mitochondrial OS=Homo sapiens GN=PCCB PE=1 SV=3	PCCB_HUMAN	SwissProt_041614.fasta	58216	1	3	3	3	8.68e-05	0.0965
Aldose reductase OS=Homo sapiens GN=AKR1B1 PE=1 SV=3	ALDR_HUMAN	SwissProt_041614.fasta	35853.9	1	3	3	5	0.000145	0.193
Glycogen [starch] synthase, muscle OS=Homo sapiens GN=GYS1 PE=1 SV=2	GYS1_HUMAN	SwissProt_041614.fasta	83787.1	1	3	3	3	8.68e-05	0.0461
Voltage-gated potassium channel subunit beta-2 OS=Homo sapiens GN=KCNAB2 PE=1 SV=2	KCAB2_HUMAN	SwissProt_041614.fasta	41001.5	1	3	3	3	8.68e-05	0.155
Histone-arginine methyltransferase CARM1 OS=Homo sapiens GN=CARM1 PE=1 SV=3	CARM1_HUMAN	SwissProt_041614.fasta	65854	1	3	3	3	8.68e-05	0.0724
Arachidonate 5-lipoxygenase OS=Homo sapiens GN=ALOX5 PE=1 SV=2	LOX5_HUMAN	SwissProt_041614.fasta	77984.8	1	3	3	3	8.68e-05	0.0534
Transportin-1 OS=Homo sapiens GN=TNPO1 PE=1 SV=2	TNPO1_HUMAN	SwissProt_041614.fasta	102359	1	3	3	3	8.68e-05	0.0334
Proteasome-associated protein ECM29 homolog OS=Homo sapiens GN=ECM29 PE=1 SV=2	ECM29_HUMAN	SwissProt_041614.fasta	204296	1	3	3	3	8.68e-05	0.0184
Programmed cell death protein 6 OS=Homo sapiens GN=PDCD6 PE=1 SV=1	PDCD6_HUMAN	SwissProt_041614.fasta	21869.1	1	3	3	3	8.68e-05	0.178
LDLR chaperone MESD OS=Homo sapiens GN=MESDC2 PE=1 SV=2	MESD_HUMAN	SwissProt_041614.fasta	26077.9	1	3	3	3	8.68e-05	0.179
NADH-cytochrome b5 reductase 1 OS=Homo sapiens GN=CYB5R1 PE=1 SV=1	NB5R1_HUMAN	SwissProt_041614.fasta	34096.1	1	3	3	3	8.68e-05	0.105
Lupus La protein OS=Homo sapiens GN=SSB PE=1 SV=2	LA_HUMAN	SwissProt_041614.fasta	46839	1	3	3	3	8.68e-05	0.0858
Brain acid soluble protein 1 OS=Homo sapiens GN=BASP1 PE=1 SV=2	BASP1_HUMAN	SwissProt_041614.fasta	22693.3	1	3	3	3	8.68e-05	0.357
BolA-like protein 2 OS=Homo sapiens GN=BOLA2 PE=1 SV=1	BOLA2_HUMAN	SwissProt_041614.fasta	10116.4	1	3	3	3	8.68e-05	0.395
Protein PML OS=Homo sapiens GN=PML PE=1 SV=3	PML_HUMAN	SwissProt_041614.fasta	97550.9	1	3	3	3	8.68e-05	0.0431
V-type proton ATPase subunit d 2 OS=Homo sapiens GN=ATP6V0D2 PE=2 SV=1	VA0D2_HUMAN	SwissProt_041614.fasta	40427.9	1	3	3	4	0.000116	0.131
Protein DDI1 homolog 2 OS=Homo sapiens GN=DDI2 PE=1 SV=1	DDI2_HUMAN	SwissProt_041614.fasta	44523.2	1	3	3	4	0.000116	0.148
Protein RER1 OS=Homo sapiens GN=RER1 PE=1 SV=1	RER1_HUMAN	SwissProt_041614.fasta	22958.8	1	3	3	3	8.68e-05	0.24
WD repeat-containing protein 91 OS=Homo sapiens GN=WDR91 PE=1 SV=2	WDR91_HUMAN	SwissProt_041614.fasta	83345.6	1	3	3	3	8.68e-05	0.0629
Oxygen-dependent coproporphyrinogen-III oxidase, mitochondrial OS=Homo sapiens GN=CPOX PE=1 SV=3	HEM6_HUMAN	SwissProt_041614.fasta	50152	1	3	3	3	8.68e-05	0.0881
ADP-dependent glucokinase OS=Homo sapiens GN=ADPGK PE=1 SV=1	ADPGK_HUMAN	SwissProt_041614.fasta	54088.5	1	3	3	3	8.68e-05	0.129
60S ribosomal protein L27a OS=Homo sapiens GN=RPL27A PE=1 SV=2	RL27A_HUMAN	SwissProt_041614.fasta	16561.4	1	3	3	3	8.68e-05	0.236
Nuclease-sensitive element-binding protein 1 OS=Homo sapiens GN=YBX1 PE=1 SV=3	YBOX1_HUMAN	SwissProt_041614.fasta	35923.8	1	3	3	3	8.68e-05	0.133
Ubiquitin-conjugating enzyme E2 L3 OS=Homo sapiens GN=UBE2L3 PE=1 SV=1	UB2L3_HUMAN	SwissProt_041614.fasta	17862.3	1	3	3	3	8.68e-05	0.357
Alpha-2-macroglobulin receptor-associated protein OS=Homo sapiens GN=LRPAP1 PE=1 SV=1	AMRP_HUMAN	SwissProt_041614.fasta	41467.6	1	3	3	3	8.68e-05	0.101
ADP-ribosylation factor 6 OS=Homo sapiens GN=ARF6 PE=1 SV=2	ARF6_HUMAN	SwissProt_041614.fasta	20083	1	3	3	4	0.000116	0.337
Low molecular weight phosphotyrosine protein phosphatase OS=Homo sapiens GN=ACP1 PE=1 SV=3	PPAC_HUMAN	SwissProt_041614.fasta	18042.7	1	3	3	3	8.68e-05	0.285
Fatty aldehyde dehydrogenase OS=Homo sapiens GN=ALDH3A2 PE=1 SV=1	AL3A2_HUMAN	SwissProt_041614.fasta	54849.8	1	3	3	4	0.000116	0.109
Succinyl-CoA ligase [ADP-forming] subunit beta, mitochondrial OS=Homo sapiens GN=SUCLA2 PE=1 SV=3	SUCB1_HUMAN	SwissProt_041614.fasta	50318.1	1	3	3	3	8.68e-05	0.0626
Interferon-induced guanylate-binding protein 2 OS=Homo sapiens GN=GBP2 PE=1 SV=3	GBP2_HUMAN	SwissProt_041614.fasta	67211.1	1	3	3	5	0.000172	0.115
Src kinase-associated phosphoprotein 2 OS=Homo sapiens GN=SKAP2 PE=1 SV=1	SKAP2_HUMAN	SwissProt_041614.fasta	41218.5	1	3	3	3	0.000103	0.0864
Acid ceramidase OS=Homo sapiens GN=ASAH1 PE=1 SV=5	ASAH1_HUMAN	SwissProt_041614.fasta	44661.1	1	3	3	3	0.000103	0.116
Importin subunit beta-1 OS=Homo sapiens GN=KPNB1 PE=1 SV=2	IMB1_HUMAN	SwissProt_041614.fasta	97171.3	1	3	3	3	0.000103	0.0457
Anoctamin-6 OS=Homo sapiens GN=ANO6 PE=1 SV=2	ANO6_HUMAN	SwissProt_041614.fasta	106169	1	3	3	3	0.000103	0.0484
Isocitrate dehydrogenase [NAD] subunit beta, mitochondrial OS=Homo sapiens GN=IDH3B PE=1 SV=2	IDH3B_HUMAN	SwissProt_041614.fasta	42183.6	1	3	3	3	0.000103	0.101
AP-1 complex subunit beta-1 OS=Homo sapiens GN=AP1B1 PE=1 SV=2	AP1B1_HUMAN	SwissProt_041614.fasta	104639	1	3	3	4	0.000137	0.0464
Actin-related protein 2/3 complex subunit 3 OS=Homo sapiens GN=ARPC3 PE=1 SV=3	ARPC3_HUMAN	SwissProt_041614.fasta	20547.8	1	3	3	3	0.000103	0.191
cAMP-dependent protein kinase type II-alpha regulatory subunit OS=Homo sapiens GN=PRKAR2A PE=1 SV=2	KAP2_HUMAN	SwissProt_041614.fasta	45518.8	1	3	3	3	0.000103	0.099
UPF0553 protein C9orf64 OS=Homo sapiens GN=C9orf64 PE=1 SV=1	CI064_HUMAN	SwissProt_041614.fasta	39029.7	1	3	3	3	0.000103	0.0968
Calmodulin OS=Homo sapiens GN=CALM1 PE=1 SV=2	CALM_HUMAN	SwissProt_041614.fasta	16838	1	3	3	3	0.000103	0.282
Rab GDP dissociation inhibitor alpha OS=Homo sapiens GN=GDI1 PE=1 SV=2	GDIA_HUMAN	SwissProt_041614.fasta	50584.1	1	3	3	12	0.000412	0.282
Prolyl 4-hydroxylase subunit alpha-1 OS=Homo sapiens GN=P4HA1 PE=1 SV=2	P4HA1_HUMAN	SwissProt_041614.fasta	61051.6	1	3	3	3	0.000103	0.0824
60S ribosomal protein L22 OS=Homo sapiens GN=RPL22 PE=1 SV=2	RL22_HUMAN	SwissProt_041614.fasta	14787.3	1	3	3	3	0.000103	0.391
Myosin regulatory light chain 12A OS=Homo sapiens GN=MYL12A PE=1 SV=2	ML12A_HUMAN,ML12B_HUMAN	SwissProt_041614.fasta	19795.3	1	3	3	6	0.000206	0.345
Keratin, type I cytoskeletal 14 OS=Homo sapiens GN=KRT14 PE=1 SV=4	K1C14_HUMAN	SwissProt_041614.fasta	51562.5	1	3	3	14	0.000481	0.292
40S ribosomal protein S16 OS=Homo sapiens GN=RPS16 PE=1 SV=2	RS16_HUMAN	SwissProt_041614.fasta	16445.9	1	3	3	3	0.000103	0.199
Thioredoxin OS=Homo sapiens GN=TXN PE=1 SV=3	THIO_HUMAN	SwissProt_041614.fasta	11737.3	1	3	3	3	0.000103	0.286
60S ribosomal protein L6 OS=Homo sapiens GN=RPL6 PE=1 SV=3	RL6_HUMAN	SwissProt_041614.fasta	32729.3	1	3	3	4	0.000137	0.167
Ras-related protein Rab-6A OS=Homo sapiens GN=RAB6A PE=1 SV=3	RAB6A_HUMAN	SwissProt_041614.fasta	23593.3	1	3	3	5	0.000172	0.207
Aldehyde dehydrogenase family 16 member A1 OS=Homo sapiens GN=ALDH16A1 PE=1 SV=2	A16A1_HUMAN	SwissProt_041614.fasta	85126.8	1	3	3	3	0.000103	0.0574
Cytosolic acyl coenzyme A thioester hydrolase OS=Homo sapiens GN=ACOT7 PE=1 SV=3	BACH_HUMAN	SwissProt_041614.fasta	41795	1	3	3	3	0.000103	0.0684
Band 4.1-like protein 2 OS=Homo sapiens GN=EPB41L2 PE=1 SV=1	E41L2_HUMAN	SwissProt_041614.fasta	112588	1	3	3	4	0.000137	0.0587
Ubiquitin thioesterase OTUB1 OS=Homo sapiens GN=OTUB1 PE=1 SV=2	OTUB1_HUMAN	SwissProt_041614.fasta	31284.6	1	3	3	3	0.000103	0.192
Biliverdin reductase A OS=Homo sapiens GN=BLVRA PE=1 SV=2	BIEA_HUMAN	SwissProt_041614.fasta	33429	1	3	3	3	0.000103	0.135
Vacuolar protein sorting-associated protein 26A OS=Homo sapiens GN=VPS26A PE=1 SV=2	VP26A_HUMAN	SwissProt_041614.fasta	38171.2	1	3	3	3	0.000103	0.122
Lysosomal alpha-glucosidase OS=Homo sapiens GN=GAA PE=1 SV=4	LYAG_HUMAN	SwissProt_041614.fasta	105324	1	3	3	3	0.000103	0.0462
Lymphocyte-specific protein 1 OS=Homo sapiens GN=LSP1 PE=1 SV=1	LSP1_HUMAN	SwissProt_041614.fasta	37191.1	1	3	3	5	0.000172	0.118
SEC23-interacting protein OS=Homo sapiens GN=SEC23IP PE=1 SV=1	S23IP_HUMAN	SwissProt_041614.fasta	111078	1	3	3	3	0.000103	0.036
AP-2 complex subunit beta OS=Homo sapiens GN=AP2B1 PE=1 SV=1	AP2B1_HUMAN	SwissProt_041614.fasta	104555	1	3	3	4	0.000137	0.0427
60S ribosomal protein L8 OS=Homo sapiens GN=RPL8 PE=1 SV=2	RL8_HUMAN	SwissProt_041614.fasta	28024.8	1	3	3	3	0.000103	0.14
Proteasome subunit beta type-3 OS=Homo sapiens GN=PSMB3 PE=1 SV=2	PSB3_HUMAN	SwissProt_041614.fasta	22949.6	1	3	3	3	0.000103	0.234
ADP-ribosylation factor-like protein 1 OS=Homo sapiens GN=ARL1 PE=1 SV=1	ARL1_HUMAN	SwissProt_041614.fasta	20418.2	1	3	3	3	0.000103	0.232
Aldose reductase OS=Homo sapiens GN=AKR1B1 PE=1 SV=3	ALDR_HUMAN	SwissProt_041614.fasta	35853.9	1	3	3	5	0.000172	0.136
Fumarylacetoacetase OS=Homo sapiens GN=FAH PE=1 SV=2	FAAA_HUMAN	SwissProt_041614.fasta	46375.6	1	3	3	3	0.000103	0.0788
Protein SETSIP OS=Homo sapiens GN=SETSIP PE=1 SV=1	SETLP_HUMAN,SET_HUMAN	SwissProt_041614.fasta	34883.1	1	3	3	3	0.000103	0.123
Desmoglein-1 OS=Homo sapiens GN=DSG1 PE=1 SV=2	DSG1_HUMAN	SwissProt_041614.fasta	113749	1	3	3	3	0.000103	0.0515
Leucine-rich repeat-containing protein 47 OS=Homo sapiens GN=LRRC47 PE=1 SV=1	LRC47_HUMAN	SwissProt_041614.fasta	63474.8	1	3	3	3	0.000103	0.0446
Reticulocalbin-1 OS=Homo sapiens GN=RCN1 PE=1 SV=1	RCN1_HUMAN	SwissProt_041614.fasta	38891.2	1	3	3	3	0.000103	0.112
Proteasome subunit alpha type-5 OS=Homo sapiens GN=PSMA5 PE=1 SV=3	PSA5_HUMAN	SwissProt_041614.fasta	26411.3	1	3	3	3	0.000103	0.183
Guanine nucleotide-binding protein G(s) subunit alpha isoforms XLas OS=Homo sapiens GN=GNAS PE=1 SV=2	GNAS1_HUMAN	SwissProt_041614.fasta	111026	1	3	3	4	0.000137	0.0405
ATP synthase subunit g, mitochondrial OS=Homo sapiens GN=ATP5L PE=1 SV=3	ATP5L_HUMAN	SwissProt_041614.fasta	11428.5	1	3	3	3	0.000103	0.359
Leucine-rich PPR motif-containing protein, mitochondrial OS=Homo sapiens GN=LRPPRC PE=1 SV=3	LPPRC_HUMAN	SwissProt_041614.fasta	157912	1	3	3	3	0.000103	0.0287
Cysteine and histidine-rich domain-containing protein 1 OS=Homo sapiens GN=CHORDC1 PE=1 SV=2	CHRD1_HUMAN	SwissProt_041614.fasta	37489.7	1	3	3	3	0.000103	0.114
DnaJ homolog subfamily B member 11 OS=Homo sapiens GN=DNAJB11 PE=1 SV=1	DJB11_HUMAN	SwissProt_041614.fasta	40514.6	1	3	3	3	0.000103	0.12
Histone-binding protein RBBP4 OS=Homo sapiens GN=RBBP4 PE=1 SV=3	RBBP4_HUMAN	SwissProt_041614.fasta	47655.8	1	3	3	3	0.000103	0.0682
Peroxisomal acyl-coenzyme A oxidase 1 OS=Homo sapiens GN=ACOX1 PE=1 SV=3	ACOX1_HUMAN	SwissProt_041614.fasta	74425.4	1	3	3	3	0.000103	0.0515
Putative N-acetylglucosamine-6-phosphate deacetylase OS=Homo sapiens GN=AMDHD2 PE=1 SV=2	NAGA_HUMAN	SwissProt_041614.fasta	43748	1	3	3	3	0.000103	0.0978
Interferon-induced helicase C domain-containing protein 1 OS=Homo sapiens GN=IFIH1 PE=1 SV=3	IFIH1_HUMAN	SwissProt_041614.fasta	116692	1	3	3	3	0.000103	0.0293
Peroxiredoxin-4 OS=Homo sapiens GN=PRDX4 PE=1 SV=1	PRDX4_HUMAN	SwissProt_041614.fasta	30541.1	1	3	3	4	0.000137	0.199
Tyrosine-protein kinase SYK OS=Homo sapiens GN=SYK PE=1 SV=1	KSYK_HUMAN	SwissProt_041614.fasta	72067.8	1	3	3	3	0.000103	0.0583
Sodium/potassium-transporting ATPase subunit beta-3 OS=Homo sapiens GN=ATP1B3 PE=1 SV=1	AT1B3_HUMAN	SwissProt_041614.fasta	31513.7	1	3	3	3	0.000103	0.125
2',5'-phosphodiesterase 12 OS=Homo sapiens GN=PDE12 PE=1 SV=2	PDE12_HUMAN	SwissProt_041614.fasta	67351.7	1	3	3	3	0.000103	0.0575
26S proteasome non-ATPase regulatory subunit 10 OS=Homo sapiens GN=PSMD10 PE=1 SV=1	PSD10_HUMAN	SwissProt_041614.fasta	24428.2	1	3	3	3	0.000103	0.288
Peptidyl-prolyl cis-trans isomerase FKBP4 OS=Homo sapiens GN=FKBP4 PE=1 SV=3	FKBP4_HUMAN	SwissProt_041614.fasta	51805.9	1	3	3	3	0.000103	0.0893
Oxidoreductase HTATIP2 OS=Homo sapiens GN=HTATIP2 PE=1 SV=2	HTAI2_HUMAN	SwissProt_041614.fasta	27049.2	1	3	3	3	0.000103	0.145
Glutathione synthetase OS=Homo sapiens GN=GSS PE=1 SV=1	GSHB_HUMAN	SwissProt_041614.fasta	52385.9	1	3	3	3	0.000103	0.0992
Cytochrome c OS=Homo sapiens GN=CYCS PE=1 SV=2	CYC_HUMAN	SwissProt_041614.fasta	11749.4	1	3	3	3	0.000103	0.314
Kinesin light chain 1 OS=Homo sapiens GN=KLC1 PE=1 SV=2	KLC1_HUMAN	SwissProt_041614.fasta	65310.5	1	3	3	3	0.000103	0.0716
RNA 3'-terminal phosphate cyclase OS=Homo sapiens GN=RTCA PE=1 SV=1	RTCA_HUMAN	SwissProt_041614.fasta	39337.5	1	3	3	3	0.000103	0.109
Eukaryotic translation initiation factor 3 subunit D OS=Homo sapiens GN=EIF3D PE=1 SV=1	EIF3D_HUMAN	SwissProt_041614.fasta	63973.8	1	3	3	3	0.000103	0.0839
Beta-glucuronidase OS=Homo sapiens GN=GUSB PE=1 SV=2	BGLR_HUMAN	SwissProt_041614.fasta	74732.8	1	3	3	3	0.000103	0.0737
Tyrosine-protein phosphatase non-receptor type 1 OS=Homo sapiens GN=PTPN1 PE=1 SV=1	PTN1_HUMAN	SwissProt_041614.fasta	49967.7	1	3	3	3	0.000103	0.0805
Src substrate cortactin OS=Homo sapiens GN=CTTN PE=1 SV=2	SRC8_HUMAN	SwissProt_041614.fasta	61585.5	1	3	3	3	0.000103	0.0564
Protein NipSnap homolog 3A OS=Homo sapiens GN=NIPSNAP3A PE=1 SV=2	NPS3A_HUMAN	SwissProt_041614.fasta	28466.9	1	3	3	3	0.000103	0.146
40S ribosomal protein S25 OS=Homo sapiens GN=RPS25 PE=1 SV=1	RS25_HUMAN	SwissProt_041614.fasta	13743	1	3	3	3	0.000103	0.24
Ras-related protein Rab-18 OS=Homo sapiens GN=RAB18 PE=1 SV=1	RAB18_HUMAN	SwissProt_041614.fasta	22977.5	1	3	3	3	0.000103	0.175
Dehydrogenase/reductase SDR family member 7 OS=Homo sapiens GN=DHRS7 PE=1 SV=1	DHRS7_HUMAN	SwissProt_041614.fasta	38299.9	1	3	3	3	0.000103	0.103
60S ribosomal protein L10 OS=Homo sapiens GN=RPL10 PE=1 SV=4	RL10_HUMAN	SwissProt_041614.fasta	24604.6	1	3	3	3	0.000103	0.248
Rho GTPase-activating protein 25 OS=Homo sapiens GN=ARHGAP25 PE=1 SV=2	RHG25_HUMAN	SwissProt_041614.fasta	73436.5	1	3	3	3	0.000103	0.0543
Coiled-coil domain-containing protein 6 OS=Homo sapiens GN=CCDC6 PE=1 SV=2	CCDC6_HUMAN	SwissProt_041614.fasta	53292	1	3	3	3	0.000103	0.0928
Palmitoyl-protein thioesterase 1 OS=Homo sapiens GN=PPT1 PE=1 SV=1	PPT1_HUMAN	SwissProt_041614.fasta	34194	1	3	3	3	0.000103	0.147
Glutathione S-transferase kappa 1 OS=Homo sapiens GN=GSTK1 PE=1 SV=3	GSTK1_HUMAN	SwissProt_041614.fasta	25498.1	1	3	3	3	0.000103	0.173
26S proteasome non-ATPase regulatory subunit 13 OS=Homo sapiens GN=PSMD13 PE=1 SV=2	PSD13_HUMAN	SwissProt_041614.fasta	42945.9	1	3	3	3	0.000103	0.0771
3'(2'),5'-bisphosphate nucleotidase 1 OS=Homo sapiens GN=BPNT1 PE=1 SV=1	BPNT1_HUMAN	SwissProt_041614.fasta	33392.7	1	3	3	3	0.000103	0.104
2'-5'-oligoadenylate synthase 2 OS=Homo sapiens GN=OAS2 PE=1 SV=3	OAS2_HUMAN	SwissProt_041614.fasta	82433.3	1	3	3	4	0.000137	0.0584
Endoplasmic reticulum-Golgi intermediate compartment protein 1 OS=Homo sapiens GN=ERGIC1 PE=1 SV=1	ERGI1_HUMAN	SwissProt_041614.fasta	32593.3	1	3	3	4	0.000137	0.0897
Putative neutrophil cytosol factor 1B OS=Homo sapiens GN=NCF1B PE=5 SV=2	NCF1B_HUMAN	SwissProt_041614.fasta	44817.9	1	3	3	3	0.000103	0.0691
Ubiquitin-like-conjugating enzyme ATG3 OS=Homo sapiens GN=ATG3 PE=1 SV=1	ATG3_HUMAN	SwissProt_041614.fasta	35864.2	1	3	3	3	0.000103	0.124
Sterol-4-alpha-carboxylate 3-dehydrogenase, decarboxylating OS=Homo sapiens GN=NSDHL PE=1 SV=2	NSDHL_HUMAN	SwissProt_041614.fasta	41900.8	1	3	3	3	0.000103	0.11
Bax inhibitor 1 OS=Homo sapiens GN=TMBIM6 PE=1 SV=2	BI1_HUMAN	SwissProt_041614.fasta	26539.4	1	3	3	3	0.000103	0.0633
Neuropilin-1 OS=Homo sapiens GN=NRP1 PE=1 SV=3	NRP1_HUMAN	SwissProt_041614.fasta	103137	1	3	3	3	0.000103	0.0433
Calpain small subunit 1 OS=Homo sapiens GN=CAPNS1 PE=1 SV=1	CPNS1_HUMAN	SwissProt_041614.fasta	28316.7	1	3	3	3	0.000103	0.172
Geranylgeranyl transferase type-2 subunit alpha OS=Homo sapiens GN=RABGGTA PE=1 SV=2	PGTA_HUMAN	SwissProt_041614.fasta	65072.8	1	3	3	3	0.000103	0.0547
60S ribosomal protein L12 OS=Homo sapiens GN=RPL12 PE=1 SV=1	RL12_HUMAN	SwissProt_041614.fasta	17819.1	1	3	3	3	0.000103	0.242
Translocon-associated protein subunit delta OS=Homo sapiens GN=SSR4 PE=1 SV=1	SSRD_HUMAN	SwissProt_041614.fasta	18998.8	1	3	3	3	0.000103	0.231
Golgi resident protein GCP60 OS=Homo sapiens GN=ACBD3 PE=1 SV=4	GCP60_HUMAN	SwissProt_041614.fasta	60592.7	1	3	3	3	0.000103	0.1
Hypoxanthine-guanine phosphoribosyltransferase OS=Homo sapiens GN=HPRT1 PE=1 SV=2	HPRT_HUMAN	SwissProt_041614.fasta	24580.2	1	3	3	3	0.000103	0.17
Desmoplakin OS=Homo sapiens GN=DSP PE=1 SV=3	DESP_HUMAN	SwissProt_041614.fasta	331781	1	3	3	3	0.000103	0.0111
Delta-1-pyrroline-5-carboxylate dehydrogenase, mitochondrial OS=Homo sapiens GN=ALDH4A1 PE=1 SV=3	AL4A1_HUMAN	SwissProt_041614.fasta	61720.4	1	3	3	4	0.000137	0.0782
Collagen type IV alpha-3-binding protein OS=Homo sapiens GN=COL4A3BP PE=1 SV=1	C43BP_HUMAN	SwissProt_041614.fasta	70834.5	1	3	3	3	0.000103	0.0753
60S ribosomal protein L14 OS=Homo sapiens GN=RPL14 PE=1 SV=4	RL14_HUMAN	SwissProt_041614.fasta	23432.3	1	3	3	4	0.000137	0.158
V-type proton ATPase subunit d 1 OS=Homo sapiens GN=ATP6V0D1 PE=1 SV=1	VA0D1_HUMAN	SwissProt_041614.fasta	40330.8	1	3	3	3	0.000103	0.0826
Copine-3 OS=Homo sapiens GN=CPNE3 PE=1 SV=1	CPNE3_HUMAN	SwissProt_041614.fasta	60131.6	1	3	3	3	0.000103	0.0615
Delta(3,5)-Delta(2,4)-dienoyl-CoA isomerase, mitochondrial OS=Homo sapiens GN=ECH1 PE=1 SV=2	ECH1_HUMAN	SwissProt_041614.fasta	35816.2	1	3	3	3	0.000103	0.131
Protein phosphatase 1F OS=Homo sapiens GN=PPM1F PE=1 SV=3	PPM1F_HUMAN	SwissProt_041614.fasta	49830.3	1	3	3	3	0.000103	0.0947
Shootin-1 OS=Homo sapiens GN=KIAA1598 PE=1 SV=4	SHOT1_HUMAN	SwissProt_041614.fasta	71640.4	1	3	3	3	0.000103	0.0618
Tyrosine--tRNA ligase, cytoplasmic OS=Homo sapiens GN=YARS PE=1 SV=4	SYYC_HUMAN	SwissProt_041614.fasta	59145.1	1	3	3	3	0.000103	0.053
Eukaryotic peptide chain release factor GTP-binding subunit ERF3A OS=Homo sapiens GN=GSPT1 PE=1 SV=1	ERF3A_HUMAN	SwissProt_041614.fasta	55756.7	1	3	3	3	0.000103	0.102
Nuclear protein localization protein 4 homolog OS=Homo sapiens GN=NPLOC4 PE=1 SV=3	NPL4_HUMAN	SwissProt_041614.fasta	68121.1	1	3	3	3	0.000103	0.0461
Protein phosphatase 1 regulatory subunit 7 OS=Homo sapiens GN=PPP1R7 PE=1 SV=1	PP1R7_HUMAN	SwissProt_041614.fasta	41566.3	1	3	3	3	0.000103	0.075
Enoyl-CoA delta isomerase 1, mitochondrial OS=Homo sapiens GN=ECI1 PE=1 SV=1	ECI1_HUMAN	SwissProt_041614.fasta	32816.5	1	3	3	3	0.000103	0.119
Ras-related protein Ral-A OS=Homo sapiens GN=RALA PE=1 SV=1	RALA_HUMAN	SwissProt_041614.fasta	23567.2	1	3	3	7	0.00024	0.262
ATP synthase F(0) complex subunit B1, mitochondrial OS=Homo sapiens GN=ATP5F1 PE=1 SV=2	AT5F1_HUMAN	SwissProt_041614.fasta	28908.8	1	3	3	3	0.000103	0.156
Lysosomal acid phosphatase OS=Homo sapiens GN=ACP2 PE=1 SV=3	PPAL_HUMAN	SwissProt_041614.fasta	48344.8	1	3	3	3	0.000103	0.0757
Protein S100-A11 OS=Homo sapiens GN=S100A11 PE=1 SV=2	S10AB_HUMAN	SwissProt_041614.fasta	11741.1	1	3	3	3	0.000103	0.343
2',3'-cyclic-nucleotide 3'-phosphodiesterase OS=Homo sapiens GN=CNP PE=1 SV=2	CN37_HUMAN	SwissProt_041614.fasta	47580.6	1	3	3	3	0.000103	0.0713
3-hydroxyacyl-CoA dehydrogenase type-2 OS=Homo sapiens GN=HSD17B10 PE=1 SV=3	HCD2_HUMAN	SwissProt_041614.fasta	26923.1	1	3	3	3	0.000103	0.13
Guanine nucleotide-binding protein G(I)/G(S)/G(T) subunit beta-2 OS=Homo sapiens GN=GNB2 PE=1 SV=3	GBB2_HUMAN	SwissProt_041614.fasta	37331.8	1	3	3	11	0.000378	0.403
Coatomer subunit zeta-1 OS=Homo sapiens GN=COPZ1 PE=1 SV=1	COPZ1_HUMAN	SwissProt_041614.fasta	20198.9	1	3	3	3	0.000103	0.266
Switch-associated protein 70 OS=Homo sapiens GN=SWAP70 PE=1 SV=1	SWP70_HUMAN	SwissProt_041614.fasta	68999.3	1	3	3	3	0.000103	0.0547
Destrin OS=Homo sapiens GN=DSTN PE=1 SV=3	DEST_HUMAN	SwissProt_041614.fasta	18506.2	1	3	3	3	0.000103	0.242
Interleukin-1 receptor antagonist protein OS=Homo sapiens GN=IL1RN PE=1 SV=1	IL1RA_HUMAN	SwissProt_041614.fasta	20055.4	1	3	3	3	0.000103	0.305
Saccharopine dehydrogenase-like oxidoreductase OS=Homo sapiens GN=SCCPDH PE=1 SV=1	SCPDL_HUMAN	SwissProt_041614.fasta	47152.6	1	3	3	3	0.000103	0.0932
Myeloid-associated differentiation marker OS=Homo sapiens GN=MYADM PE=1 SV=2	MYADM_HUMAN	SwissProt_041614.fasta	35274.2	1	3	3	3	0.000103	0.137
V-type proton ATPase subunit d 2 OS=Homo sapiens GN=ATP6V0D2 PE=2 SV=1	VA0D2_HUMAN	SwissProt_041614.fasta	40427.9	1	3	3	3	0.000103	0.0914
Proteasome subunit beta type-9 OS=Homo sapiens GN=PSMB9 PE=1 SV=2	PSB9_HUMAN	SwissProt_041614.fasta	23264.4	1	3	3	3	0.000103	0.205
Proteasome subunit beta type-8 OS=Homo sapiens GN=PSMB8 PE=1 SV=3	PSB8_HUMAN	SwissProt_041614.fasta	30354.7	1	3	3	3	0.000103	0.109
Eukaryotic translation initiation factor 5 OS=Homo sapiens GN=EIF5 PE=1 SV=2	IF5_HUMAN	SwissProt_041614.fasta	49223.4	1	3	3	3	0.000103	0.0626
Syntaxin-12 OS=Homo sapiens GN=STX12 PE=1 SV=1	STX12_HUMAN	SwissProt_041614.fasta	31642.7	1	3	3	3	0.000103	0.203
Dihydrolipoyllysine-residue acetyltransferase component of pyruvate dehydrogenase complex, mitochondrial OS=Homo sapiens GN=DLAT PE=1 SV=3	ODP2_HUMAN	SwissProt_041614.fasta	68997.2	1	3	3	3	0.000103	0.0479
Monoacylglycerol lipase ABHD12 OS=Homo sapiens GN=ABHD12 PE=1 SV=2	ABD12_HUMAN	SwissProt_041614.fasta	45098.1	1	3	3	3	0.000103	0.121
Acyl-protein thioesterase 1 OS=Homo sapiens GN=LYPLA1 PE=1 SV=1	LYPA1_HUMAN	SwissProt_041614.fasta	24670.2	1	3	3	3	0.000103	0.222
Histone H4 OS=Homo sapiens GN=HIST1H4A PE=1 SV=2	H4_HUMAN	SwissProt_041614.fasta	11367.7	1	3	3	3	0.000103	0.34
Coatomer subunit epsilon OS=Homo sapiens GN=COPE PE=1 SV=3	COPE_HUMAN	SwissProt_041614.fasta	34482.9	1	3	3	3	0.000103	0.162
Prostaglandin reductase 1 OS=Homo sapiens GN=PTGR1 PE=1 SV=2	PTGR1_HUMAN	SwissProt_041614.fasta	35870.5	1	3	3	3	0.000103	0.112
Growth factor receptor-bound protein 2 OS=Homo sapiens GN=GRB2 PE=1 SV=1	GRB2_HUMAN	SwissProt_041614.fasta	25206.8	1	3	3	3	0.000103	0.134
UPF0556 protein C19orf10 OS=Homo sapiens GN=C19orf10 PE=1 SV=1	CS010_HUMAN	SwissProt_041614.fasta	18794.9	1	3	3	3	0.000103	0.208
Redox-regulatory protein FAM213A OS=Homo sapiens GN=FAM213A PE=1 SV=3	F213A_HUMAN	SwissProt_041614.fasta	25765.5	1	3	3	3	0.000103	0.153
Ubiquitin-conjugating enzyme E2 L3 OS=Homo sapiens GN=UBE2L3 PE=1 SV=1	UB2L3_HUMAN	SwissProt_041614.fasta	17862.3	1	3	3	3	0.000103	0.286
ADP-ribosylation factor 4 OS=Homo sapiens GN=ARF4 PE=1 SV=3	ARF4_HUMAN	SwissProt_041614.fasta	20511.6	1	3	3	8	0.000275	0.461
Tubulin beta-3 chain OS=Homo sapiens GN=TUBB3 PE=1 SV=2	TBB3_HUMAN	SwissProt_041614.fasta	50432.7	1	3	3	43	0.00148	0.462
Guanine nucleotide-binding protein G(k) subunit alpha OS=Homo sapiens GN=GNAI3 PE=1 SV=3	GNAI3_HUMAN	SwissProt_041614.fasta	40533.5	1	3	3	8	0.000275	0.285
Plectin OS=Homo sapiens GN=PLEC PE=1 SV=3	PLEC_HUMAN	SwissProt_041614.fasta	531784	0.999	3	3	3	0.000132	0.00683
Stress-70 protein, mitochondrial OS=Homo sapiens GN=HSPA9 PE=1 SV=2	GRP75_HUMAN	SwissProt_041614.fasta	73681.3	1	3	3	3	0.000132	0.0619
Protein-glutamine gamma-glutamyltransferase 2 OS=Homo sapiens GN=TGM2 PE=1 SV=2	TGM2_HUMAN	SwissProt_041614.fasta	77329.1	1	3	3	3	0.000132	0.032
Integrin alpha-M OS=Homo sapiens GN=ITGAM PE=1 SV=2	ITAM_HUMAN	SwissProt_041614.fasta	127179	1	3	3	3	0.000132	0.0425
Transitional endoplasmic reticulum ATPase OS=Homo sapiens GN=VCP PE=1 SV=4	TERA_HUMAN	SwissProt_041614.fasta	89324.8	1	3	3	3	0.000132	0.0782
Fermitin family homolog 3 OS=Homo sapiens GN=FERMT3 PE=1 SV=1	URP2_HUMAN	SwissProt_041614.fasta	75954.9	1	3	3	3	0.000132	0.0615
Keratin, type II cytoskeletal 1 OS=Homo sapiens GN=KRT1 PE=1 SV=6	K2C1_HUMAN	SwissProt_041614.fasta	66040.3	1	3	3	5	0.00022	0.0885
Alpha-enolase OS=Homo sapiens GN=ENO1 PE=1 SV=2	ENOA_HUMAN	SwissProt_041614.fasta	47170.2	1	3	3	5	0.00022	0.157
Heat shock protein HSP 90-alpha OS=Homo sapiens GN=HSP90AA1 PE=1 SV=5	HS90A_HUMAN	SwissProt_041614.fasta	84663.2	1	3	3	5	0.00022	0.0642
Thymidine phosphorylase OS=Homo sapiens GN=TYMP PE=1 SV=2	TYPH_HUMAN	SwissProt_041614.fasta	49955.8	1	3	3	3	0.000132	0.083
Protein disulfide-isomerase A3 OS=Homo sapiens GN=PDIA3 PE=1 SV=4	PDIA3_HUMAN	SwissProt_041614.fasta	56784.6	1	3	3	3	0.000132	0.0911
Annexin A4 OS=Homo sapiens GN=ANXA4 PE=1 SV=4	ANXA4_HUMAN	SwissProt_041614.fasta	35884.3	1	3	3	3	0.000132	0.122
T-complex protein 1 subunit beta OS=Homo sapiens GN=CCT2 PE=1 SV=4	TCPB_HUMAN	SwissProt_041614.fasta	57489.9	1	3	3	3	0.000147	0.11
Annexin A5 OS=Homo sapiens GN=ANXA5 PE=1 SV=2	ANXA5_HUMAN	SwissProt_041614.fasta	35938.6	1	3	3	3	0.000147	0.0969
Integrin alpha-M OS=Homo sapiens GN=ITGAM PE=1 SV=2	ITAM_HUMAN	SwissProt_041614.fasta	127179	1	3	3	3	0.000147	0.0321
Hexokinase-3 OS=Homo sapiens GN=HK3 PE=1 SV=2	HXK3_HUMAN	SwissProt_041614.fasta	99023.8	1	3	3	3	0.000147	0.0466
Heat shock protein beta-1 OS=Homo sapiens GN=HSPB1 PE=1 SV=2	HSPB1_HUMAN	SwissProt_041614.fasta	22782.6	1	3	3	3	0.000147	0.137
ATP synthase subunit beta, mitochondrial OS=Homo sapiens GN=ATP5B PE=1 SV=3	ATPB_HUMAN	SwissProt_041614.fasta	56560.6	1	3	3	3	0.000147	0.0964
Clathrin heavy chain 1 OS=Homo sapiens GN=CLTC PE=1 SV=5	CLH1_HUMAN	SwissProt_041614.fasta	191619	1	3	3	3	0.000147	0.0275
Major vault protein OS=Homo sapiens GN=MVP PE=1 SV=4	MVP_HUMAN	SwissProt_041614.fasta	99326	1	3	3	3	0.000147	0.0392
Ras GTPase-activating-like protein IQGAP1 OS=Homo sapiens GN=IQGAP1 PE=1 SV=1	IQGA1_HUMAN	SwissProt_041614.fasta	189259	1	3	3	3	0.000147	0.0302
60S ribosomal protein L23a OS=Homo sapiens GN=RPL23A PE=1 SV=1	RL23A_HUMAN	SwissProt_041614.fasta	17696.2	1	3	4	4	0.000116	0.141
40S ribosomal protein S20 OS=Homo sapiens GN=RPS20 PE=1 SV=1	RS20_HUMAN	SwissProt_041614.fasta	13373	1	3	4	4	0.000116	0.227
GEM-interacting protein OS=Homo sapiens GN=GMIP PE=1 SV=2	GMIP_HUMAN	SwissProt_041614.fasta	106684	1	3	4	4	0.000116	0.0526
Plasminogen activator inhibitor 1 RNA-binding protein OS=Homo sapiens GN=SERBP1 PE=1 SV=2	PAIRB_HUMAN	SwissProt_041614.fasta	44965.8	1	3	4	4	0.000116	0.0833
Transcription elongation factor B polypeptide 2 OS=Homo sapiens GN=TCEB2 PE=1 SV=1	ELOB_HUMAN	SwissProt_041614.fasta	13133.2	1	3	4	4	0.000116	0.373
Cellular nucleic acid-binding protein OS=Homo sapiens GN=CNBP PE=1 SV=1	CNBP_HUMAN	SwissProt_041614.fasta	19462.1	1	3	4	4	0.000116	0.282
Ras-related protein R-Ras OS=Homo sapiens GN=RRAS PE=1 SV=1	RRAS_HUMAN	SwissProt_041614.fasta	23480.5	1	3	4	4	0.000116	0.234
Annexin A4 OS=Homo sapiens GN=ANXA4 PE=1 SV=4	ANXA4_HUMAN	SwissProt_041614.fasta	35884.3	1	3	4	4	0.000116	0.122
E3 ubiquitin/ISG15 ligase TRIM25 OS=Homo sapiens GN=TRIM25 PE=1 SV=2	TRI25_HUMAN	SwissProt_041614.fasta	70973.2	1	3	4	4	0.000116	0.0635
Cdc42-interacting protein 4 OS=Homo sapiens GN=TRIP10 PE=1 SV=3	CIP4_HUMAN	SwissProt_041614.fasta	68353.1	1	3	4	4	0.000116	0.0799
Tubulin-specific chaperone A OS=Homo sapiens GN=TBCA PE=1 SV=3	TBCA_HUMAN	SwissProt_041614.fasta	12855.2	1	3	4	4	0.000116	0.269
UDP-N-acetylhexosamine pyrophosphorylase-like protein 1 OS=Homo sapiens GN=UAP1L1 PE=1 SV=2	UAP1L_HUMAN	SwissProt_041614.fasta	57030.4	1	3	4	4	0.000116	0.0651
Aspartyl/asparaginyl beta-hydroxylase OS=Homo sapiens GN=ASPH PE=1 SV=3	ASPH_HUMAN	SwissProt_041614.fasta	85862.6	1	3	4	4	0.000116	0.0646
Epidermal growth factor receptor substrate 15-like 1 OS=Homo sapiens GN=EPS15L1 PE=1 SV=1	EP15R_HUMAN	SwissProt_041614.fasta	94258.3	1	3	4	4	0.000116	0.037
Monoacylglycerol lipase ABHD12 OS=Homo sapiens GN=ABHD12 PE=1 SV=2	ABD12_HUMAN	SwissProt_041614.fasta	45098.1	1	3	4	4	0.000116	0.121
SEC23-interacting protein OS=Homo sapiens GN=SEC23IP PE=1 SV=1	S23IP_HUMAN	SwissProt_041614.fasta	111078	1	3	4	4	0.000116	0.064
Radixin OS=Homo sapiens GN=RDX PE=1 SV=1	RADI_HUMAN	SwissProt_041614.fasta	68565.5	1	3	4	17	0.000492	0.201
26S proteasome non-ATPase regulatory subunit 9 OS=Homo sapiens GN=PSMD9 PE=1 SV=3	PSMD9_HUMAN	SwissProt_041614.fasta	24681.2	1	3	4	4	0.000116	0.166
High mobility group protein B1 OS=Homo sapiens GN=HMGB1 PE=1 SV=3	HMGB1_HUMAN	SwissProt_041614.fasta	24894.7	1	3	4	4	0.000116	0.214
Calcium/calmodulin-dependent protein kinase type 1 OS=Homo sapiens GN=CAMK1 PE=1 SV=1	KCC1A_HUMAN	SwissProt_041614.fasta	41338.2	1	3	4	4	0.000116	0.1
WD repeat and FYVE domain-containing protein 1 OS=Homo sapiens GN=WDFY1 PE=1 SV=1	WDFY1_HUMAN	SwissProt_041614.fasta	46323.5	1	3	4	4	0.000116	0.12
GMP synthase [glutamine-hydrolyzing] OS=Homo sapiens GN=GMPS PE=1 SV=1	GUAA_HUMAN	SwissProt_041614.fasta	76716.7	1	3	4	4	0.000116	0.0592
Clathrin light chain A OS=Homo sapiens GN=CLTA PE=1 SV=1	CLCA_HUMAN	SwissProt_041614.fasta	27076.7	1	3	4	4	0.000116	0.0726
40S ribosomal protein S21 OS=Homo sapiens GN=RPS21 PE=1 SV=1	RS21_HUMAN	SwissProt_041614.fasta	9111.6	1	3	4	4	0.000116	0.518
Protein FAM49B OS=Homo sapiens GN=FAM49B PE=1 SV=1	FA49B_HUMAN	SwissProt_041614.fasta	36748.7	1	3	4	5	0.000145	0.185
Dual specificity mitogen-activated protein kinase kinase 1 OS=Homo sapiens GN=MAP2K1 PE=1 SV=2	MP2K1_HUMAN	SwissProt_041614.fasta	43440.2	1	3	4	11	0.000318	0.216
Ras-related protein Ral-B OS=Homo sapiens GN=RALB PE=1 SV=1	RALB_HUMAN	SwissProt_041614.fasta	23408.9	1	3	4	7	0.000202	0.335
Beta-centractin OS=Homo sapiens GN=ACTR1B PE=1 SV=1	ACTY_HUMAN	SwissProt_041614.fasta	42294.4	1	3	4	12	0.000347	0.386
Translationally-controlled tumor protein OS=Homo sapiens GN=TPT1 PE=1 SV=1	TCTP_HUMAN	SwissProt_041614.fasta	19596.2	1	3	4	4	0.000116	0.43
15 kDa selenoprotein OS=Homo sapiens GN=SEP15 PE=1 SV=3	SEP15_HUMAN	SwissProt_041614.fasta	17791	1	3	4	4	0.000116	0.253
UV excision repair protein RAD23 homolog B OS=Homo sapiens GN=RAD23B PE=1 SV=1	RD23B_HUMAN	SwissProt_041614.fasta	43171.1	1	3	4	4	0.000116	0.0709
Tubulin beta-2A chain OS=Homo sapiens GN=TUBB2A PE=1 SV=1	TBB2A_HUMAN	SwissProt_041614.fasta	49907.1	1	3	4	76	0.0022	0.638
Annexin A7 OS=Homo sapiens GN=ANXA7 PE=1 SV=3	ANXA7_HUMAN	SwissProt_041614.fasta	52740.5	1	3	4	4	0.000116	0.0799
V-type proton ATPase subunit C 1 OS=Homo sapiens GN=ATP6V1C1 PE=1 SV=4	VATC1_HUMAN	SwissProt_041614.fasta	43942.8	1	3	4	4	0.000116	0.0916
60S ribosomal protein L36 OS=Homo sapiens GN=RPL36 PE=1 SV=3	RL36_HUMAN	SwissProt_041614.fasta	12254.2	1	3	4	4	0.000116	0.219
B-cell receptor-associated protein 31 OS=Homo sapiens GN=BCAP31 PE=1 SV=3	BAP31_HUMAN	SwissProt_041614.fasta	27992.6	1	3	4	4	0.000116	0.163
40S ribosomal protein S20 OS=Homo sapiens GN=RPS20 PE=1 SV=1	RS20_HUMAN	SwissProt_041614.fasta	13373	1	3	4	4	0.000137	0.227
Adrenodoxin, mitochondrial OS=Homo sapiens GN=FDX1 PE=1 SV=1	ADX_HUMAN	SwissProt_041614.fasta	19393.1	1	3	4	4	0.000137	0.239
ADP-ribosylation factor-like protein 8B OS=Homo sapiens GN=ARL8B PE=1 SV=1	ARL8B_HUMAN	SwissProt_041614.fasta	21540	1	3	4	12	0.000412	0.489
Branched-chain-amino-acid aminotransferase, cytosolic OS=Homo sapiens GN=BCAT1 PE=1 SV=3	BCAT1_HUMAN	SwissProt_041614.fasta	42966.9	1	3	4	4	0.000137	0.0984
Voltage-gated hydrogen channel 1 OS=Homo sapiens GN=HVCN1 PE=1 SV=1	HVCN1_HUMAN	SwissProt_041614.fasta	31684.1	1	3	4	5	0.000172	0.154
14-3-3 protein beta/alpha OS=Homo sapiens GN=YWHAB PE=1 SV=3	1433B_HUMAN	SwissProt_041614.fasta	28083.1	1	3	4	7	0.00024	0.268
14-3-3 protein gamma OS=Homo sapiens GN=YWHAG PE=1 SV=2	1433G_HUMAN	SwissProt_041614.fasta	28303.1	1	3	4	8	0.000275	0.356
Pleckstrin OS=Homo sapiens GN=PLEK PE=1 SV=3	PLEK_HUMAN	SwissProt_041614.fasta	40126.4	1	3	4	4	0.000176	0.171
V-type proton ATPase subunit B, brain isoform OS=Homo sapiens GN=ATP6V1B2 PE=1 SV=3	VATB2_HUMAN	SwissProt_041614.fasta	56502.1	1	3	4	4	0.000196	0.114
Protein S100-A10 OS=Homo sapiens GN=S100A10 PE=1 SV=2	S10AA_HUMAN	SwissProt_041614.fasta	11203.5	1	3	5	7	0.000202	0.402
Tubulin beta-4B chain OS=Homo sapiens GN=TUBB4B PE=1 SV=1	TBB4B_HUMAN	SwissProt_041614.fasta	49830.7	1	3	5	79	0.00228	0.71
Vacuolar protein sorting-associated protein 4B OS=Homo sapiens GN=VPS4B PE=1 SV=2	VPS4B_HUMAN	SwissProt_041614.fasta	49303.7	1	3	5	6	0.000174	0.135
Interleukin-1 receptor antagonist protein OS=Homo sapiens GN=IL1RN PE=1 SV=1	IL1RA_HUMAN	SwissProt_041614.fasta	20055.4	1	3	5	5	0.000145	0.305
Protein S100-A4 OS=Homo sapiens GN=S100A4 PE=1 SV=1	S10A4_HUMAN	SwissProt_041614.fasta	11729	1	3	5	5	0.000145	0.277
60S ribosomal protein L38 OS=Homo sapiens GN=RPL38 PE=1 SV=2	RL38_HUMAN	SwissProt_041614.fasta	8218.5	1	3	5	5	0.000145	0.5
Coactosin-like protein OS=Homo sapiens GN=COTL1 PE=1 SV=3	COTL1_HUMAN	SwissProt_041614.fasta	15945.2	1	3	5	5	0.000145	0.218
Ras-related protein Rab-1B OS=Homo sapiens GN=RAB1B PE=1 SV=1	RAB1B_HUMAN	SwissProt_041614.fasta	22172	1	3	5	16	0.000463	0.498
Ragulator complex protein LAMTOR1 OS=Homo sapiens GN=LAMTOR1 PE=1 SV=2	LTOR1_HUMAN	SwissProt_041614.fasta	17745.3	1	3	5	5	0.000145	0.236
SH3 domain-binding glutamic acid-rich-like protein 3 OS=Homo sapiens GN=SH3BGRL3 PE=1 SV=1	SH3L3_HUMAN	SwissProt_041614.fasta	10437.8	1	3	5	7	0.000202	0.215
Nucleophosmin OS=Homo sapiens GN=NPM1 PE=1 SV=2	NPM_HUMAN	SwissProt_041614.fasta	32575.5	1	3	5	5	0.000172	0.238
2'-5'-oligoadenylate synthase 3 OS=Homo sapiens GN=OAS3 PE=1 SV=3	OAS3_HUMAN	SwissProt_041614.fasta	121172	1	3	5	5	0.000172	0.0368
Ras-related protein Rab-5C OS=Homo sapiens GN=RAB5C PE=1 SV=2	RAB5C_HUMAN	SwissProt_041614.fasta	23482.7	1	3	6	10	0.000289	0.315
Sodium/potassium-transporting ATPase subunit beta-3 OS=Homo sapiens GN=ATP1B3 PE=1 SV=1	AT1B3_HUMAN	SwissProt_041614.fasta	31513.7	1	4	4	4	0.000116	0.168
Microtubule-associated protein 1S OS=Homo sapiens GN=MAP1S PE=1 SV=2	MAP1S_HUMAN	SwissProt_041614.fasta	112213	1	4	4	4	0.000116	0.0699
Thioredoxin-related transmembrane protein 1 OS=Homo sapiens GN=TMX1 PE=1 SV=1	TMX1_HUMAN	SwissProt_041614.fasta	31791.9	1	4	4	4	0.000116	0.196
Keratin, type II cytoskeletal 6C OS=Homo sapiens GN=KRT6C PE=1 SV=3	K2C6C_HUMAN	SwissProt_041614.fasta	60026.7	1	4	4	8	0.000231	0.177
Poly [ADP-ribose] polymerase 14 OS=Homo sapiens GN=PARP14 PE=1 SV=3	PAR14_HUMAN	SwissProt_041614.fasta	202802	1	4	4	4	0.000116	0.025
60S ribosomal protein L13 OS=Homo sapiens GN=RPL13 PE=1 SV=4	RL13_HUMAN	SwissProt_041614.fasta	24262.2	1	4	4	4	0.000116	0.19
Aflatoxin B1 aldehyde reductase member 2 OS=Homo sapiens GN=AKR7A2 PE=1 SV=3	ARK72_HUMAN	SwissProt_041614.fasta	39589	1	4	4	4	0.000116	0.181
Switch-associated protein 70 OS=Homo sapiens GN=SWAP70 PE=1 SV=1	SWP70_HUMAN	SwissProt_041614.fasta	68999.3	1	4	4	4	0.000116	0.0684
60S ribosomal protein L14 OS=Homo sapiens GN=RPL14 PE=1 SV=4	RL14_HUMAN	SwissProt_041614.fasta	23432.3	1	4	4	4	0.000116	0.2
SH3 domain-binding glutamic acid-rich-like protein OS=Homo sapiens GN=SH3BGRL PE=1 SV=1	SH3L1_HUMAN	SwissProt_041614.fasta	12774.5	1	4	4	4	0.000116	0.447
Leucine-rich repeat-containing protein 47 OS=Homo sapiens GN=LRRC47 PE=1 SV=1	LRC47_HUMAN	SwissProt_041614.fasta	63474.8	1	4	4	4	0.000116	0.0806
Phostensin OS=Homo sapiens GN=PPP1R18 PE=1 SV=1	PPR18_HUMAN	SwissProt_041614.fasta	67942.8	1	4	4	4	0.000116	0.0734
Docking protein 3 OS=Homo sapiens GN=DOK3 PE=1 SV=2	DOK3_HUMAN	SwissProt_041614.fasta	53289.2	1	4	4	4	0.000116	0.101
Intersectin-2 OS=Homo sapiens GN=ITSN2 PE=1 SV=3	ITSN2_HUMAN	SwissProt_041614.fasta	193467	1	4	4	4	0.000116	0.0277
Protein transport protein Sec23A OS=Homo sapiens GN=SEC23A PE=1 SV=2	SC23A_HUMAN	SwissProt_041614.fasta	86162.6	1	4	4	6	0.000174	0.081
Nuclear factor NF-kappa-B p105 subunit OS=Homo sapiens GN=NFKB1 PE=1 SV=2	NFKB1_HUMAN	SwissProt_041614.fasta	105359	1	4	4	4	0.000116	0.0723
Tumor necrosis factor receptor superfamily member 5 OS=Homo sapiens GN=CD40 PE=1 SV=1	TNR5_HUMAN	SwissProt_041614.fasta	30617.5	1	4	4	4	0.000116	0.296
Protein transport protein Sec23B OS=Homo sapiens GN=SEC23B PE=1 SV=2	SC23B_HUMAN	SwissProt_041614.fasta	86481.1	1	4	4	6	0.000174	0.102
Proteasome subunit alpha type-2 OS=Homo sapiens GN=PSMA2 PE=1 SV=2	PSA2_HUMAN	SwissProt_041614.fasta	25898.9	1	4	4	4	0.000116	0.295
Protein kinase C and casein kinase substrate in neurons protein 2 OS=Homo sapiens GN=PACSIN2 PE=1 SV=2	PACN2_HUMAN	SwissProt_041614.fasta	55738.9	1	4	4	4	0.000116	0.126
DnaJ homolog subfamily A member 1 OS=Homo sapiens GN=DNAJA1 PE=1 SV=2	DNJA1_HUMAN	SwissProt_041614.fasta	44868.6	1	4	4	4	0.000116	0.144
EH domain-containing protein 1 OS=Homo sapiens GN=EHD1 PE=1 SV=2	EHD1_HUMAN	SwissProt_041614.fasta	60629.1	1	4	4	7	0.000202	0.182
Copine-1 OS=Homo sapiens GN=CPNE1 PE=1 SV=1	CPNE1_HUMAN	SwissProt_041614.fasta	59058.6	1	4	4	4	0.000116	0.101
Complement component 1 Q subcomponent-binding protein, mitochondrial OS=Homo sapiens GN=C1QBP PE=1 SV=1	C1QBP_HUMAN	SwissProt_041614.fasta	31362.6	1	4	4	4	0.000116	0.245
Eukaryotic peptide chain release factor GTP-binding subunit ERF3A OS=Homo sapiens GN=GSPT1 PE=1 SV=1	ERF3A_HUMAN	SwissProt_041614.fasta	55756.7	1	4	4	4	0.000116	0.114
Proto-oncogene vav OS=Homo sapiens GN=VAV1 PE=1 SV=4	VAV_HUMAN	SwissProt_041614.fasta	98317.2	1	4	4	4	0.000116	0.0604
Microtubule-associated protein 4 OS=Homo sapiens GN=MAP4 PE=1 SV=3	MAP4_HUMAN	SwissProt_041614.fasta	121006	1	4	4	4	0.000116	0.0547
HLA class I histocompatibility antigen, B-7 alpha chain OS=Homo sapiens GN=HLA-B PE=1 SV=3	1B07_HUMAN	SwissProt_041614.fasta	40459.6	1	4	4	16	0.000463	0.378
Farnesyl pyrophosphate synthase OS=Homo sapiens GN=FDPS PE=1 SV=4	FPPS_HUMAN	SwissProt_041614.fasta	48276.8	1	4	4	4	0.000116	0.11
Serine/threonine-protein phosphatase 2A 55 kDa regulatory subunit B alpha isoform OS=Homo sapiens GN=PPP2R2A PE=1 SV=1	2ABA_HUMAN	SwissProt_041614.fasta	51693.4	1	4	4	4	0.000116	0.121
E3 ubiquitin-protein ligase TRIM21 OS=Homo sapiens GN=TRIM21 PE=1 SV=1	RO52_HUMAN	SwissProt_041614.fasta	54169.5	1	4	4	4	0.000116	0.118
N-acetylglucosamine-6-sulfatase OS=Homo sapiens GN=GNS PE=1 SV=3	GNS_HUMAN	SwissProt_041614.fasta	62084	1	4	4	4	0.000116	0.0761
AH receptor-interacting protein OS=Homo sapiens GN=AIP PE=1 SV=2	AIP_HUMAN	SwissProt_041614.fasta	37636.4	1	4	4	4	0.000116	0.148
Phosphatidylinositol transfer protein beta isoform OS=Homo sapiens GN=PITPNB PE=1 SV=2	PIPNB_HUMAN	SwissProt_041614.fasta	31540.3	1	4	4	4	0.000116	0.155
Electron transfer flavoprotein-ubiquinone oxidoreductase, mitochondrial OS=Homo sapiens GN=ETFDH PE=1 SV=2	ETFD_HUMAN	SwissProt_041614.fasta	68496.6	1	4	4	4	0.000116	0.0859
Signal recognition particle subunit SRP68 OS=Homo sapiens GN=SRP68 PE=1 SV=2	SRP68_HUMAN	SwissProt_041614.fasta	70732	1	4	4	4	0.000116	0.0845
Eukaryotic translation initiation factor 4 gamma 1 OS=Homo sapiens GN=EIF4G1 PE=1 SV=4	IF4G1_HUMAN	SwissProt_041614.fasta	175494	1	4	4	5	0.000145	0.0338
Shootin-1 OS=Homo sapiens GN=KIAA1598 PE=1 SV=4	SHOT1_HUMAN	SwissProt_041614.fasta	71640.4	1	4	4	4	0.000116	0.0903
40S ribosomal protein S10 OS=Homo sapiens GN=RPS10 PE=1 SV=1	RS10_HUMAN	SwissProt_041614.fasta	18898.3	1	4	4	4	0.000116	0.242
ADP-ribosylation factor-like protein 8B OS=Homo sapiens GN=ARL8B PE=1 SV=1	ARL8B_HUMAN	SwissProt_041614.fasta	21540	1	4	4	10	0.000289	0.489
5'-AMP-activated protein kinase catalytic subunit alpha-1 OS=Homo sapiens GN=PRKAA1 PE=1 SV=4	AAPK1_HUMAN	SwissProt_041614.fasta	64010.8	1	4	4	4	0.000116	0.0912
Mitochondrial 2-oxoglutarate/malate carrier protein OS=Homo sapiens GN=SLC25A11 PE=1 SV=3	M2OM_HUMAN	SwissProt_041614.fasta	34063.2	1	4	4	4	0.000116	0.131
Phospholipid hydroperoxide glutathione peroxidase, mitochondrial OS=Homo sapiens GN=GPX4 PE=1 SV=3	GPX4_HUMAN	SwissProt_041614.fasta	22175.3	1	4	4	4	0.000116	0.325
AP-1 complex subunit beta-1 OS=Homo sapiens GN=AP1B1 PE=1 SV=2	AP1B1_HUMAN	SwissProt_041614.fasta	104639	1	4	4	5	0.000145	0.0506
Aspartate aminotransferase, mitochondrial OS=Homo sapiens GN=GOT2 PE=1 SV=3	AATM_HUMAN	SwissProt_041614.fasta	47518.6	1	4	4	4	0.000116	0.116
Phospholipase D3 OS=Homo sapiens GN=PLD3 PE=1 SV=1	PLD3_HUMAN	SwissProt_041614.fasta	54706	1	4	4	4	0.000116	0.108
Bifunctional 3'-phosphoadenosine 5'-phosphosulfate synthase 1 OS=Homo sapiens GN=PAPSS1 PE=1 SV=2	PAPS1_HUMAN	SwissProt_041614.fasta	70833.3	1	4	4	5	0.000145	0.131
Saccharopine dehydrogenase-like oxidoreductase OS=Homo sapiens GN=SCCPDH PE=1 SV=1	SCPDL_HUMAN	SwissProt_041614.fasta	47152.6	1	4	4	4	0.000116	0.149
Ethylmalonyl-CoA decarboxylase OS=Homo sapiens GN=ECHDC1 PE=1 SV=2	ECHD1_HUMAN	SwissProt_041614.fasta	33699.3	1	4	4	4	0.000116	0.179
26S proteasome non-ATPase regulatory subunit 4 OS=Homo sapiens GN=PSMD4 PE=1 SV=1	PSMD4_HUMAN	SwissProt_041614.fasta	40737.2	1	4	4	4	0.000116	0.143
Inorganic pyrophosphatase OS=Homo sapiens GN=PPA1 PE=1 SV=2	IPYR_HUMAN	SwissProt_041614.fasta	32660.6	1	4	4	4	0.000116	0.215
Cyclin-dependent kinase 5 OS=Homo sapiens GN=CDK5 PE=1 SV=3	CDK5_HUMAN	SwissProt_041614.fasta	33305.8	1	4	4	5	0.000145	0.199
Eukaryotic translation initiation factor 5B OS=Homo sapiens GN=EIF5B PE=1 SV=4	IF2P_HUMAN	SwissProt_041614.fasta	138832	1	4	4	4	0.000116	0.0574
DNA-(apurinic or apyrimidinic site) lyase OS=Homo sapiens GN=APEX1 PE=1 SV=2	APEX1_HUMAN	SwissProt_041614.fasta	35555.7	1	4	4	4	0.000116	0.252
Poly(rC)-binding protein 1 OS=Homo sapiens GN=PCBP1 PE=1 SV=2	PCBP1_HUMAN	SwissProt_041614.fasta	37498.2	1	4	4	6	0.000174	0.236
Rho-associated protein kinase 2 OS=Homo sapiens GN=ROCK2 PE=1 SV=4	ROCK2_HUMAN	SwissProt_041614.fasta	160906	1	4	4	5	0.000145	0.049
40S ribosomal protein S24 OS=Homo sapiens GN=RPS24 PE=1 SV=1	RS24_HUMAN	SwissProt_041614.fasta	15423.8	1	4	4	4	0.000116	0.346
Glutathione S-transferase kappa 1 OS=Homo sapiens GN=GSTK1 PE=1 SV=3	GSTK1_HUMAN	SwissProt_041614.fasta	25498.1	1	4	4	4	0.000116	0.226
Tyrosine-protein kinase SYK OS=Homo sapiens GN=SYK PE=1 SV=1	KSYK_HUMAN	SwissProt_041614.fasta	72067.8	1	4	4	4	0.000116	0.124
Ras-related C3 botulinum toxin substrate 1 OS=Homo sapiens GN=RAC1 PE=1 SV=1	RAC1_HUMAN	SwissProt_041614.fasta	21450.6	1	4	4	11	0.000318	0.349
Rho-related GTP-binding protein RhoG OS=Homo sapiens GN=RHOG PE=1 SV=1	RHOG_HUMAN	SwissProt_041614.fasta	21308.1	1	4	4	4	0.000116	0.209
Dihydropteridine reductase OS=Homo sapiens GN=QDPR PE=1 SV=2	DHPR_HUMAN	SwissProt_041614.fasta	25789.5	1	4	4	4	0.000116	0.25
Thioredoxin domain-containing protein 5 OS=Homo sapiens GN=TXNDC5 PE=1 SV=2	TXND5_HUMAN	SwissProt_041614.fasta	47629.1	1	4	4	4	0.000116	0.111
PITH domain-containing protein 1 OS=Homo sapiens GN=PITHD1 PE=1 SV=1	PITH1_HUMAN	SwissProt_041614.fasta	24178.3	1	4	4	4	0.000116	0.28
Beta-glucuronidase OS=Homo sapiens GN=GUSB PE=1 SV=2	BGLR_HUMAN	SwissProt_041614.fasta	74732.8	1	4	4	4	0.000116	0.0845
Calcineurin-like phosphoesterase domain-containing protein 1 OS=Homo sapiens GN=CPPED1 PE=1 SV=3	CPPED_HUMAN	SwissProt_041614.fasta	35548.7	1	4	4	4	0.000116	0.172
Lanosterol synthase OS=Homo sapiens GN=LSS PE=1 SV=1	ERG7_HUMAN	SwissProt_041614.fasta	83310	1	4	4	4	0.000116	0.056
CAD protein OS=Homo sapiens GN=CAD PE=1 SV=3	PYR1_HUMAN	SwissProt_041614.fasta	242982	1	4	4	4	0.000116	0.0297
Non-syndromic hearing impairment protein 5 OS=Homo sapiens GN=DFNA5 PE=1 SV=2	DFNA5_HUMAN	SwissProt_041614.fasta	54555.9	1	4	4	4	0.000116	0.0927
Sterol-4-alpha-carboxylate 3-dehydrogenase, decarboxylating OS=Homo sapiens GN=NSDHL PE=1 SV=2	NSDHL_HUMAN	SwissProt_041614.fasta	41900.8	1	4	4	4	0.000116	0.172
Histidine--tRNA ligase, cytoplasmic OS=Homo sapiens GN=HARS PE=1 SV=2	SYHC_HUMAN	SwissProt_041614.fasta	57412.5	1	4	4	4	0.000116	0.0786
Aminoacyl tRNA synthase complex-interacting multifunctional protein 2 OS=Homo sapiens GN=AIMP2 PE=1 SV=2	AIMP2_HUMAN	SwissProt_041614.fasta	35349.3	1	4	4	4	0.000116	0.172
Dihydropyrimidine dehydrogenase [NADP(+)] OS=Homo sapiens GN=DPYD PE=1 SV=2	DPYD_HUMAN	SwissProt_041614.fasta	111404	1	4	4	4	0.000116	0.041
Sulfatase-modifying factor 2 OS=Homo sapiens GN=SUMF2 PE=1 SV=2	SUMF2_HUMAN	SwissProt_041614.fasta	33843.4	1	4	4	4	0.000116	0.189
Peptidyl-prolyl cis-trans isomerase F, mitochondrial OS=Homo sapiens GN=PPIF PE=1 SV=1	PPIF_HUMAN	SwissProt_041614.fasta	22040.4	1	4	4	4	0.000116	0.425
26S proteasome non-ATPase regulatory subunit 13 OS=Homo sapiens GN=PSMD13 PE=1 SV=2	PSD13_HUMAN	SwissProt_041614.fasta	42945.9	1	4	4	4	0.000116	0.128
Polyadenylate-binding protein 4 OS=Homo sapiens GN=PABPC4 PE=1 SV=1	PABP4_HUMAN	SwissProt_041614.fasta	70783.8	1	4	4	11	0.000318	0.227
DnaJ homolog subfamily C member 13 OS=Homo sapiens GN=DNAJC13 PE=1 SV=5	DJC13_HUMAN	SwissProt_041614.fasta	254423	1	4	4	4	0.000116	0.0232
Cysteine and glycine-rich protein 1 OS=Homo sapiens GN=CSRP1 PE=1 SV=3	CSRP1_HUMAN	SwissProt_041614.fasta	20567.1	1	4	4	4	0.000116	0.368
Exportin-1 OS=Homo sapiens GN=XPO1 PE=1 SV=1	XPO1_HUMAN	SwissProt_041614.fasta	123389	1	4	4	4	0.000116	0.0439
Dolichol-phosphate mannosyltransferase subunit 1 OS=Homo sapiens GN=DPM1 PE=1 SV=1	DPM1_HUMAN	SwissProt_041614.fasta	29636	1	4	4	4	0.000116	0.162
Choline-phosphate cytidylyltransferase A OS=Homo sapiens GN=PCYT1A PE=1 SV=2	PCY1A_HUMAN	SwissProt_041614.fasta	41731.1	1	4	4	4	0.000116	0.193
Calpain-2 catalytic subunit OS=Homo sapiens GN=CAPN2 PE=1 SV=6	CAN2_HUMAN	SwissProt_041614.fasta	79999.1	1	4	4	4	0.000116	0.1
182 kDa tankyrase-1-binding protein OS=Homo sapiens GN=TNKS1BP1 PE=1 SV=4	TB182_HUMAN	SwissProt_041614.fasta	181795	1	4	4	4	0.000116	0.0324
Protein ERGIC-53 OS=Homo sapiens GN=LMAN1 PE=1 SV=2	LMAN1_HUMAN	SwissProt_041614.fasta	57549.2	1	4	4	5	0.000145	0.139
Glia maturation factor gamma OS=Homo sapiens GN=GMFG PE=1 SV=1	GMFG_HUMAN	SwissProt_041614.fasta	16801.4	1	4	4	4	0.000116	0.359
Long-chain-fatty-acid--CoA ligase 3 OS=Homo sapiens GN=ACSL3 PE=1 SV=3	ACSL3_HUMAN	SwissProt_041614.fasta	80423.1	1	4	4	6	0.000174	0.1
Glutaredoxin-1 OS=Homo sapiens GN=GLRX PE=1 SV=2	GLRX1_HUMAN	SwissProt_041614.fasta	11775.8	1	4	4	4	0.000116	0.509
26S proteasome non-ATPase regulatory subunit 2 OS=Homo sapiens GN=PSMD2 PE=1 SV=3	PSMD2_HUMAN	SwissProt_041614.fasta	100202	1	4	4	4	0.000116	0.0661
ATP-binding cassette sub-family F member 1 OS=Homo sapiens GN=ABCF1 PE=1 SV=2	ABCF1_HUMAN	SwissProt_041614.fasta	95928.2	1	4	4	4	0.000116	0.0615
Cytochrome c oxidase subunit 4 isoform 1, mitochondrial OS=Homo sapiens GN=COX4I1 PE=1 SV=1	COX41_HUMAN	SwissProt_041614.fasta	19576.8	1	4	4	4	0.000116	0.201
Protein SETSIP OS=Homo sapiens GN=SETSIP PE=1 SV=1	SETLP_HUMAN,SET_HUMAN	SwissProt_041614.fasta	33489.4	1	4	4	4	0.000116	0.149
Ubiquitin-conjugating enzyme E2 N OS=Homo sapiens GN=UBE2N PE=1 SV=1	UBE2N_HUMAN	SwissProt_041614.fasta	17138.6	1	4	4	4	0.000116	0.316
Neutrophil cytosol factor 4 OS=Homo sapiens GN=NCF4 PE=1 SV=2	NCF4_HUMAN	SwissProt_041614.fasta	39033.3	1	4	4	4	0.000116	0.106
N(G),N(G)-dimethylarginine dimethylaminohydrolase 2 OS=Homo sapiens GN=DDAH2 PE=1 SV=1	DDAH2_HUMAN	SwissProt_041614.fasta	29644.3	1	4	4	4	0.000116	0.168
TBC1 domain family member 2A OS=Homo sapiens GN=TBC1D2 PE=1 SV=3	TBD2A_HUMAN	SwissProt_041614.fasta	105416	1	4	4	4	0.000116	0.055
cAMP-dependent protein kinase catalytic subunit alpha OS=Homo sapiens GN=PRKACA PE=1 SV=2	KAPCA_HUMAN	SwissProt_041614.fasta	40591.4	1	4	4	11	0.000318	0.416
ADP/ATP translocase 2 OS=Homo sapiens GN=SLC25A5 PE=1 SV=7	ADT2_HUMAN	SwissProt_041614.fasta	32853.5	1	4	4	10	0.000289	0.305
Transmembrane glycoprotein NMB OS=Homo sapiens GN=GPNMB PE=1 SV=2	GPNMB_HUMAN	SwissProt_041614.fasta	63922.7	1	4	4	4	0.000116	0.0927
Beta-1-syntrophin OS=Homo sapiens GN=SNTB1 PE=1 SV=3	SNTB1_HUMAN	SwissProt_041614.fasta	58062.4	1	4	4	4	0.000116	0.0725
Signal recognition particle receptor subunit alpha OS=Homo sapiens GN=SRPR PE=1 SV=2	SRPR_HUMAN	SwissProt_041614.fasta	69812.8	1	4	4	4	0.000116	0.0737
GTP:AMP phosphotransferase AK3, mitochondrial OS=Homo sapiens GN=AK3 PE=1 SV=4	KAD3_HUMAN	SwissProt_041614.fasta	25566.3	1	4	4	4	0.000116	0.216
Vacuolar protein sorting-associated protein 26A OS=Homo sapiens GN=VPS26A PE=1 SV=2	VP26A_HUMAN	SwissProt_041614.fasta	38171.2	1	4	4	5	0.000145	0.19
Glutamine-dependent NAD(+) synthetase OS=Homo sapiens GN=NADSYN1 PE=1 SV=3	NADE_HUMAN	SwissProt_041614.fasta	79286.1	1	4	4	4	0.000116	0.0581
E3 ubiquitin-protein ligase RNF213 OS=Homo sapiens GN=RNF213 PE=1 SV=3	RN213_HUMAN	SwissProt_041614.fasta	591407	1	4	4	4	0.000116	0.00903
Cathepsin S OS=Homo sapiens GN=CTSS PE=1 SV=3	CATS_HUMAN	SwissProt_041614.fasta	37495.6	1	4	4	4	0.000116	0.178
Endophilin-B1 OS=Homo sapiens GN=SH3GLB1 PE=1 SV=1	SHLB1_HUMAN	SwissProt_041614.fasta	40798	1	4	4	4	0.000116	0.142
26S proteasome non-ATPase regulatory subunit 14 OS=Homo sapiens GN=PSMD14 PE=1 SV=1	PSDE_HUMAN	SwissProt_041614.fasta	34576.6	1	4	4	4	0.000116	0.2
Far upstream element-binding protein 2 OS=Homo sapiens GN=KHSRP PE=1 SV=4	FUBP2_HUMAN	SwissProt_041614.fasta	73115.6	1	4	4	4	0.000116	0.0816
Programmed cell death protein 5 OS=Homo sapiens GN=PDCD5 PE=1 SV=3	PDCD5_HUMAN	SwissProt_041614.fasta	14285.3	1	4	4	4	0.000116	0.36
NF-kappa-B essential modulator OS=Homo sapiens GN=IKBKG PE=1 SV=2	NEMO_HUMAN	SwissProt_041614.fasta	48197.1	1	4	4	4	0.000116	0.124
Beta-arrestin-1 OS=Homo sapiens GN=ARRB1 PE=1 SV=2	ARRB1_HUMAN	SwissProt_041614.fasta	47066.3	1	4	4	4	0.000116	0.167
14-3-3 protein beta/alpha OS=Homo sapiens GN=YWHAB PE=1 SV=3	1433B_HUMAN	SwissProt_041614.fasta	28083.1	1	4	4	11	0.000318	0.382
Methionine adenosyltransferase 2 subunit beta OS=Homo sapiens GN=MAT2B PE=1 SV=1	MAT2B_HUMAN	SwissProt_041614.fasta	37551.6	1	4	4	4	0.000116	0.144
Methionine--tRNA ligase, cytoplasmic OS=Homo sapiens GN=MARS PE=1 SV=2	SYMC_HUMAN	SwissProt_041614.fasta	101118	1	4	4	4	0.000116	0.0478
Annexin A6 OS=Homo sapiens GN=ANXA6 PE=1 SV=3	ANXA6_HUMAN	SwissProt_041614.fasta	75877.5	1	4	4	5	0.000145	0.0743
Mitochondrial import receptor subunit TOM70 OS=Homo sapiens GN=TOMM70A PE=1 SV=1	TOM70_HUMAN	SwissProt_041614.fasta	67457.2	1	4	4	4	0.000116	0.0855
AP-3 complex subunit beta-1 OS=Homo sapiens GN=AP3B1 PE=1 SV=3	AP3B1_HUMAN	SwissProt_041614.fasta	121324	1	4	4	4	0.000116	0.0448
Thioredoxin domain-containing protein 17 OS=Homo sapiens GN=TXNDC17 PE=1 SV=1	TXD17_HUMAN	SwissProt_041614.fasta	13940.4	1	4	4	4	0.000116	0.382
Syntaxin-7 OS=Homo sapiens GN=STX7 PE=1 SV=4	STX7_HUMAN	SwissProt_041614.fasta	29815.6	1	4	4	4	0.000116	0.199
Tyrosine-protein phosphatase non-receptor type 7 OS=Homo sapiens GN=PTPN7 PE=1 SV=3	PTN7_HUMAN	SwissProt_041614.fasta	40529	1	4	4	4	0.000116	0.147
UDP-glucose 6-dehydrogenase OS=Homo sapiens GN=UGDH PE=1 SV=1	UGDH_HUMAN	SwissProt_041614.fasta	55025.3	1	4	4	4	0.000116	0.113
NSFL1 cofactor p47 OS=Homo sapiens GN=NSFL1C PE=1 SV=2	NSF1C_HUMAN	SwissProt_041614.fasta	40573.2	1	4	4	4	0.000116	0.178
Serine--tRNA ligase, cytoplasmic OS=Homo sapiens GN=SARS PE=1 SV=3	SYSC_HUMAN	SwissProt_041614.fasta	58778.7	1	4	4	4	0.000116	0.128
Ribosomal protein S6 kinase alpha-1 OS=Homo sapiens GN=RPS6KA1 PE=1 SV=2	KS6A1_HUMAN	SwissProt_041614.fasta	82725.5	1	4	4	6	0.000174	0.0952
ATP-binding cassette sub-family E member 1 OS=Homo sapiens GN=ABCE1 PE=1 SV=1	ABCE1_HUMAN	SwissProt_041614.fasta	67316.4	1	4	4	4	0.000116	0.104
Ena/VASP-like protein OS=Homo sapiens GN=EVL PE=1 SV=2	EVL_HUMAN	SwissProt_041614.fasta	44619.7	1	4	4	4	0.000137	0.118
Procollagen-lysine,2-oxoglutarate 5-dioxygenase 3 OS=Homo sapiens GN=PLOD3 PE=1 SV=1	PLOD3_HUMAN	SwissProt_041614.fasta	84786.8	1	4	4	5	0.000172	0.061
Presequence protease, mitochondrial OS=Homo sapiens GN=PITRM1 PE=1 SV=3	PREP_HUMAN	SwissProt_041614.fasta	117416	1	4	4	4	0.000137	0.055
Voltage-dependent anion-selective channel protein 2 OS=Homo sapiens GN=VDAC2 PE=1 SV=2	VDAC2_HUMAN	SwissProt_041614.fasta	31567.3	1	4	4	4	0.000137	0.17
E3 ubiquitin/ISG15 ligase TRIM25 OS=Homo sapiens GN=TRIM25 PE=1 SV=2	TRI25_HUMAN	SwissProt_041614.fasta	70973.2	1	4	4	4	0.000137	0.0889
Adenylate kinase 4, mitochondrial OS=Homo sapiens GN=AK4 PE=1 SV=1	KAD4_HUMAN	SwissProt_041614.fasta	25268.5	1	4	4	4	0.000137	0.215
Phosphoserine aminotransferase OS=Homo sapiens GN=PSAT1 PE=1 SV=2	SERC_HUMAN	SwissProt_041614.fasta	40423.3	1	4	4	4	0.000137	0.108
Erythrocyte band 7 integral membrane protein OS=Homo sapiens GN=STOM PE=1 SV=3	STOM_HUMAN	SwissProt_041614.fasta	31732.1	1	4	4	4	0.000137	0.16
Serine/threonine-protein kinase PAK 2 OS=Homo sapiens GN=PAK2 PE=1 SV=3	PAK2_HUMAN	SwissProt_041614.fasta	58044.1	1	4	4	4	0.000137	0.113
40S ribosomal protein S13 OS=Homo sapiens GN=RPS13 PE=1 SV=2	RS13_HUMAN	SwissProt_041614.fasta	17223.3	1	4	4	4	0.000137	0.311
Peptidyl-prolyl cis-trans isomerase FKBP1A OS=Homo sapiens GN=FKBP1A PE=1 SV=2	FKB1A_HUMAN	SwissProt_041614.fasta	11950.7	1	4	4	4	0.000137	0.417
Sorting nexin-27 OS=Homo sapiens GN=SNX27 PE=1 SV=2	SNX27_HUMAN	SwissProt_041614.fasta	61264.9	1	4	4	4	0.000137	0.0795
ADP/ATP translocase 3 OS=Homo sapiens GN=SLC25A6 PE=1 SV=4	ADT3_HUMAN	SwissProt_041614.fasta	32867.1	1	4	4	12	0.000412	0.443
Ubiquitin/ISG15-conjugating enzyme E2 L6 OS=Homo sapiens GN=UBE2L6 PE=1 SV=4	UB2L6_HUMAN	SwissProt_041614.fasta	17769.4	1	4	4	4	0.000137	0.438
Protein kinase C beta type OS=Homo sapiens GN=PRKCB PE=1 SV=4	KPCB_HUMAN	SwissProt_041614.fasta	76870.4	1	4	4	5	0.000172	0.0924
Unconventional myosin-Ie OS=Homo sapiens GN=MYO1E PE=1 SV=2	MYO1E_HUMAN	SwissProt_041614.fasta	127066	1	4	4	7	0.00024	0.0713
Choline-phosphate cytidylyltransferase A OS=Homo sapiens GN=PCYT1A PE=1 SV=2	PCY1A_HUMAN	SwissProt_041614.fasta	41731.1	1	4	4	4	0.000137	0.174
Heat shock protein 105 kDa OS=Homo sapiens GN=HSPH1 PE=1 SV=1	HS105_HUMAN	SwissProt_041614.fasta	96865.8	1	4	4	4	0.000137	0.0443
Ankyrin repeat and FYVE domain-containing protein 1 OS=Homo sapiens GN=ANKFY1 PE=1 SV=2	ANFY1_HUMAN	SwissProt_041614.fasta	128402	1	4	4	4	0.000137	0.0445
Heterogeneous nuclear ribonucleoprotein Q OS=Homo sapiens GN=SYNCRIP PE=1 SV=2	HNRPQ_HUMAN	SwissProt_041614.fasta	69603.5	1	4	4	5	0.000172	0.132
Kinesin-like protein KIF13B OS=Homo sapiens GN=KIF13B PE=1 SV=2	KI13B_HUMAN	SwissProt_041614.fasta	202789	1	4	4	4	0.000137	0.0312
DNA-(apurinic or apyrimidinic site) lyase OS=Homo sapiens GN=APEX1 PE=1 SV=2	APEX1_HUMAN	SwissProt_041614.fasta	35555.7	1	4	4	4	0.000137	0.252
Cytochrome b-c1 complex subunit 1, mitochondrial OS=Homo sapiens GN=UQCRC1 PE=1 SV=3	QCR1_HUMAN	SwissProt_041614.fasta	52645.9	1	4	4	4	0.000137	0.127
Phospholipid hydroperoxide glutathione peroxidase, mitochondrial OS=Homo sapiens GN=GPX4 PE=1 SV=3	GPX4_HUMAN	SwissProt_041614.fasta	22175.3	1	4	4	4	0.000137	0.264
Poly(rC)-binding protein 1 OS=Homo sapiens GN=PCBP1 PE=1 SV=2	PCBP1_HUMAN	SwissProt_041614.fasta	37498.2	1	4	4	5	0.000172	0.264
Transmembrane protein 43 OS=Homo sapiens GN=TMEM43 PE=1 SV=1	TMM43_HUMAN	SwissProt_041614.fasta	44876.8	1	4	4	4	0.000137	0.165
Ferritin heavy chain OS=Homo sapiens GN=FTH1 PE=1 SV=2	FRIH_HUMAN	SwissProt_041614.fasta	21226.2	1	4	4	4	0.000137	0.284
Apolipoprotein B receptor OS=Homo sapiens GN=APOBR PE=1 SV=2	APOBR_HUMAN	SwissProt_041614.fasta	114871	1	4	4	4	0.000137	0.0616
Serine--tRNA ligase, cytoplasmic OS=Homo sapiens GN=SARS PE=1 SV=3	SYSC_HUMAN	SwissProt_041614.fasta	58778.7	1	4	4	4	0.000137	0.128
BTB/POZ domain-containing protein KCTD12 OS=Homo sapiens GN=KCTD12 PE=1 SV=1	KCD12_HUMAN	SwissProt_041614.fasta	35701.8	1	4	4	4	0.000137	0.163
60S ribosomal protein L24 OS=Homo sapiens GN=RPL24 PE=1 SV=1	RL24_HUMAN	SwissProt_041614.fasta	17779.5	1	4	4	4	0.000137	0.268
Antigen peptide transporter 1 OS=Homo sapiens GN=TAP1 PE=1 SV=2	TAP1_HUMAN	SwissProt_041614.fasta	87219.4	1	4	4	4	0.000137	0.0854
Ras-related C3 botulinum toxin substrate 1 OS=Homo sapiens GN=RAC1 PE=1 SV=1	RAC1_HUMAN	SwissProt_041614.fasta	21450.6	1	4	4	7	0.00024	0.307
T-complex protein 1 subunit theta OS=Homo sapiens GN=CCT8 PE=1 SV=4	TCPQ_HUMAN	SwissProt_041614.fasta	59621	1	4	4	4	0.000137	0.0931
Tensin-3 OS=Homo sapiens GN=TNS3 PE=1 SV=2	TENS3_HUMAN	SwissProt_041614.fasta	155266	1	4	4	4	0.000137	0.0533
Tripeptidyl-peptidase 2 OS=Homo sapiens GN=TPP2 PE=1 SV=4	TPP2_HUMAN	SwissProt_041614.fasta	138353	1	4	4	4	0.000137	0.0552
4F2 cell-surface antigen heavy chain OS=Homo sapiens GN=SLC3A2 PE=1 SV=3	4F2_HUMAN	SwissProt_041614.fasta	67996.4	1	4	4	4	0.000137	0.0746
40S ribosomal protein S18 OS=Homo sapiens GN=RPS18 PE=1 SV=3	RS18_HUMAN	SwissProt_041614.fasta	17719.3	1	4	4	4	0.000137	0.27
60S ribosomal protein L27 OS=Homo sapiens GN=RPL27 PE=1 SV=2	RL27_HUMAN	SwissProt_041614.fasta	15798.4	1	4	4	4	0.000137	0.36
26S proteasome non-ATPase regulatory subunit 2 OS=Homo sapiens GN=PSMD2 PE=1 SV=3	PSMD2_HUMAN	SwissProt_041614.fasta	100202	1	4	4	4	0.000137	0.0606
EH domain-containing protein 4 OS=Homo sapiens GN=EHD4 PE=1 SV=1	EHD4_HUMAN	SwissProt_041614.fasta	61177.6	1	4	4	4	0.000137	0.12
Tyrosine-protein kinase HCK OS=Homo sapiens GN=HCK PE=1 SV=5	HCK_HUMAN	SwissProt_041614.fasta	59601.3	1	4	4	4	0.000137	0.108
Leupaxin OS=Homo sapiens GN=LPXN PE=1 SV=1	LPXN_HUMAN	SwissProt_041614.fasta	43332	1	4	4	4	0.000137	0.132
Histamine N-methyltransferase OS=Homo sapiens GN=HNMT PE=1 SV=1	HNMT_HUMAN	SwissProt_041614.fasta	33296.6	1	4	4	4	0.000137	0.253
Glutathione S-transferase Mu 1 OS=Homo sapiens GN=GSTM1 PE=1 SV=3	GSTM1_HUMAN	SwissProt_041614.fasta	25713.7	1	4	4	4	0.000137	0.239
Single-stranded DNA-binding protein, mitochondrial OS=Homo sapiens GN=SSBP1 PE=1 SV=1	SSBP_HUMAN	SwissProt_041614.fasta	17259.7	1	4	4	4	0.000137	0.345
Dual specificity protein phosphatase 3 OS=Homo sapiens GN=DUSP3 PE=1 SV=1	DUS3_HUMAN	SwissProt_041614.fasta	20478.9	1	4	4	4	0.000137	0.259
AP-3 complex subunit beta-1 OS=Homo sapiens GN=AP3B1 PE=1 SV=3	AP3B1_HUMAN	SwissProt_041614.fasta	121324	1	4	4	4	0.000137	0.0475
Bifunctional 3'-phosphoadenosine 5'-phosphosulfate synthase 1 OS=Homo sapiens GN=PAPSS1 PE=1 SV=2	PAPS1_HUMAN	SwissProt_041614.fasta	70833.3	1	4	4	4	0.000137	0.0833
Protein THEMIS2 OS=Homo sapiens GN=THEMIS2 PE=2 SV=1	THMS2_HUMAN	SwissProt_041614.fasta	72048.9	1	4	4	5	0.000172	0.0855
10 kDa heat shock protein, mitochondrial OS=Homo sapiens GN=HSPE1 PE=1 SV=2	CH10_HUMAN	SwissProt_041614.fasta	10931.8	1	4	4	4	0.000137	0.422
40S ribosomal protein S3a OS=Homo sapiens GN=RPS3A PE=1 SV=2	RS3A_HUMAN	SwissProt_041614.fasta	29945.3	1	4	4	4	0.000137	0.22
Rho GTPase-activating protein 1 OS=Homo sapiens GN=ARHGAP1 PE=1 SV=1	RHG01_HUMAN	SwissProt_041614.fasta	50437.9	1	4	4	4	0.000137	0.0979
Dolichyl-diphosphooligosaccharide--protein glycosyltransferase subunit 2 OS=Homo sapiens GN=RPN2 PE=1 SV=3	RPN2_HUMAN	SwissProt_041614.fasta	69284.8	1	4	4	4	0.000137	0.0983
Intercellular adhesion molecule 1 OS=Homo sapiens GN=ICAM1 PE=1 SV=2	ICAM1_HUMAN	SwissProt_041614.fasta	57824.5	1	4	4	4	0.000137	0.0658
Transcription elongation factor B polypeptide 1 OS=Homo sapiens GN=TCEB1 PE=1 SV=1	ELOC_HUMAN	SwissProt_041614.fasta	12473.4	1	4	4	4	0.000137	0.312
Thioredoxin domain-containing protein 5 OS=Homo sapiens GN=TXNDC5 PE=1 SV=2	TXND5_HUMAN	SwissProt_041614.fasta	47629.1	1	4	4	4	0.000137	0.132
Succinyl-CoA ligase [ADP-forming] subunit beta, mitochondrial OS=Homo sapiens GN=SUCLA2 PE=1 SV=3	SUCB1_HUMAN	SwissProt_041614.fasta	50318.1	1	4	4	4	0.000137	0.104
Thiopurine S-methyltransferase OS=Homo sapiens GN=TPMT PE=1 SV=1	TPMT_HUMAN	SwissProt_041614.fasta	28181.1	1	4	4	4	0.000137	0.11
Casein kinase II subunit alpha OS=Homo sapiens GN=CSNK2A1 PE=1 SV=1	CSK21_HUMAN,CSK23_HUMAN	SwissProt_041614.fasta	45144.5	1	4	4	4	0.000137	0.169
Serine-threonine kinase receptor-associated protein OS=Homo sapiens GN=STRAP PE=1 SV=1	STRAP_HUMAN	SwissProt_041614.fasta	38439.4	1	4	4	4	0.000137	0.149
Cullin-2 OS=Homo sapiens GN=CUL2 PE=1 SV=2	CUL2_HUMAN	SwissProt_041614.fasta	86985.4	1	4	4	4	0.000137	0.0644
Cysteine and glycine-rich protein 1 OS=Homo sapiens GN=CSRP1 PE=1 SV=3	CSRP1_HUMAN	SwissProt_041614.fasta	20567.1	1	4	4	4	0.000137	0.368
Septin-11 OS=Homo sapiens GN=SEPT11 PE=1 SV=3	SEP11_HUMAN	SwissProt_041614.fasta	49399.1	1	4	4	6	0.000206	0.142
Pyruvate dehydrogenase E1 component subunit alpha, somatic form, mitochondrial OS=Homo sapiens GN=PDHA1 PE=1 SV=3	ODPA_HUMAN	SwissProt_041614.fasta	43296.5	1	4	4	4	0.000137	0.138
Calpain-2 catalytic subunit OS=Homo sapiens GN=CAPN2 PE=1 SV=6	CAN2_HUMAN	SwissProt_041614.fasta	79999.1	1	4	4	4	0.000137	0.0857
Ras-related protein Rab-21 OS=Homo sapiens GN=RAB21 PE=1 SV=3	RAB21_HUMAN	SwissProt_041614.fasta	24347.9	1	4	4	4	0.000137	0.236
Mitochondrial 2-oxoglutarate/malate carrier protein OS=Homo sapiens GN=SLC25A11 PE=1 SV=3	M2OM_HUMAN	SwissProt_041614.fasta	34063.2	1	4	4	4	0.000137	0.156
Acylamino-acid-releasing enzyme OS=Homo sapiens GN=APEH PE=1 SV=4	ACPH_HUMAN	SwissProt_041614.fasta	81224.1	1	4	4	4	0.000137	0.0738
Sorting nexin-6 OS=Homo sapiens GN=SNX6 PE=1 SV=1	SNX6_HUMAN	SwissProt_041614.fasta	46650.4	1	4	4	4	0.000137	0.158
Kinesin-1 heavy chain OS=Homo sapiens GN=KIF5B PE=1 SV=1	KINH_HUMAN	SwissProt_041614.fasta	109686	1	4	4	7	0.00024	0.0872
Cysteine--tRNA ligase, cytoplasmic OS=Homo sapiens GN=CARS PE=1 SV=3	SYCC_HUMAN	SwissProt_041614.fasta	85475.6	1	4	4	4	0.000137	0.0842
Tyrosine-protein kinase Lyn OS=Homo sapiens GN=LYN PE=1 SV=3	LYN_HUMAN	SwissProt_041614.fasta	58576.3	1	4	4	4	0.000137	0.104
LIM and senescent cell antigen-like-containing domain protein 1 OS=Homo sapiens GN=LIMS1 PE=1 SV=4	LIMS1_HUMAN	SwissProt_041614.fasta	37250.7	1	4	4	4	0.000137	0.154
Phosphatidylinositol transfer protein beta isoform OS=Homo sapiens GN=PITPNB PE=1 SV=2	PIPNB_HUMAN	SwissProt_041614.fasta	31540.3	1	4	4	4	0.000137	0.155
ATP synthase subunit O, mitochondrial OS=Homo sapiens GN=ATP5O PE=1 SV=1	ATPO_HUMAN	SwissProt_041614.fasta	23277.4	1	4	4	4	0.000137	0.254
tRNA-splicing ligase RtcB homolog OS=Homo sapiens GN=RTCB PE=1 SV=1	RTCB_HUMAN	SwissProt_041614.fasta	55210.2	1	4	4	4	0.000137	0.107
Neuropilin-2 OS=Homo sapiens GN=NRP2 PE=1 SV=2	NRP2_HUMAN	SwissProt_041614.fasta	104861	1	4	4	4	0.000137	0.0644
Microtubule-associated protein RP/EB family member 1 OS=Homo sapiens GN=MAPRE1 PE=1 SV=3	MARE1_HUMAN	SwissProt_041614.fasta	29999.5	1	4	4	4	0.000137	0.198
Chloride intracellular channel protein 4 OS=Homo sapiens GN=CLIC4 PE=1 SV=4	CLIC4_HUMAN	SwissProt_041614.fasta	28773.6	1	4	4	5	0.000172	0.368
Alpha-centractin OS=Homo sapiens GN=ACTR1A PE=1 SV=1	ACTZ_HUMAN	SwissProt_041614.fasta	42615.2	1	4	4	8	0.000275	0.327
Fatty aldehyde dehydrogenase OS=Homo sapiens GN=ALDH3A2 PE=1 SV=1	AL3A2_HUMAN	SwissProt_041614.fasta	54849.8	1	4	4	4	0.000137	0.103
Serpin H1 OS=Homo sapiens GN=SERPINH1 PE=1 SV=2	SERPH_HUMAN	SwissProt_041614.fasta	46442	1	4	4	4	0.000137	0.156
1-phosphatidylinositol 4,5-bisphosphate phosphodiesterase beta-2 OS=Homo sapiens GN=PLCB2 PE=1 SV=2	PLCB2_HUMAN	SwissProt_041614.fasta	134028	1	4	4	4	0.000137	0.0371
Serine dehydratase-like OS=Homo sapiens GN=SDSL PE=1 SV=1	SDSL_HUMAN	SwissProt_041614.fasta	34673.2	1	4	4	5	0.000172	0.207
NADH-cytochrome b5 reductase 1 OS=Homo sapiens GN=CYB5R1 PE=1 SV=1	NB5R1_HUMAN	SwissProt_041614.fasta	34096.1	1	4	4	4	0.000137	0.131
Retinol dehydrogenase 11 OS=Homo sapiens GN=RDH11 PE=1 SV=2	RDH11_HUMAN	SwissProt_041614.fasta	35386.5	1	4	4	4	0.000137	0.17
14 kDa phosphohistidine phosphatase OS=Homo sapiens GN=PHPT1 PE=1 SV=1	PHP14_HUMAN	SwissProt_041614.fasta	13832.6	1	4	4	4	0.000137	0.536
Cytoskeleton-associated protein 4 OS=Homo sapiens GN=CKAP4 PE=1 SV=2	CKAP4_HUMAN	SwissProt_041614.fasta	66022.2	1	4	4	4	0.000137	0.108
Septin-9 OS=Homo sapiens GN=SEPT9 PE=1 SV=2	SEPT9_HUMAN	SwissProt_041614.fasta	65402.3	1	4	4	4	0.000137	0.0751
Nucleolin OS=Homo sapiens GN=NCL PE=1 SV=3	NUCL_HUMAN	SwissProt_041614.fasta	76615.9	1	4	4	4	0.000137	0.0845
Aflatoxin B1 aldehyde reductase member 2 OS=Homo sapiens GN=AKR7A2 PE=1 SV=3	ARK72_HUMAN	SwissProt_041614.fasta	39589	1	4	4	4	0.000137	0.159
X-ray repair cross-complementing protein 6 OS=Homo sapiens GN=XRCC6 PE=1 SV=2	XRCC6_HUMAN	SwissProt_041614.fasta	69846.4	1	4	4	4	0.000137	0.0837
Rho-associated protein kinase 1 OS=Homo sapiens GN=ROCK1 PE=1 SV=1	ROCK1_HUMAN	SwissProt_041614.fasta	158179	1	4	4	5	0.000172	0.0414
Tubulin beta-2A chain OS=Homo sapiens GN=TUBB2A PE=1 SV=1	TBB2A_HUMAN	SwissProt_041614.fasta	49907.1	1	4	4	54	0.00185	0.604
Ras-related protein Rab-1B OS=Homo sapiens GN=RAB1B PE=1 SV=1	RAB1B_HUMAN	SwissProt_041614.fasta	22172	1	4	4	13	0.000446	0.642
Ras-related protein Rab-1A OS=Homo sapiens GN=RAB1A PE=1 SV=3	RAB1A_HUMAN	SwissProt_041614.fasta	22678.5	1	4	4	14	0.000481	0.644
Keratin, type I cytoskeletal 10 OS=Homo sapiens GN=KRT10 PE=1 SV=6	K1C10_HUMAN	SwissProt_041614.fasta	58828.8	1	4	4	4	0.000176	0.113
Annexin A2 OS=Homo sapiens GN=ANXA2 PE=1 SV=2	ANXA2_HUMAN	SwissProt_041614.fasta	38606.1	1	4	4	4	0.000176	0.109
Annexin A5 OS=Homo sapiens GN=ANXA5 PE=1 SV=2	ANXA5_HUMAN	SwissProt_041614.fasta	35938.6	1	4	4	4	0.000176	0.175
Clathrin heavy chain 1 OS=Homo sapiens GN=CLTC PE=1 SV=5	CLH1_HUMAN	SwissProt_041614.fasta	191619	1	4	4	4	0.000176	0.0287
V-type proton ATPase catalytic subunit A OS=Homo sapiens GN=ATP6V1A PE=1 SV=2	VATA_HUMAN	SwissProt_041614.fasta	68305.5	1	4	4	4	0.000176	0.118
Neutral alpha-glucosidase AB OS=Homo sapiens GN=GANAB PE=1 SV=3	GANAB_HUMAN	SwissProt_041614.fasta	106876	1	4	4	4	0.000176	0.0667
Ras GTPase-activating-like protein IQGAP1 OS=Homo sapiens GN=IQGAP1 PE=1 SV=1	IQGA1_HUMAN	SwissProt_041614.fasta	189259	1	4	4	4	0.000176	0.0223
Talin-1 OS=Homo sapiens GN=TLN1 PE=1 SV=3	TLN1_HUMAN	SwissProt_041614.fasta	269765	1	4	4	4	0.000176	0.0303
Glucose-6-phosphate 1-dehydrogenase OS=Homo sapiens GN=G6PD PE=1 SV=4	G6PD_HUMAN	SwissProt_041614.fasta	59258.1	1	4	4	4	0.000176	0.0893
Glucose-6-phosphate 1-dehydrogenase OS=Homo sapiens GN=G6PD PE=1 SV=4	G6PD_HUMAN	SwissProt_041614.fasta	59258.1	1	4	4	4	0.000196	0.0835
Protein disulfide-isomerase A3 OS=Homo sapiens GN=PDIA3 PE=1 SV=4	PDIA3_HUMAN	SwissProt_041614.fasta	56784.6	1	4	4	4	0.000196	0.143
Neutral alpha-glucosidase AB OS=Homo sapiens GN=GANAB PE=1 SV=3	GANAB_HUMAN	SwissProt_041614.fasta	106876	1	4	4	4	0.000196	0.0498
14 kDa phosphohistidine phosphatase OS=Homo sapiens GN=PHPT1 PE=1 SV=1	PHP14_HUMAN	SwissProt_041614.fasta	13832.6	1	4	5	5	0.000145	0.536
Heme-binding protein 1 OS=Homo sapiens GN=HEBP1 PE=1 SV=1	HEBP1_HUMAN	SwissProt_041614.fasta	21097.4	1	4	5	5	0.000145	0.312
Regulator of nonsense transcripts 1 OS=Homo sapiens GN=UPF1 PE=1 SV=2	RENT1_HUMAN	SwissProt_041614.fasta	124347	1	4	5	5	0.000145	0.0461
40S ribosomal protein S12 OS=Homo sapiens GN=RPS12 PE=1 SV=3	RS12_HUMAN	SwissProt_041614.fasta	14514.8	1	4	5	5	0.000145	0.371
Golgi resident protein GCP60 OS=Homo sapiens GN=ACBD3 PE=1 SV=4	GCP60_HUMAN	SwissProt_041614.fasta	60592.7	1	4	5	5	0.000145	0.129
60S ribosomal protein L21 OS=Homo sapiens GN=RPL21 PE=1 SV=2	RL21_HUMAN	SwissProt_041614.fasta	18565	1	4	5	5	0.000145	0.275
Actin-related protein 2/3 complex subunit 5 OS=Homo sapiens GN=ARPC5 PE=1 SV=3	ARPC5_HUMAN	SwissProt_041614.fasta	16320.6	1	4	5	5	0.000145	0.338
Dipeptidyl peptidase 3 OS=Homo sapiens GN=DPP3 PE=1 SV=2	DPP3_HUMAN	SwissProt_041614.fasta	82591.6	1	4	5	5	0.000145	0.0882
HCLS1-binding protein 3 OS=Homo sapiens GN=HS1BP3 PE=1 SV=1	H1BP3_HUMAN	SwissProt_041614.fasta	42780.9	1	4	5	5	0.000145	0.151
60S ribosomal protein L9 OS=Homo sapiens GN=RPL9 PE=1 SV=1	RL9_HUMAN	SwissProt_041614.fasta	21863.7	1	4	5	5	0.000145	0.245
Aldo-keto reductase family 1 member C1 OS=Homo sapiens GN=AKR1C1 PE=1 SV=1	AK1C1_HUMAN,AK1C3_HUMAN	SwissProt_041614.fasta	36789.1	1	4	5	5	0.000145	0.146
40S ribosomal protein S6 OS=Homo sapiens GN=RPS6 PE=1 SV=1	RS6_HUMAN	SwissProt_041614.fasta	28681.7	1	4	5	5	0.000145	0.169
Apoptosis-associated speck-like protein containing a CARD OS=Homo sapiens GN=PYCARD PE=1 SV=2	ASC_HUMAN	SwissProt_041614.fasta	21627.8	1	4	5	5	0.000145	0.277
Palladin OS=Homo sapiens GN=PALLD PE=1 SV=3	PALLD_HUMAN	SwissProt_041614.fasta	150565	1	4	5	5	0.000145	0.0513
DENN domain-containing protein 4C OS=Homo sapiens GN=DENND4C PE=1 SV=2	DEN4C_HUMAN	SwissProt_041614.fasta	186862	1	4	5	5	0.000145	0.0269
Catechol O-methyltransferase OS=Homo sapiens GN=COMT PE=1 SV=2	COMT_HUMAN	SwissProt_041614.fasta	30037.6	1	4	5	5	0.000145	0.258
Dynamin-1-like protein OS=Homo sapiens GN=DNM1L PE=1 SV=2	DNM1L_HUMAN	SwissProt_041614.fasta	81879.2	1	4	5	5	0.000145	0.0897
Proteasome activator complex subunit 2 OS=Homo sapiens GN=PSME2 PE=1 SV=4	PSME2_HUMAN	SwissProt_041614.fasta	27402.3	1	4	5	6	0.000174	0.243
Serine/threonine-protein kinase TAO3 OS=Homo sapiens GN=TAOK3 PE=1 SV=2	TAOK3_HUMAN	SwissProt_041614.fasta	105408	1	4	5	5	0.000145	0.0724
Ras-related C3 botulinum toxin substrate 2 OS=Homo sapiens GN=RAC2 PE=1 SV=1	RAC2_HUMAN	SwissProt_041614.fasta	21429.2	1	4	5	13	0.000376	0.349
Ras-related protein Rap-1b OS=Homo sapiens GN=RAP1B PE=1 SV=1	RAP1B_HUMAN	SwissProt_041614.fasta	20824.9	1	4	5	18	0.000521	0.761
40S ribosomal protein S5 OS=Homo sapiens GN=RPS5 PE=1 SV=4	RS5_HUMAN	SwissProt_041614.fasta	22877	1	4	5	5	0.000145	0.299
Proteasome subunit beta type-4 OS=Homo sapiens GN=PSMB4 PE=1 SV=4	PSB4_HUMAN	SwissProt_041614.fasta	29205	1	4	5	5	0.000145	0.284
Hydroxysteroid dehydrogenase-like protein 2 OS=Homo sapiens GN=HSDL2 PE=1 SV=1	HSDL2_HUMAN	SwissProt_041614.fasta	45396.6	1	4	5	5	0.000145	0.156
Peptidyl-prolyl cis-trans isomerase FKBP1A OS=Homo sapiens GN=FKBP1A PE=1 SV=2	FKB1A_HUMAN	SwissProt_041614.fasta	11950.7	1	4	5	5	0.000145	0.417
Serine/threonine-protein kinase 24 OS=Homo sapiens GN=STK24 PE=1 SV=1	STK24_HUMAN	SwissProt_041614.fasta	49310.6	1	4	5	8	0.000231	0.169
Ras-related protein Rab-31 OS=Homo sapiens GN=RAB31 PE=1 SV=1	RAB31_HUMAN	SwissProt_041614.fasta	21569.1	1	4	5	5	0.000145	0.304
60S ribosomal protein L15 OS=Homo sapiens GN=RPL15 PE=1 SV=2	RL15_HUMAN	SwissProt_041614.fasta	24146.5	1	4	5	5	0.000145	0.23
Glutamine--tRNA ligase OS=Homo sapiens GN=QARS PE=1 SV=1	SYQ_HUMAN	SwissProt_041614.fasta	87799.9	1	4	5	5	0.000145	0.0748
Alcohol dehydrogenase class-3 OS=Homo sapiens GN=ADH5 PE=1 SV=4	ADHX_HUMAN	SwissProt_041614.fasta	39723.8	1	4	5	5	0.000145	0.12
Chitinase-3-like protein 1 OS=Homo sapiens GN=CHI3L1 PE=1 SV=2	CH3L1_HUMAN	SwissProt_041614.fasta	42627	1	4	5	5	0.000172	0.159
Enoyl-CoA hydratase, mitochondrial OS=Homo sapiens GN=ECHS1 PE=1 SV=4	ECHM_HUMAN	SwissProt_041614.fasta	31388.2	1	4	5	5	0.000172	0.221
Ubiquitin-40S ribosomal protein S27a OS=Homo sapiens GN=RPS27A PE=1 SV=2	RS27A_HUMAN	SwissProt_041614.fasta	17965.6	1	4	5	6	0.000206	0.34
60S acidic ribosomal protein P0 OS=Homo sapiens GN=RPLP0 PE=1 SV=1	RLA0_HUMAN	SwissProt_041614.fasta	34274.3	1	4	5	5	0.000172	0.202
Persulfide dioxygenase ETHE1, mitochondrial OS=Homo sapiens GN=ETHE1 PE=1 SV=2	ETHE1_HUMAN	SwissProt_041614.fasta	27873.2	1	4	5	5	0.000172	0.244
AP-1 complex subunit mu-1 OS=Homo sapiens GN=AP1M1 PE=1 SV=3	AP1M1_HUMAN	SwissProt_041614.fasta	48587.8	1	4	5	6	0.000206	0.168
Vesicle-trafficking protein SEC22b OS=Homo sapiens GN=SEC22B PE=1 SV=4	SC22B_HUMAN	SwissProt_041614.fasta	24594	1	4	5	5	0.000172	0.219
Ubiquitin-like modifier-activating enzyme ATG7 OS=Homo sapiens GN=ATG7 PE=1 SV=1	ATG7_HUMAN	SwissProt_041614.fasta	77961.6	1	4	5	5	0.000172	0.0967
40S ribosomal protein S5 OS=Homo sapiens GN=RPS5 PE=1 SV=4	RS5_HUMAN	SwissProt_041614.fasta	22877	1	4	5	5	0.000172	0.299
D-dopachrome decarboxylase OS=Homo sapiens GN=DDT PE=1 SV=3	DOPD_HUMAN	SwissProt_041614.fasta	12712.3	1	4	5	5	0.000172	0.5
Ras-related protein Rab-10 OS=Homo sapiens GN=RAB10 PE=1 SV=1	RAB10_HUMAN	SwissProt_041614.fasta	22542.1	1	4	5	10	0.000343	0.42
Gelsolin OS=Homo sapiens GN=GSN PE=1 SV=1	GELS_HUMAN	SwissProt_041614.fasta	85697.8	1	4	5	6	0.000264	0.139
V-type proton ATPase subunit B, brain isoform OS=Homo sapiens GN=ATP6V1B2 PE=1 SV=3	VATB2_HUMAN	SwissProt_041614.fasta	56502.1	1	4	5	5	0.00022	0.129
Elongation factor 2 OS=Homo sapiens GN=EEF2 PE=1 SV=4	EF2_HUMAN	SwissProt_041614.fasta	95340.1	1	4	5	5	0.00022	0.0874
Myosin-9 OS=Homo sapiens GN=MYH9 PE=1 SV=4	MYH9_HUMAN	SwissProt_041614.fasta	226538	1	4	5	5	0.000245	0.0347
Glyceraldehyde-3-phosphate dehydrogenase OS=Homo sapiens GN=GAPDH PE=1 SV=3	G3P_HUMAN	SwissProt_041614.fasta	36053.4	1	4	5	5	0.000245	0.224
Ferritin heavy chain OS=Homo sapiens GN=FTH1 PE=1 SV=2	FRIH_HUMAN	SwissProt_041614.fasta	21226.2	1	4	6	6	0.000174	0.29
Guanine nucleotide-binding protein G(I)/G(S)/G(T) subunit beta-2 OS=Homo sapiens GN=GNB2 PE=1 SV=3	GBB2_HUMAN	SwissProt_041614.fasta	37331.8	1	4	6	13	0.000376	0.347
Keratin, type II cytoskeletal 2 epidermal OS=Homo sapiens GN=KRT2 PE=1 SV=2	K22E_HUMAN	SwissProt_041614.fasta	65433.9	1	4	6	11	0.000318	0.21
Thioredoxin-dependent peroxide reductase, mitochondrial OS=Homo sapiens GN=PRDX3 PE=1 SV=3	PRDX3_HUMAN	SwissProt_041614.fasta	27692.7	1	4	6	7	0.000202	0.172
Protein S100-A11 OS=Homo sapiens GN=S100A11 PE=1 SV=2	S10AB_HUMAN	SwissProt_041614.fasta	11741.1	1	4	6	7	0.000202	0.381
Peptidyl-prolyl cis-trans isomerase FKBP4 OS=Homo sapiens GN=FKBP4 PE=1 SV=3	FKBP4_HUMAN	SwissProt_041614.fasta	51805.9	1	4	6	6	0.000174	0.129
ADP-dependent glucokinase OS=Homo sapiens GN=ADPGK PE=1 SV=1	ADPGK_HUMAN	SwissProt_041614.fasta	54088.5	1	4	6	6	0.000206	0.169
ADP-ribosylation factor 1 OS=Homo sapiens GN=ARF1 PE=1 SV=2	ARF1_HUMAN	SwissProt_041614.fasta	20697.6	1	4	7	13	0.000446	0.619
Macrophage-capping protein OS=Homo sapiens GN=CAPG PE=1 SV=2	CAPG_HUMAN	SwissProt_041614.fasta	38498.9	1	4	8	9	0.000441	0.175
ADP-ribosylation factor 1 OS=Homo sapiens GN=ARF1 PE=1 SV=2	ARF1_HUMAN	SwissProt_041614.fasta	20697.6	1	4	9	14	0.000405	0.525
Acyl-coenzyme A thioesterase 9, mitochondrial OS=Homo sapiens GN=ACOT9 PE=1 SV=2	ACOT9_HUMAN	SwissProt_041614.fasta	49902.5	1	5	5	5	0.000145	0.137
Eukaryotic peptide chain release factor subunit 1 OS=Homo sapiens GN=ETF1 PE=1 SV=3	ERF1_HUMAN	SwissProt_041614.fasta	49032.6	1	5	5	5	0.000145	0.135
26S proteasome non-ATPase regulatory subunit 1 OS=Homo sapiens GN=PSMD1 PE=1 SV=2	PSMD1_HUMAN	SwissProt_041614.fasta	105839	1	5	5	5	0.000145	0.0672
Ras-related protein Rab-11A OS=Homo sapiens GN=RAB11A PE=1 SV=3	RB11A_HUMAN,RB11B_HUMAN	SwissProt_041614.fasta	24393.9	1	5	5	5	0.000145	0.264
Dihydrolipoyllysine-residue succinyltransferase component of 2-oxoglutarate dehydrogenase complex, mitochondrial OS=Homo sapiens GN=DLST PE=1 SV=4	ODO2_HUMAN	SwissProt_041614.fasta	48755.2	1	5	5	5	0.000145	0.152
Voltage-dependent anion-selective channel protein 2 OS=Homo sapiens GN=VDAC2 PE=1 SV=2	VDAC2_HUMAN	SwissProt_041614.fasta	31567.3	1	5	5	5	0.000145	0.197
Maspardin OS=Homo sapiens GN=SPG21 PE=1 SV=1	SPG21_HUMAN	SwissProt_041614.fasta	34961.3	1	5	5	5	0.000145	0.218
PRA1 family protein 3 OS=Homo sapiens GN=ARL6IP5 PE=1 SV=1	PRAF3_HUMAN	SwissProt_041614.fasta	21615.6	1	5	5	6	0.000174	0.213
C-Jun-amino-terminal kinase-interacting protein 4 OS=Homo sapiens GN=SPAG9 PE=1 SV=4	JIP4_HUMAN	SwissProt_041614.fasta	146205	1	5	5	5	0.000145	0.0598
Tyrosine-protein kinase HCK OS=Homo sapiens GN=HCK PE=1 SV=5	HCK_HUMAN	SwissProt_041614.fasta	59601.3	1	5	5	7	0.000202	0.148
Chloride intracellular channel protein 4 OS=Homo sapiens GN=CLIC4 PE=1 SV=4	CLIC4_HUMAN	SwissProt_041614.fasta	28773.6	1	5	5	6	0.000174	0.344
DnaJ homolog subfamily C member 7 OS=Homo sapiens GN=DNAJC7 PE=1 SV=2	DNJC7_HUMAN	SwissProt_041614.fasta	56442.9	1	5	5	5	0.000145	0.162
ATP synthase subunit gamma, mitochondrial OS=Homo sapiens GN=ATP5C1 PE=1 SV=1	ATPG_HUMAN	SwissProt_041614.fasta	32998	1	5	5	6	0.000174	0.211
Thioredoxin-like protein 1 OS=Homo sapiens GN=TXNL1 PE=1 SV=3	TXNL1_HUMAN	SwissProt_041614.fasta	32251.4	1	5	5	5	0.000145	0.256
Glyoxylate reductase/hydroxypyruvate reductase OS=Homo sapiens GN=GRHPR PE=1 SV=1	GRHPR_HUMAN	SwissProt_041614.fasta	35669.1	1	5	5	5	0.000145	0.271
60S ribosomal protein L18 OS=Homo sapiens GN=RPL18 PE=1 SV=2	RL18_HUMAN	SwissProt_041614.fasta	21635.2	1	5	5	6	0.000174	0.261
Acylamino-acid-releasing enzyme OS=Homo sapiens GN=APEH PE=1 SV=4	ACPH_HUMAN	SwissProt_041614.fasta	81224.1	1	5	5	5	0.000145	0.111
Omega-amidase NIT2 OS=Homo sapiens GN=NIT2 PE=1 SV=1	NIT2_HUMAN	SwissProt_041614.fasta	30608.8	1	5	5	5	0.000145	0.225
Thyroid receptor-interacting protein 11 OS=Homo sapiens GN=TRIP11 PE=1 SV=3	TRIPB_HUMAN	SwissProt_041614.fasta	227590	1	5	5	5	0.000145	0.0384
Myosin regulatory light chain 12A OS=Homo sapiens GN=MYL12A PE=1 SV=2	ML12A_HUMAN,ML12B_HUMAN	SwissProt_041614.fasta	19795.3	1	5	5	10	0.000289	0.632
cAMP-dependent protein kinase type II-alpha regulatory subunit OS=Homo sapiens GN=PRKAR2A PE=1 SV=2	KAP2_HUMAN	SwissProt_041614.fasta	45518.8	1	5	5	5	0.000145	0.215
Poly(ADP-ribose) glycohydrolase ARH3 OS=Homo sapiens GN=ADPRHL2 PE=1 SV=1	ARHL2_HUMAN	SwissProt_041614.fasta	38947.3	1	5	5	6	0.000174	0.201
Hsc70-interacting protein OS=Homo sapiens GN=ST13 PE=1 SV=2	F10A1_HUMAN	SwissProt_041614.fasta	41332.4	1	5	5	5	0.000145	0.163
Putative adenosylhomocysteinase 2 OS=Homo sapiens GN=AHCYL1 PE=1 SV=2	SAHH2_HUMAN	SwissProt_041614.fasta	58951.5	1	5	5	12	0.000347	0.287
Interferon-induced, double-stranded RNA-activated protein kinase OS=Homo sapiens GN=EIF2AK2 PE=1 SV=2	E2AK2_HUMAN	SwissProt_041614.fasta	62097.1	1	5	5	5	0.000145	0.0962
Caprin-1 OS=Homo sapiens GN=CAPRIN1 PE=1 SV=2	CAPR1_HUMAN	SwissProt_041614.fasta	78364.4	1	5	5	5	0.000145	0.113
Rho GTPase-activating protein 4 OS=Homo sapiens GN=ARHGAP4 PE=1 SV=2	RHG04_HUMAN	SwissProt_041614.fasta	105026	1	5	5	5	0.000145	0.074
Tyrosine-protein kinase BTK OS=Homo sapiens GN=BTK PE=1 SV=3	BTK_HUMAN	SwissProt_041614.fasta	76283.1	1	5	5	7	0.000202	0.106
WD repeat- and FYVE domain-containing protein 4 OS=Homo sapiens GN=WDFY4 PE=1 SV=3	WDFY4_HUMAN	SwissProt_041614.fasta	353613	1	5	5	5	0.000145	0.0207
Cysteine--tRNA ligase, cytoplasmic OS=Homo sapiens GN=CARS PE=1 SV=3	SYCC_HUMAN	SwissProt_041614.fasta	85475.6	1	5	5	5	0.000145	0.0709
Ankyrin repeat and FYVE domain-containing protein 1 OS=Homo sapiens GN=ANKFY1 PE=1 SV=2	ANFY1_HUMAN	SwissProt_041614.fasta	128402	1	5	5	5	0.000145	0.0659
Myotrophin OS=Homo sapiens GN=MTPN PE=1 SV=2	MTPN_HUMAN	SwissProt_041614.fasta	12895.3	1	5	5	5	0.000145	0.568
HLA class I histocompatibility antigen, Cw-7 alpha chain OS=Homo sapiens GN=HLA-C PE=1 SV=3	1C07_HUMAN	SwissProt_041614.fasta	40648.3	1	5	5	12	0.000347	0.358
Testin OS=Homo sapiens GN=TES PE=1 SV=1	TES_HUMAN	SwissProt_041614.fasta	47995.6	1	5	5	5	0.000145	0.188
Mitogen-activated protein kinase 3 OS=Homo sapiens GN=MAPK3 PE=1 SV=4	MK03_HUMAN	SwissProt_041614.fasta	43137.4	1	5	5	8	0.000231	0.259
2,4-dienoyl-CoA reductase, mitochondrial OS=Homo sapiens GN=DECR1 PE=1 SV=1	DECR_HUMAN	SwissProt_041614.fasta	36068.9	1	5	5	5	0.000145	0.227
Aldehyde dehydrogenase family 16 member A1 OS=Homo sapiens GN=ALDH16A1 PE=1 SV=2	A16A1_HUMAN	SwissProt_041614.fasta	85126.8	1	5	5	5	0.000145	0.112
ADP/ATP translocase 3 OS=Homo sapiens GN=SLC25A6 PE=1 SV=4	ADT3_HUMAN	SwissProt_041614.fasta	32867.1	1	5	5	11	0.000318	0.419
26S protease regulatory subunit 6B OS=Homo sapiens GN=PSMC4 PE=1 SV=2	PRS6B_HUMAN	SwissProt_041614.fasta	47367.7	1	5	5	5	0.000145	0.184
AP-2 complex subunit alpha-1 OS=Homo sapiens GN=AP2A1 PE=1 SV=3	AP2A1_HUMAN	SwissProt_041614.fasta	107549	1	5	5	8	0.000231	0.117
Proliferation-associated protein 2G4 OS=Homo sapiens GN=PA2G4 PE=1 SV=3	PA2G4_HUMAN	SwissProt_041614.fasta	43786.7	1	5	5	5	0.000145	0.152
Uncharacterized protein KIAA0930 OS=Homo sapiens GN=KIAA0930 PE=1 SV=1	K0930_HUMAN	SwissProt_041614.fasta	45794.9	1	5	5	6	0.000174	0.163
Proteasome subunit alpha type-1 OS=Homo sapiens GN=PSMA1 PE=1 SV=1	PSA1_HUMAN	SwissProt_041614.fasta	29556	1	5	5	5	0.000145	0.376
Oxysterol-binding protein 1 OS=Homo sapiens GN=OSBP PE=1 SV=1	OSBP1_HUMAN	SwissProt_041614.fasta	89422.4	1	5	5	5	0.000145	0.0781
Adenine phosphoribosyltransferase OS=Homo sapiens GN=APRT PE=1 SV=2	APT_HUMAN	SwissProt_041614.fasta	19608.5	1	5	5	6	0.000174	0.344
Nucleosome assembly protein 1-like 4 OS=Homo sapiens GN=NAP1L4 PE=1 SV=1	NP1L4_HUMAN	SwissProt_041614.fasta	42823.9	1	5	5	7	0.000202	0.261
Cytochrome P450 1B1 OS=Homo sapiens GN=CYP1B1 PE=1 SV=2	CP1B1_HUMAN	SwissProt_041614.fasta	60846.4	1	5	5	5	0.000145	0.114
Elongation factor Tu GTP-binding domain-containing protein 1 OS=Homo sapiens GN=EFTUD1 PE=1 SV=2	ETUD1_HUMAN	SwissProt_041614.fasta	125432	1	5	5	5	0.000145	0.0616
Proteasome subunit alpha type-6 OS=Homo sapiens GN=PSMA6 PE=1 SV=1	PSA6_HUMAN	SwissProt_041614.fasta	27399.5	1	5	5	5	0.000145	0.256
Src substrate cortactin OS=Homo sapiens GN=CTTN PE=1 SV=2	SRC8_HUMAN	SwissProt_041614.fasta	61585.5	1	5	5	6	0.000174	0.122
Serpin B6 OS=Homo sapiens GN=SERPINB6 PE=1 SV=3	SPB6_HUMAN	SwissProt_041614.fasta	42622.9	1	5	5	6	0.000174	0.184
Coiled-coil domain-containing protein 22 OS=Homo sapiens GN=CCDC22 PE=1 SV=1	CCD22_HUMAN	SwissProt_041614.fasta	70756.7	1	5	5	5	0.000145	0.108
Src kinase-associated phosphoprotein 2 OS=Homo sapiens GN=SKAP2 PE=1 SV=1	SKAP2_HUMAN	SwissProt_041614.fasta	41218.5	1	5	5	5	0.000145	0.142
Succinyl-CoA ligase [GDP-forming] subunit beta, mitochondrial OS=Homo sapiens GN=SUCLG2 PE=1 SV=2	SUCB2_HUMAN	SwissProt_041614.fasta	46511.7	1	5	5	5	0.000145	0.116
Geranylgeranyl transferase type-2 subunit alpha OS=Homo sapiens GN=RABGGTA PE=1 SV=2	PGTA_HUMAN	SwissProt_041614.fasta	65072.8	1	5	5	5	0.000145	0.0847
Prostaglandin reductase 1 OS=Homo sapiens GN=PTGR1 PE=1 SV=2	PTGR1_HUMAN	SwissProt_041614.fasta	35870.5	1	5	5	5	0.000145	0.195
Ubiquitin thioesterase OTUB1 OS=Homo sapiens GN=OTUB1 PE=1 SV=2	OTUB1_HUMAN	SwissProt_041614.fasta	31284.6	1	5	5	5	0.000145	0.258
Optineurin OS=Homo sapiens GN=OPTN PE=1 SV=2	OPTN_HUMAN	SwissProt_041614.fasta	65922.1	1	5	5	5	0.000145	0.109
Dynactin subunit 4 OS=Homo sapiens GN=DCTN4 PE=1 SV=1	DCTN4_HUMAN	SwissProt_041614.fasta	52337.8	1	5	5	6	0.000174	0.17
AP-1 complex subunit gamma-1 OS=Homo sapiens GN=AP1G1 PE=1 SV=5	AP1G1_HUMAN	SwissProt_041614.fasta	91354.3	1	5	5	5	0.000145	0.09
40S ribosomal protein S13 OS=Homo sapiens GN=RPS13 PE=1 SV=2	RS13_HUMAN	SwissProt_041614.fasta	17223.3	1	5	5	5	0.000145	0.311
Kinesin light chain 1 OS=Homo sapiens GN=KLC1 PE=1 SV=2	KLC1_HUMAN	SwissProt_041614.fasta	65310.5	1	5	5	5	0.000145	0.131
Guanine nucleotide-binding protein subunit alpha-13 OS=Homo sapiens GN=GNA13 PE=1 SV=2	GNA13_HUMAN	SwissProt_041614.fasta	44051	1	5	5	7	0.000202	0.188
Dihydrolipoyllysine-residue acetyltransferase component of pyruvate dehydrogenase complex, mitochondrial OS=Homo sapiens GN=DLAT PE=1 SV=3	ODP2_HUMAN	SwissProt_041614.fasta	68997.2	1	5	5	5	0.000145	0.0974
Transcription elongation factor B polypeptide 1 OS=Homo sapiens GN=TCEB1 PE=1 SV=1	ELOC_HUMAN	SwissProt_041614.fasta	12473.4	1	5	5	5	0.000145	0.491
55 kDa erythrocyte membrane protein OS=Homo sapiens GN=MPP1 PE=1 SV=2	EM55_HUMAN	SwissProt_041614.fasta	52297.2	1	5	5	5	0.000145	0.185
Multidrug resistance-associated protein 1 OS=Homo sapiens GN=ABCC1 PE=1 SV=3	MRP1_HUMAN	SwissProt_041614.fasta	171596	1	5	5	5	0.000145	0.0353
Glucosidase 2 subunit beta OS=Homo sapiens GN=PRKCSH PE=1 SV=2	GLU2B_HUMAN	SwissProt_041614.fasta	59425.8	1	5	5	6	0.000174	0.129
Adenylate kinase 4, mitochondrial OS=Homo sapiens GN=AK4 PE=1 SV=1	KAD4_HUMAN	SwissProt_041614.fasta	25268.5	1	5	5	5	0.000145	0.229
Eukaryotic translation initiation factor 3 subunit I OS=Homo sapiens GN=EIF3I PE=1 SV=1	EIF3I_HUMAN	SwissProt_041614.fasta	36502	1	5	5	5	0.000145	0.222
Protein Niban OS=Homo sapiens GN=FAM129A PE=1 SV=1	NIBAN_HUMAN	SwissProt_041614.fasta	103134	1	5	5	5	0.000145	0.0776
40S ribosomal protein S18 OS=Homo sapiens GN=RPS18 PE=1 SV=3	RS18_HUMAN	SwissProt_041614.fasta	17719.3	1	5	5	5	0.000145	0.336
Succinate dehydrogenase [ubiquinone] iron-sulfur subunit, mitochondrial OS=Homo sapiens GN=SDHB PE=1 SV=3	SDHB_HUMAN	SwissProt_041614.fasta	31631	1	5	5	5	0.000145	0.261
Ig gamma-1 chain C region OS=Homo sapiens GN=IGHG1 PE=1 SV=1	IGHG1_HUMAN	SwissProt_041614.fasta	36105	1	5	5	6	0.000174	0.267
Proteasome subunit beta type-1 OS=Homo sapiens GN=PSMB1 PE=1 SV=2	PSB1_HUMAN	SwissProt_041614.fasta	26490.5	1	5	5	5	0.000145	0.286
Cytochrome c OS=Homo sapiens GN=CYCS PE=1 SV=2	CYC_HUMAN	SwissProt_041614.fasta	11749.4	1	5	5	5	0.000145	0.419
Endoplasmic reticulum-Golgi intermediate compartment protein 1 OS=Homo sapiens GN=ERGIC1 PE=1 SV=1	ERGI1_HUMAN	SwissProt_041614.fasta	32593.3	1	5	5	5	0.000145	0.172
Cytoplasmic dynein 1 intermediate chain 2 OS=Homo sapiens GN=DYNC1I2 PE=1 SV=3	DC1I2_HUMAN	SwissProt_041614.fasta	71455.8	1	5	5	5	0.000145	0.124
Isocitrate dehydrogenase [NAD] subunit alpha, mitochondrial OS=Homo sapiens GN=IDH3A PE=1 SV=1	IDH3A_HUMAN	SwissProt_041614.fasta	39592.5	1	5	5	5	0.000145	0.172
Electron transfer flavoprotein subunit beta OS=Homo sapiens GN=ETFB PE=1 SV=3	ETFB_HUMAN	SwissProt_041614.fasta	27843.6	1	5	5	5	0.000172	0.224
Acyl-coenzyme A thioesterase 9, mitochondrial OS=Homo sapiens GN=ACOT9 PE=1 SV=2	ACOT9_HUMAN	SwissProt_041614.fasta	49902.5	1	5	5	5	0.000172	0.155
Amyloid beta A4 precursor protein-binding family B member 1-interacting protein OS=Homo sapiens GN=APBB1IP PE=1 SV=1	AB1IP_HUMAN	SwissProt_041614.fasta	73184.5	1	5	5	5	0.000172	0.0826
Serum amyloid P-component OS=Homo sapiens GN=APCS PE=1 SV=2	SAMP_HUMAN	SwissProt_041614.fasta	25387.7	1	5	5	5	0.000172	0.211
Phosphatidylinositide phosphatase SAC1 OS=Homo sapiens GN=SACM1L PE=1 SV=2	SAC1_HUMAN	SwissProt_041614.fasta	66968.3	1	5	5	5	0.000172	0.107
Proteasome subunit alpha type-1 OS=Homo sapiens GN=PSMA1 PE=1 SV=1	PSA1_HUMAN	SwissProt_041614.fasta	29556	1	5	5	5	0.000172	0.266
Putative pre-mRNA-splicing factor ATP-dependent RNA helicase DHX15 OS=Homo sapiens GN=DHX15 PE=1 SV=2	DHX15_HUMAN	SwissProt_041614.fasta	90935.2	1	5	5	5	0.000172	0.0667
Tyrosine-protein kinase Fgr OS=Homo sapiens GN=FGR PE=1 SV=2	FGR_HUMAN	SwissProt_041614.fasta	59480.4	1	5	5	5	0.000172	0.104
Actin-related protein 2/3 complex subunit 5 OS=Homo sapiens GN=ARPC5 PE=1 SV=3	ARPC5_HUMAN	SwissProt_041614.fasta	16320.6	1	5	5	5	0.000172	0.623
Actin-related protein 2/3 complex subunit 4 OS=Homo sapiens GN=ARPC4 PE=1 SV=3	ARPC4_HUMAN	SwissProt_041614.fasta	19667.4	1	5	5	5	0.000172	0.333
Toll-interacting protein OS=Homo sapiens GN=TOLLIP PE=1 SV=1	TOLIP_HUMAN	SwissProt_041614.fasta	30281.4	1	5	5	5	0.000172	0.248
General vesicular transport factor p115 OS=Homo sapiens GN=USO1 PE=1 SV=2	USO1_HUMAN	SwissProt_041614.fasta	107898	1	5	5	5	0.000172	0.0582
Coronin-7 OS=Homo sapiens GN=CORO7 PE=1 SV=2	CORO7_HUMAN	SwissProt_041614.fasta	100606	1	5	5	5	0.000172	0.0638
Proteasome subunit alpha type-2 OS=Homo sapiens GN=PSMA2 PE=1 SV=2	PSA2_HUMAN	SwissProt_041614.fasta	25898.9	1	5	5	5	0.000172	0.355
Glyoxylate reductase/hydroxypyruvate reductase OS=Homo sapiens GN=GRHPR PE=1 SV=1	GRHPR_HUMAN	SwissProt_041614.fasta	35669.1	1	5	5	5	0.000172	0.247
Flavin reductase (NADPH) OS=Homo sapiens GN=BLVRB PE=1 SV=3	BLVRB_HUMAN	SwissProt_041614.fasta	22118.7	1	5	5	7	0.00024	0.379
Band 4.1-like protein 3 OS=Homo sapiens GN=EPB41L3 PE=1 SV=2	E41L3_HUMAN	SwissProt_041614.fasta	120680	1	5	5	6	0.000206	0.0745
Fascin OS=Homo sapiens GN=FSCN1 PE=1 SV=3	FSCN1_HUMAN	SwissProt_041614.fasta	54530.3	1	5	5	5	0.000172	0.17
Protein Niban OS=Homo sapiens GN=FAM129A PE=1 SV=1	NIBAN_HUMAN	SwissProt_041614.fasta	103134	1	5	5	5	0.000172	0.0851
Zyxin OS=Homo sapiens GN=ZYX PE=1 SV=1	ZYX_HUMAN	SwissProt_041614.fasta	61276	1	5	5	7	0.00024	0.156
Cytochrome b-c1 complex subunit 2, mitochondrial OS=Homo sapiens GN=UQCRC2 PE=1 SV=3	QCR2_HUMAN	SwissProt_041614.fasta	48443.4	1	5	5	5	0.000172	0.135
Glutaminase kidney isoform, mitochondrial OS=Homo sapiens GN=GLS PE=1 SV=1	GLSK_HUMAN	SwissProt_041614.fasta	73462.2	1	5	5	5	0.000172	0.0882
Tyrosine-protein kinase CSK OS=Homo sapiens GN=CSK PE=1 SV=1	CSK_HUMAN	SwissProt_041614.fasta	50705	1	5	5	5	0.000172	0.144
26S proteasome non-ATPase regulatory subunit 1 OS=Homo sapiens GN=PSMD1 PE=1 SV=2	PSMD1_HUMAN	SwissProt_041614.fasta	105839	1	5	5	5	0.000172	0.0986
60S ribosomal protein L7a OS=Homo sapiens GN=RPL7A PE=1 SV=2	RL7A_HUMAN	SwissProt_041614.fasta	29996.3	1	5	5	5	0.000172	0.229
Dipeptidyl peptidase 3 OS=Homo sapiens GN=DPP3 PE=1 SV=2	DPP3_HUMAN	SwissProt_041614.fasta	82591.6	1	5	5	5	0.000172	0.117
Adseverin OS=Homo sapiens GN=SCIN PE=1 SV=4	ADSV_HUMAN	SwissProt_041614.fasta	80490.2	1	5	5	5	0.000172	0.0867
Spliceosome RNA helicase DDX39B OS=Homo sapiens GN=DDX39B PE=1 SV=1	DX39B_HUMAN	SwissProt_041614.fasta	48992	1	5	5	5	0.000172	0.121
Threonine--tRNA ligase, cytoplasmic OS=Homo sapiens GN=TARS PE=1 SV=3	SYTC_HUMAN	SwissProt_041614.fasta	83437.8	1	5	5	5	0.000172	0.0761
Eukaryotic translation initiation factor 3 subunit A OS=Homo sapiens GN=EIF3A PE=1 SV=1	EIF3A_HUMAN	SwissProt_041614.fasta	166575	1	5	5	5	0.000172	0.0456
Ras-related protein Rab-11A OS=Homo sapiens GN=RAB11A PE=1 SV=3	RB11A_HUMAN,RB11B_HUMAN	SwissProt_041614.fasta	24393.9	1	5	5	5	0.000172	0.264
Sideroflexin-3 OS=Homo sapiens GN=SFXN3 PE=1 SV=2	SFXN3_HUMAN	SwissProt_041614.fasta	35979.1	1	5	5	6	0.000206	0.271
26S protease regulatory subunit 6A OS=Homo sapiens GN=PSMC3 PE=1 SV=3	PRS6A_HUMAN	SwissProt_041614.fasta	49205	1	5	5	6	0.000206	0.132
Integrin-linked protein kinase OS=Homo sapiens GN=ILK PE=1 SV=2	ILK_HUMAN	SwissProt_041614.fasta	51419.7	1	5	5	5	0.000172	0.111
Vacuolar protein sorting-associated protein 29 OS=Homo sapiens GN=VPS29 PE=1 SV=1	VPS29_HUMAN	SwissProt_041614.fasta	20506.1	1	5	5	5	0.000172	0.401
Endoplasmic reticulum resident protein 44 OS=Homo sapiens GN=ERP44 PE=1 SV=1	ERP44_HUMAN	SwissProt_041614.fasta	46972.5	1	5	5	7	0.00024	0.195
Serine beta-lactamase-like protein LACTB, mitochondrial OS=Homo sapiens GN=LACTB PE=1 SV=2	LACTB_HUMAN	SwissProt_041614.fasta	60694.8	1	5	5	5	0.000172	0.126
Sorting nexin-3 OS=Homo sapiens GN=SNX3 PE=1 SV=3	SNX3_HUMAN	SwissProt_041614.fasta	18763	1	5	5	7	0.00024	0.309
Transient receptor potential cation channel subfamily V member 2 OS=Homo sapiens GN=TRPV2 PE=1 SV=1	TRPV2_HUMAN	SwissProt_041614.fasta	85983.7	1	5	5	5	0.000172	0.0772
Receptor-type tyrosine-protein phosphatase epsilon OS=Homo sapiens GN=PTPRE PE=1 SV=1	PTPRE_HUMAN	SwissProt_041614.fasta	80643	1	5	5	5	0.000172	0.08
Chitotriosidase-1 OS=Homo sapiens GN=CHIT1 PE=1 SV=1	CHIT1_HUMAN	SwissProt_041614.fasta	51682.1	1	5	5	5	0.000172	0.146
Proteasome subunit beta type-1 OS=Homo sapiens GN=PSMB1 PE=1 SV=2	PSB1_HUMAN	SwissProt_041614.fasta	26490.5	1	5	5	5	0.000172	0.216
Protein ERGIC-53 OS=Homo sapiens GN=LMAN1 PE=1 SV=2	LMAN1_HUMAN	SwissProt_041614.fasta	57549.2	1	5	5	5	0.000172	0.145
Platelet-activating factor acetylhydrolase IB subunit alpha OS=Homo sapiens GN=PAFAH1B1 PE=1 SV=2	LIS1_HUMAN	SwissProt_041614.fasta	46637.4	1	5	5	7	0.00024	0.185
Ubiquitin carboxyl-terminal hydrolase 5 OS=Homo sapiens GN=USP5 PE=1 SV=2	UBP5_HUMAN	SwissProt_041614.fasta	95788.1	1	5	5	5	0.000172	0.0851
UMP-CMP kinase OS=Homo sapiens GN=CMPK1 PE=1 SV=3	KCY_HUMAN	SwissProt_041614.fasta	22223	1	5	5	5	0.000172	0.316
Proteasome subunit beta type-4 OS=Homo sapiens GN=PSMB4 PE=1 SV=4	PSB4_HUMAN	SwissProt_041614.fasta	29205	1	5	5	5	0.000172	0.307
Dolichyl-diphosphooligosaccharide--protein glycosyltransferase 48 kDa subunit OS=Homo sapiens GN=DDOST PE=1 SV=4	OST48_HUMAN	SwissProt_041614.fasta	50802.5	1	5	5	5	0.000172	0.127
Drebrin-like protein OS=Homo sapiens GN=DBNL PE=1 SV=1	DBNL_HUMAN	SwissProt_041614.fasta	48206.3	1	5	5	5	0.000172	0.14
26S proteasome non-ATPase regulatory subunit 7 OS=Homo sapiens GN=PSMD7 PE=1 SV=2	PSMD7_HUMAN	SwissProt_041614.fasta	37025.6	1	5	5	6	0.000206	0.278
Protein DJ-1 OS=Homo sapiens GN=PARK7 PE=1 SV=2	PARK7_HUMAN	SwissProt_041614.fasta	19891.2	1	5	5	5	0.000172	0.323
Ubiquitin-conjugating enzyme E2 N OS=Homo sapiens GN=UBE2N PE=1 SV=1	UBE2N_HUMAN	SwissProt_041614.fasta	17138.6	1	5	5	6	0.000206	0.368
1-phosphatidylinositol 4,5-bisphosphate phosphodiesterase gamma-2 OS=Homo sapiens GN=PLCG2 PE=1 SV=4	PLCG2_HUMAN	SwissProt_041614.fasta	147875	1	5	5	5	0.000172	0.0435
Epoxide hydrolase 1 OS=Homo sapiens GN=EPHX1 PE=1 SV=1	HYEP_HUMAN	SwissProt_041614.fasta	52951.1	1	5	5	5	0.000172	0.145
Echinoderm microtubule-associated protein-like 4 OS=Homo sapiens GN=EML4 PE=1 SV=3	EMAL4_HUMAN	SwissProt_041614.fasta	108918	1	5	5	5	0.000172	0.0632
Thromboxane-A synthase OS=Homo sapiens GN=TBXAS1 PE=1 SV=3	THAS_HUMAN	SwissProt_041614.fasta	60519.8	1	5	5	5	0.000172	0.141
Beta-arrestin-1 OS=Homo sapiens GN=ARRB1 PE=1 SV=2	ARRB1_HUMAN	SwissProt_041614.fasta	47066.3	1	5	5	5	0.000172	0.196
Catalase OS=Homo sapiens GN=CAT PE=1 SV=3	CATA_HUMAN	SwissProt_041614.fasta	59756.5	1	5	5	5	0.000172	0.201
AP-2 complex subunit mu OS=Homo sapiens GN=AP2M1 PE=1 SV=2	AP2M1_HUMAN	SwissProt_041614.fasta	49655.7	1	5	5	5	0.000172	0.168
Dynamin-2 OS=Homo sapiens GN=DNM2 PE=1 SV=2	DYN2_HUMAN	SwissProt_041614.fasta	98067.9	1	5	5	5	0.000172	0.0701
Glucosamine-6-phosphate isomerase 1 OS=Homo sapiens GN=GNPDA1 PE=1 SV=1	GNPI1_HUMAN	SwissProt_041614.fasta	32669.4	1	5	5	5	0.000172	0.239
40S ribosomal protein S2 OS=Homo sapiens GN=RPS2 PE=1 SV=2	RS2_HUMAN	SwissProt_041614.fasta	31325.2	1	5	5	6	0.000206	0.215
Fructose-2,6-bisphosphatase TIGAR OS=Homo sapiens GN=TIGAR PE=1 SV=1	TIGAR_HUMAN	SwissProt_041614.fasta	30063.1	1	5	5	5	0.000172	0.293
Guanine nucleotide-binding protein subunit alpha-13 OS=Homo sapiens GN=GNA13 PE=1 SV=2	GNA13_HUMAN	SwissProt_041614.fasta	44051	1	5	5	6	0.000206	0.218
2,4-dienoyl-CoA reductase, mitochondrial OS=Homo sapiens GN=DECR1 PE=1 SV=1	DECR_HUMAN	SwissProt_041614.fasta	36068.9	1	5	5	5	0.000172	0.182
Eukaryotic peptide chain release factor subunit 1 OS=Homo sapiens GN=ETF1 PE=1 SV=3	ERF1_HUMAN	SwissProt_041614.fasta	49032.6	1	5	5	5	0.000172	0.153
Keratin, type II cytoskeletal 6C OS=Homo sapiens GN=KRT6C PE=1 SV=3	K2C6C_HUMAN	SwissProt_041614.fasta	60026.7	1	5	5	15	0.000515	0.209
Keratin, type II cytoskeletal 5 OS=Homo sapiens GN=KRT5 PE=1 SV=3	K2C5_HUMAN	SwissProt_041614.fasta	62379.6	1	5	5	15	0.000515	0.19
ATP synthase subunit alpha, mitochondrial OS=Homo sapiens GN=ATP5A1 PE=1 SV=1	ATPA_HUMAN	SwissProt_041614.fasta	59752.1	1	5	5	6	0.000264	0.119
Major vault protein OS=Homo sapiens GN=MVP PE=1 SV=4	MVP_HUMAN	SwissProt_041614.fasta	99326	1	5	5	5	0.00022	0.084
Dolichyl-diphosphooligosaccharide--protein glycosyltransferase subunit 2 OS=Homo sapiens GN=RPN2 PE=1 SV=3	RPN2_HUMAN	SwissProt_041614.fasta	69284.8	1	5	6	6	0.000174	0.135
L-serine dehydratase/L-threonine deaminase OS=Homo sapiens GN=SDS PE=1 SV=2	SDHL_HUMAN	SwissProt_041614.fasta	34625.4	1	5	6	6	0.000174	0.265
Actin-related protein 2/3 complex subunit 4 OS=Homo sapiens GN=ARPC4 PE=1 SV=3	ARPC4_HUMAN	SwissProt_041614.fasta	19667.4	1	5	6	6	0.000174	0.25
Nucleolin OS=Homo sapiens GN=NCL PE=1 SV=3	NUCL_HUMAN	SwissProt_041614.fasta	76615.9	1	5	6	6	0.000174	0.125
Histamine N-methyltransferase OS=Homo sapiens GN=HNMT PE=1 SV=1	HNMT_HUMAN	SwissProt_041614.fasta	33296.6	1	5	6	6	0.000174	0.277
Perilipin-3 OS=Homo sapiens GN=PLIN3 PE=1 SV=3	PLIN3_HUMAN	SwissProt_041614.fasta	47073.6	1	5	6	6	0.000174	0.191
Glycogen phosphorylase, brain form OS=Homo sapiens GN=PYGB PE=1 SV=5	PYGB_HUMAN	SwissProt_041614.fasta	96698.3	1	5	6	8	0.000231	0.0925
Dual specificity protein phosphatase 3 OS=Homo sapiens GN=DUSP3 PE=1 SV=1	DUS3_HUMAN	SwissProt_041614.fasta	20478.9	1	5	6	6	0.000174	0.373
Serine/threonine-protein kinase 4 OS=Homo sapiens GN=STK4 PE=1 SV=2	STK4_HUMAN	SwissProt_041614.fasta	55631.3	1	5	6	6	0.000174	0.16
Lymphocyte-specific protein 1 OS=Homo sapiens GN=LSP1 PE=1 SV=1	LSP1_HUMAN	SwissProt_041614.fasta	37191.1	1	5	6	10	0.000289	0.265
ATP synthase F(0) complex subunit B1, mitochondrial OS=Homo sapiens GN=ATP5F1 PE=1 SV=2	AT5F1_HUMAN	SwissProt_041614.fasta	28908.8	1	5	6	6	0.000174	0.207
Sodium/potassium-transporting ATPase subunit beta-1 OS=Homo sapiens GN=ATP1B1 PE=1 SV=1	AT1B1_HUMAN	SwissProt_041614.fasta	35062.9	1	5	6	6	0.000174	0.224
60S ribosomal protein L12 OS=Homo sapiens GN=RPL12 PE=1 SV=1	RL12_HUMAN	SwissProt_041614.fasta	17819.1	1	5	6	6	0.000174	0.455
Echinoderm microtubule-associated protein-like 3 OS=Homo sapiens GN=EML3 PE=1 SV=1	EMAL3_HUMAN	SwissProt_041614.fasta	95197.1	1	5	6	6	0.000174	0.0915
Protein NDRG1 OS=Homo sapiens GN=NDRG1 PE=1 SV=1	NDRG1_HUMAN	SwissProt_041614.fasta	42834.9	1	5	6	7	0.000202	0.203
Atlastin-3 OS=Homo sapiens GN=ATL3 PE=1 SV=1	ATLA3_HUMAN	SwissProt_041614.fasta	60543.2	1	5	6	7	0.000202	0.198
Single-stranded DNA-binding protein, mitochondrial OS=Homo sapiens GN=SSBP1 PE=1 SV=1	SSBP_HUMAN	SwissProt_041614.fasta	17259.7	1	5	6	6	0.000174	0.446
Eukaryotic translation initiation factor 3 subunit D OS=Homo sapiens GN=EIF3D PE=1 SV=1	EIF3D_HUMAN	SwissProt_041614.fasta	63973.8	1	5	6	6	0.000174	0.128
Persulfide dioxygenase ETHE1, mitochondrial OS=Homo sapiens GN=ETHE1 PE=1 SV=2	ETHE1_HUMAN	SwissProt_041614.fasta	27873.2	1	5	6	6	0.000174	0.319
Toll-interacting protein OS=Homo sapiens GN=TOLLIP PE=1 SV=1	TOLIP_HUMAN	SwissProt_041614.fasta	30281.4	1	5	6	6	0.000174	0.292
Destrin OS=Homo sapiens GN=DSTN PE=1 SV=3	DEST_HUMAN	SwissProt_041614.fasta	18506.2	1	5	6	6	0.000174	0.436
Carnitine O-palmitoyltransferase 1, liver isoform OS=Homo sapiens GN=CPT1A PE=1 SV=2	CPT1A_HUMAN	SwissProt_041614.fasta	88370.1	1	5	6	6	0.000174	0.0931
Heterogeneous nuclear ribonucleoprotein F OS=Homo sapiens GN=HNRNPF PE=1 SV=3	HNRPF_HUMAN	SwissProt_041614.fasta	45671.9	1	5	6	8	0.000231	0.241
Rho GTPase-activating protein 1 OS=Homo sapiens GN=ARHGAP1 PE=1 SV=1	RHG01_HUMAN	SwissProt_041614.fasta	50437.9	1	5	6	6	0.000174	0.146
D-dopachrome decarboxylase OS=Homo sapiens GN=DDT PE=1 SV=3	DOPD_HUMAN	SwissProt_041614.fasta	12712.3	1	5	6	8	0.000231	0.492
Adenine phosphoribosyltransferase OS=Homo sapiens GN=APRT PE=1 SV=2	APT_HUMAN	SwissProt_041614.fasta	19608.5	1	5	6	6	0.000206	0.411
Cathepsin S OS=Homo sapiens GN=CTSS PE=1 SV=3	CATS_HUMAN	SwissProt_041614.fasta	37495.6	1	5	6	6	0.000206	0.251
Ras-related C3 botulinum toxin substrate 2 OS=Homo sapiens GN=RAC2 PE=1 SV=1	RAC2_HUMAN	SwissProt_041614.fasta	21429.2	1	5	6	9	0.000309	0.453
PRA1 family protein 3 OS=Homo sapiens GN=ARL6IP5 PE=1 SV=1	PRAF3_HUMAN	SwissProt_041614.fasta	21615.6	1	5	6	9	0.000309	0.213
Nicotinamide phosphoribosyltransferase OS=Homo sapiens GN=NAMPT PE=1 SV=1	NAMPT_HUMAN	SwissProt_041614.fasta	55522.5	1	5	6	6	0.000206	0.128
Coatomer subunit delta OS=Homo sapiens GN=ARCN1 PE=1 SV=1	COPD_HUMAN	SwissProt_041614.fasta	57211.2	1	5	6	6	0.000206	0.0939
Calumenin OS=Homo sapiens GN=CALU PE=1 SV=2	CALU_HUMAN	SwissProt_041614.fasta	37107.7	1	5	6	6	0.000206	0.219
Syntaxin-7 OS=Homo sapiens GN=STX7 PE=1 SV=4	STX7_HUMAN	SwissProt_041614.fasta	29815.6	1	5	6	6	0.000206	0.261
Mitogen-activated protein kinase 1 OS=Homo sapiens GN=MAPK1 PE=1 SV=3	MK01_HUMAN	SwissProt_041614.fasta	41391.9	1	5	6	6	0.000206	0.186
Obg-like ATPase 1 OS=Homo sapiens GN=OLA1 PE=1 SV=2	OLA1_HUMAN	SwissProt_041614.fasta	44745.4	1	5	6	6	0.000206	0.182
L-serine dehydratase/L-threonine deaminase OS=Homo sapiens GN=SDS PE=1 SV=2	SDHL_HUMAN	SwissProt_041614.fasta	34625.4	1	5	6	6	0.000206	0.265
V-type proton ATPase subunit E 1 OS=Homo sapiens GN=ATP6V1E1 PE=1 SV=1	VATE1_HUMAN	SwissProt_041614.fasta	26146.2	1	5	6	6	0.000206	0.19
Tubulin beta chain OS=Homo sapiens GN=TUBB PE=1 SV=2	TBB5_HUMAN	SwissProt_041614.fasta	49670.6	1	5	6	70	0.0024	0.705
Glyceraldehyde-3-phosphate dehydrogenase OS=Homo sapiens GN=GAPDH PE=1 SV=3	G3P_HUMAN	SwissProt_041614.fasta	36053.4	1	5	6	7	0.000308	0.296
Plastin-2 OS=Homo sapiens GN=LCP1 PE=1 SV=6	PLSL_HUMAN	SwissProt_041614.fasta	70291.2	1	5	6	6	0.000294	0.0941
Cell division control protein 42 homolog OS=Homo sapiens GN=CDC42 PE=1 SV=2	CDC42_HUMAN	SwissProt_041614.fasta	21258.8	1	5	7	10	0.000289	0.272
Nucleosome assembly protein 1-like 1 OS=Homo sapiens GN=NAP1L1 PE=1 SV=1	NP1L1_HUMAN	SwissProt_041614.fasta	45375	1	5	7	9	0.00026	0.176
Tubulin beta chain OS=Homo sapiens GN=TUBB PE=1 SV=2	TBB5_HUMAN	SwissProt_041614.fasta	49670.6	1	5	7	94	0.00272	0.712
Ras-related protein Rab-1A OS=Homo sapiens GN=RAB1A PE=1 SV=3	RAB1A_HUMAN	SwissProt_041614.fasta	22678.5	1	5	7	17	0.000492	0.644
Reticulon-4 OS=Homo sapiens GN=RTN4 PE=1 SV=2	RTN4_HUMAN	SwissProt_041614.fasta	129935	1	5	7	7	0.000202	0.0621
Acyl-CoA-binding protein OS=Homo sapiens GN=DBI PE=1 SV=2	ACBP_HUMAN	SwissProt_041614.fasta	10044.8	1	5	7	7	0.00024	0.644
Transmembrane emp24 domain-containing protein 10 OS=Homo sapiens GN=TMED10 PE=1 SV=2	TMEDA_HUMAN	SwissProt_041614.fasta	24977.5	1	5	7	8	0.000275	0.269
Septin-2 OS=Homo sapiens GN=SEPT2 PE=1 SV=1	SEPT2_HUMAN	SwissProt_041614.fasta	41488.2	1	5	7	7	0.00024	0.177
Tubulin alpha-1C chain OS=Homo sapiens GN=TUBA1C PE=1 SV=1	TBA1C_HUMAN	SwissProt_041614.fasta	49895.5	1	5	7	43	0.00148	0.49
ATP synthase subunit beta, mitochondrial OS=Homo sapiens GN=ATP5B PE=1 SV=3	ATPB_HUMAN	SwissProt_041614.fasta	56560.6	1	5	7	7	0.000308	0.161
Branched-chain-amino-acid aminotransferase, cytosolic OS=Homo sapiens GN=BCAT1 PE=1 SV=3	BCAT1_HUMAN	SwissProt_041614.fasta	42966.9	1	5	8	9	0.00026	0.184
Tubulin alpha-4A chain OS=Homo sapiens GN=TUBA4A PE=1 SV=1	TBA4A_HUMAN	SwissProt_041614.fasta	49924.6	1	5	8	58	0.00168	0.518
ADP/ATP translocase 2 OS=Homo sapiens GN=SLC25A5 PE=1 SV=7	ADT2_HUMAN	SwissProt_041614.fasta	32853.5	1	5	8	16	0.000549	0.403
Cathepsin B OS=Homo sapiens GN=CTSB PE=1 SV=3	CATB_HUMAN	SwissProt_041614.fasta	37821.2	1	5	8	11	0.000378	0.221
LIM and SH3 domain protein 1 OS=Homo sapiens GN=LASP1 PE=1 SV=2	LASP1_HUMAN	SwissProt_041614.fasta	29716.8	1	5	9	9	0.00026	0.207
Cystatin-B OS=Homo sapiens GN=CSTB PE=1 SV=2	CYTB_HUMAN	SwissProt_041614.fasta	11139.3	1	5	9	12	0.000412	0.776
Macrophage-capping protein OS=Homo sapiens GN=CAPG PE=1 SV=2	CAPG_HUMAN	SwissProt_041614.fasta	38498.9	1	5	9	11	0.000484	0.247
Cystatin-B OS=Homo sapiens GN=CSTB PE=1 SV=2	CYTB_HUMAN	SwissProt_041614.fasta	11139.3	1	5	10	16	0.000463	0.776
Tyrosine--tRNA ligase, cytoplasmic OS=Homo sapiens GN=YARS PE=1 SV=4	SYYC_HUMAN	SwissProt_041614.fasta	59145.1	1	6	6	6	0.000174	0.199
Inosine-5'-monophosphate dehydrogenase 2 OS=Homo sapiens GN=IMPDH2 PE=1 SV=2	IMDH2_HUMAN	SwissProt_041614.fasta	55806.5	1	6	6	6	0.000174	0.183
Pyruvate dehydrogenase E1 component subunit alpha, somatic form, mitochondrial OS=Homo sapiens GN=PDHA1 PE=1 SV=3	ODPA_HUMAN	SwissProt_041614.fasta	43296.5	1	6	6	6	0.000174	0.164
E3 ubiquitin-protein ligase HUWE1 OS=Homo sapiens GN=HUWE1 PE=1 SV=3	HUWE1_HUMAN	SwissProt_041614.fasta	481892	1	6	6	6	0.000174	0.0217
Phosphate carrier protein, mitochondrial OS=Homo sapiens GN=SLC25A3 PE=1 SV=2	MPCP_HUMAN	SwissProt_041614.fasta	40095.9	1	6	6	7	0.000202	0.196
Dehydrogenase/reductase SDR family member 7 OS=Homo sapiens GN=DHRS7 PE=1 SV=1	DHRS7_HUMAN	SwissProt_041614.fasta	38299.9	1	6	6	6	0.000174	0.18
Platelet-activating factor acetylhydrolase IB subunit alpha OS=Homo sapiens GN=PAFAH1B1 PE=1 SV=2	LIS1_HUMAN	SwissProt_041614.fasta	46637.4	1	6	6	8	0.000231	0.244
Dolichyl-diphosphooligosaccharide--protein glycosyltransferase 48 kDa subunit OS=Homo sapiens GN=DDOST PE=1 SV=4	OST48_HUMAN	SwissProt_041614.fasta	50802.5	1	6	6	6	0.000174	0.206
Epoxide hydrolase 1 OS=Homo sapiens GN=EPHX1 PE=1 SV=1	HYEP_HUMAN	SwissProt_041614.fasta	52951.1	1	6	6	6	0.000174	0.189
Proteasome subunit alpha type-7 OS=Homo sapiens GN=PSMA7 PE=1 SV=1	PSA7_HUMAN	SwissProt_041614.fasta	27887.2	1	6	6	6	0.000174	0.327
Serine hydroxymethyltransferase, mitochondrial OS=Homo sapiens GN=SHMT2 PE=1 SV=3	GLYM_HUMAN	SwissProt_041614.fasta	55994.7	1	6	6	6	0.000174	0.121
Vesicular integral-membrane protein VIP36 OS=Homo sapiens GN=LMAN2 PE=1 SV=1	LMAN2_HUMAN	SwissProt_041614.fasta	40229.5	1	6	6	6	0.000174	0.253
Protein THEMIS2 OS=Homo sapiens GN=THEMIS2 PE=2 SV=1	THMS2_HUMAN	SwissProt_041614.fasta	72048.9	1	6	6	9	0.00026	0.154
Sarcoplasmic/endoplasmic reticulum calcium ATPase 2 OS=Homo sapiens GN=ATP2A2 PE=1 SV=1	AT2A2_HUMAN	SwissProt_041614.fasta	114759	1	6	6	11	0.000318	0.12
Echinoderm microtubule-associated protein-like 4 OS=Homo sapiens GN=EML4 PE=1 SV=3	EMAL4_HUMAN	SwissProt_041614.fasta	108918	1	6	6	6	0.000174	0.0836
Transcription intermediary factor 1-beta OS=Homo sapiens GN=TRIM28 PE=1 SV=5	TIF1B_HUMAN	SwissProt_041614.fasta	88549	1	6	6	6	0.000174	0.0958
Ras-related protein Rab-2A OS=Homo sapiens GN=RAB2A PE=1 SV=1	RAB2A_HUMAN	SwissProt_041614.fasta	23546.2	1	6	6	6	0.000174	0.363
Keratin, type I cytoskeletal 16 OS=Homo sapiens GN=KRT16 PE=1 SV=4	K1C16_HUMAN	SwissProt_041614.fasta	51269	1	6	6	10	0.000289	0.256
Procollagen-lysine,2-oxoglutarate 5-dioxygenase 3 OS=Homo sapiens GN=PLOD3 PE=1 SV=1	PLOD3_HUMAN	SwissProt_041614.fasta	84786.8	1	6	6	6	0.000174	0.107
Vesicle-trafficking protein SEC22b OS=Homo sapiens GN=SEC22B PE=1 SV=4	SC22B_HUMAN	SwissProt_041614.fasta	24594	1	6	6	6	0.000174	0.34
Serotransferrin OS=Homo sapiens GN=TF PE=1 SV=3	TRFE_HUMAN	SwissProt_041614.fasta	77064.3	1	6	6	6	0.000174	0.113
Rab3 GTPase-activating protein catalytic subunit OS=Homo sapiens GN=RAB3GAP1 PE=1 SV=3	RB3GP_HUMAN	SwissProt_041614.fasta	110526	1	6	6	6	0.000174	0.0948
Glyoxalase domain-containing protein 4 OS=Homo sapiens GN=GLOD4 PE=1 SV=1	GLOD4_HUMAN	SwissProt_041614.fasta	34794.1	1	6	6	6	0.000174	0.31
Inverted formin-2 OS=Homo sapiens GN=INF2 PE=1 SV=2	INF2_HUMAN	SwissProt_041614.fasta	135627	1	6	6	6	0.000174	0.0633
Eukaryotic translation initiation factor 5 OS=Homo sapiens GN=EIF5 PE=1 SV=2	IF5_HUMAN	SwissProt_041614.fasta	49223.4	1	6	6	6	0.000174	0.162
Thioredoxin OS=Homo sapiens GN=TXN PE=1 SV=3	THIO_HUMAN	SwissProt_041614.fasta	11737.3	1	6	6	6	0.000174	0.571
Electron transfer flavoprotein subunit beta OS=Homo sapiens GN=ETFB PE=1 SV=3	ETFB_HUMAN	SwissProt_041614.fasta	27843.6	1	6	6	6	0.000174	0.275
Amyloid beta A4 precursor protein-binding family B member 1-interacting protein OS=Homo sapiens GN=APBB1IP PE=1 SV=1	AB1IP_HUMAN	SwissProt_041614.fasta	73184.5	1	6	6	6	0.000174	0.116
Serine dehydratase-like OS=Homo sapiens GN=SDSL PE=1 SV=1	SDSL_HUMAN	SwissProt_041614.fasta	34673.2	1	6	6	6	0.000174	0.328
Lysosomal alpha-mannosidase OS=Homo sapiens GN=MAN2B1 PE=1 SV=3	MA2B1_HUMAN	SwissProt_041614.fasta	113745	1	6	6	6	0.000174	0.0969
Multifunctional protein ADE2 OS=Homo sapiens GN=PAICS PE=1 SV=3	PUR6_HUMAN	SwissProt_041614.fasta	47080	1	6	6	6	0.000174	0.172
Chitinase-3-like protein 1 OS=Homo sapiens GN=CHI3L1 PE=1 SV=2	CH3L1_HUMAN	SwissProt_041614.fasta	42627	1	6	6	6	0.000174	0.188
Tyrosine-protein kinase Fgr OS=Homo sapiens GN=FGR PE=1 SV=2	FGR_HUMAN	SwissProt_041614.fasta	59480.4	1	6	6	7	0.000202	0.168
Cullin-associated NEDD8-dissociated protein 1 OS=Homo sapiens GN=CAND1 PE=1 SV=2	CAND1_HUMAN	SwissProt_041614.fasta	136381	1	6	6	6	0.000174	0.0577
Prohibitin-2 OS=Homo sapiens GN=PHB2 PE=1 SV=2	PHB2_HUMAN	SwissProt_041614.fasta	33297.6	1	6	6	6	0.000174	0.258
Peroxisomal acyl-coenzyme A oxidase 1 OS=Homo sapiens GN=ACOX1 PE=1 SV=3	ACOX1_HUMAN	SwissProt_041614.fasta	74425.4	1	6	6	6	0.000174	0.156
Protein Hook homolog 3 OS=Homo sapiens GN=HOOK3 PE=1 SV=2	HOOK3_HUMAN	SwissProt_041614.fasta	83128	1	6	6	6	0.000174	0.135
Pyridoxal-dependent decarboxylase domain-containing protein 1 OS=Homo sapiens GN=PDXDC1 PE=1 SV=2	PDXD1_HUMAN	SwissProt_041614.fasta	86708.1	1	6	6	6	0.000174	0.0914
Protein transport protein Sec31A OS=Homo sapiens GN=SEC31A PE=1 SV=3	SC31A_HUMAN	SwissProt_041614.fasta	133017	1	6	6	6	0.000174	0.0598
Serine-threonine kinase receptor-associated protein OS=Homo sapiens GN=STRAP PE=1 SV=1	STRAP_HUMAN	SwissProt_041614.fasta	38439.4	1	6	6	6	0.000174	0.234
Interferon-induced guanylate-binding protein 2 OS=Homo sapiens GN=GBP2 PE=1 SV=3	GBP2_HUMAN	SwissProt_041614.fasta	67211.1	1	6	6	9	0.00026	0.159
Tyrosine-protein phosphatase non-receptor type 1 OS=Homo sapiens GN=PTPN1 PE=1 SV=1	PTN1_HUMAN	SwissProt_041614.fasta	49967.7	1	6	6	6	0.000174	0.17
S-formylglutathione hydrolase OS=Homo sapiens GN=ESD PE=1 SV=2	ESTD_HUMAN	SwissProt_041614.fasta	31463.6	1	6	6	6	0.000174	0.291
Glutaminase kidney isoform, mitochondrial OS=Homo sapiens GN=GLS PE=1 SV=1	GLSK_HUMAN	SwissProt_041614.fasta	73462.2	1	6	6	7	0.000202	0.126
Elongation factor G, mitochondrial OS=Homo sapiens GN=GFM1 PE=1 SV=2	EFGM_HUMAN	SwissProt_041614.fasta	83473.5	1	6	6	6	0.000174	0.0932
ATP synthase subunit d, mitochondrial OS=Homo sapiens GN=ATP5H PE=1 SV=3	ATP5H_HUMAN	SwissProt_041614.fasta	18491.9	1	6	6	6	0.000174	0.54
40S ribosomal protein S2 OS=Homo sapiens GN=RPS2 PE=1 SV=2	RS2_HUMAN	SwissProt_041614.fasta	31325.2	1	6	6	6	0.000174	0.249
14-3-3 protein eta OS=Homo sapiens GN=YWHAH PE=1 SV=4	1433F_HUMAN	SwissProt_041614.fasta	28219.6	1	6	6	11	0.000318	0.386
Glutamine synthetase OS=Homo sapiens GN=GLUL PE=1 SV=4	GLNA_HUMAN	SwissProt_041614.fasta	42064.9	1	6	6	6	0.000174	0.209
Glutathione reductase, mitochondrial OS=Homo sapiens GN=GSR PE=1 SV=2	GSHR_HUMAN	SwissProt_041614.fasta	56257.4	1	6	6	6	0.000174	0.153
E3 ubiquitin-protein ligase UBR4 OS=Homo sapiens GN=UBR4 PE=1 SV=1	UBR4_HUMAN	SwissProt_041614.fasta	573842	1	6	6	6	0.000174	0.0193
Cytochrome b-c1 complex subunit 2, mitochondrial OS=Homo sapiens GN=UQCRC2 PE=1 SV=3	QCR2_HUMAN	SwissProt_041614.fasta	48443.4	1	6	6	6	0.000174	0.194
Keratin, type I cytoskeletal 16 OS=Homo sapiens GN=KRT16 PE=1 SV=4	K1C16_HUMAN	SwissProt_041614.fasta	51269	1	6	6	13	0.000446	0.281
Atlastin-3 OS=Homo sapiens GN=ATL3 PE=1 SV=1	ATLA3_HUMAN	SwissProt_041614.fasta	60543.2	1	6	6	7	0.00024	0.185
Carnitine O-palmitoyltransferase 1, liver isoform OS=Homo sapiens GN=CPT1A PE=1 SV=2	CPT1A_HUMAN	SwissProt_041614.fasta	88370.1	1	6	6	6	0.000206	0.0957
Osteoclast-stimulating factor 1 OS=Homo sapiens GN=OSTF1 PE=1 SV=2	OSTF1_HUMAN	SwissProt_041614.fasta	23787.7	1	6	6	6	0.000206	0.304
Ras-related protein Rab-14 OS=Homo sapiens GN=RAB14 PE=1 SV=4	RAB14_HUMAN	SwissProt_041614.fasta	23897.6	1	6	6	10	0.000343	0.447
Sarcoplasmic/endoplasmic reticulum calcium ATPase 2 OS=Homo sapiens GN=ATP2A2 PE=1 SV=1	AT2A2_HUMAN	SwissProt_041614.fasta	114759	1	6	6	10	0.000343	0.107
Rho guanine nucleotide exchange factor 2 OS=Homo sapiens GN=ARHGEF2 PE=1 SV=4	ARHG2_HUMAN	SwissProt_041614.fasta	111546	1	6	6	6	0.000206	0.0781
AP-1 complex subunit gamma-1 OS=Homo sapiens GN=AP1G1 PE=1 SV=5	AP1G1_HUMAN	SwissProt_041614.fasta	91354.3	1	6	6	6	0.000206	0.0961
Sorting nexin-1 OS=Homo sapiens GN=SNX1 PE=1 SV=3	SNX1_HUMAN	SwissProt_041614.fasta	59070.8	1	6	6	6	0.000206	0.134
Leucine--tRNA ligase, cytoplasmic OS=Homo sapiens GN=LARS PE=1 SV=2	SYLC_HUMAN	SwissProt_041614.fasta	134471	1	6	6	6	0.000206	0.0629
Protein transport protein Sec23A OS=Homo sapiens GN=SEC23A PE=1 SV=2	SC23A_HUMAN	SwissProt_041614.fasta	86162.6	1	6	6	6	0.000206	0.0967
Ubiquitin carboxyl-terminal hydrolase 15 OS=Homo sapiens GN=USP15 PE=1 SV=3	UBP15_HUMAN	SwissProt_041614.fasta	112423	1	6	6	6	0.000206	0.0632
Proteasome subunit alpha type-4 OS=Homo sapiens GN=PSMA4 PE=1 SV=1	PSA4_HUMAN	SwissProt_041614.fasta	29484.8	1	6	6	6	0.000206	0.372
Glutamate--cysteine ligase catalytic subunit OS=Homo sapiens GN=GCLC PE=1 SV=2	GSH1_HUMAN	SwissProt_041614.fasta	72767.8	1	6	6	6	0.000206	0.102
Inosine-5'-monophosphate dehydrogenase 2 OS=Homo sapiens GN=IMPDH2 PE=1 SV=2	IMDH2_HUMAN	SwissProt_041614.fasta	55806.5	1	6	6	6	0.000206	0.187
Protein S100-A9 OS=Homo sapiens GN=S100A9 PE=1 SV=1	S10A9_HUMAN	SwissProt_041614.fasta	13242.3	1	6	6	6	0.000206	0.561
Proteasome subunit alpha type-7 OS=Homo sapiens GN=PSMA7 PE=1 SV=1	PSA7_HUMAN	SwissProt_041614.fasta	27887.2	1	6	6	6	0.000206	0.351
Dihydropyrimidinase-related protein 3 OS=Homo sapiens GN=DPYSL3 PE=1 SV=1	DPYL3_HUMAN	SwissProt_041614.fasta	61964.1	1	6	6	12	0.000412	0.253
Beta-hexosaminidase subunit beta OS=Homo sapiens GN=HEXB PE=1 SV=3	HEXB_HUMAN	SwissProt_041614.fasta	63113.3	1	6	6	6	0.000206	0.146
Dihydrolipoyllysine-residue succinyltransferase component of 2-oxoglutarate dehydrogenase complex, mitochondrial OS=Homo sapiens GN=DLST PE=1 SV=4	ODO2_HUMAN	SwissProt_041614.fasta	48755.2	1	6	6	6	0.000206	0.146
Alanine--tRNA ligase, cytoplasmic OS=Homo sapiens GN=AARS PE=1 SV=2	SYAC_HUMAN	SwissProt_041614.fasta	106813	1	6	6	6	0.000206	0.0888
Polyadenylate-binding protein 1 OS=Homo sapiens GN=PABPC1 PE=1 SV=2	PABP1_HUMAN	SwissProt_041614.fasta	70671.3	1	6	6	10	0.000343	0.173
Niban-like protein 1 OS=Homo sapiens GN=FAM129B PE=1 SV=3	NIBL1_HUMAN	SwissProt_041614.fasta	84138.6	1	6	6	6	0.000206	0.0965
Elongation factor 1-beta OS=Homo sapiens GN=EEF1B2 PE=1 SV=3	EF1B_HUMAN	SwissProt_041614.fasta	24764.2	1	6	6	6	0.000206	0.471
Acetyl-CoA acetyltransferase, cytosolic OS=Homo sapiens GN=ACAT2 PE=1 SV=2	THIC_HUMAN	SwissProt_041614.fasta	41350.4	1	6	6	7	0.00024	0.264
Syntaxin-binding protein 2 OS=Homo sapiens GN=STXBP2 PE=1 SV=2	STXB2_HUMAN	SwissProt_041614.fasta	66454.8	1	6	6	6	0.000206	0.14
Elongation factor 1-delta OS=Homo sapiens GN=EEF1D PE=1 SV=5	EF1D_HUMAN	SwissProt_041614.fasta	31121.9	1	6	6	6	0.000206	0.299
Xaa-Pro dipeptidase OS=Homo sapiens GN=PEPD PE=1 SV=3	PEPD_HUMAN	SwissProt_041614.fasta	54547.7	1	6	6	7	0.00024	0.17
Alcohol dehydrogenase class-3 OS=Homo sapiens GN=ADH5 PE=1 SV=4	ADHX_HUMAN	SwissProt_041614.fasta	39723.8	1	6	6	6	0.000206	0.123
S-adenosylmethionine synthase isoform type-2 OS=Homo sapiens GN=MAT2A PE=1 SV=1	METK2_HUMAN	SwissProt_041614.fasta	43660.9	1	6	6	6	0.000206	0.172
Vasodilator-stimulated phosphoprotein OS=Homo sapiens GN=VASP PE=1 SV=3	VASP_HUMAN	SwissProt_041614.fasta	39829.1	1	6	6	6	0.000206	0.203
4-trimethylaminobutyraldehyde dehydrogenase OS=Homo sapiens GN=ALDH9A1 PE=1 SV=3	AL9A1_HUMAN	SwissProt_041614.fasta	53802	1	6	6	6	0.000206	0.168
NAD(P) transhydrogenase, mitochondrial OS=Homo sapiens GN=NNT PE=1 SV=3	NNTM_HUMAN	SwissProt_041614.fasta	113899	1	6	6	6	0.000206	0.07
Interferon-induced guanylate-binding protein 1 OS=Homo sapiens GN=GBP1 PE=1 SV=2	GBP1_HUMAN	SwissProt_041614.fasta	67932.5	1	6	6	7	0.00024	0.145
Calcineurin-like phosphoesterase domain-containing protein 1 OS=Homo sapiens GN=CPPED1 PE=1 SV=3	CPPED_HUMAN	SwissProt_041614.fasta	35548.7	1	6	6	6	0.000206	0.264
DnaJ homolog subfamily C member 3 OS=Homo sapiens GN=DNAJC3 PE=1 SV=1	DNJC3_HUMAN	SwissProt_041614.fasta	57582.2	1	6	6	6	0.000206	0.185
Filamin-A OS=Homo sapiens GN=FLNA PE=1 SV=4	FLNA_HUMAN	SwissProt_041614.fasta	280729	1	6	6	6	0.000294	0.031
ATP synthase subunit alpha, mitochondrial OS=Homo sapiens GN=ATP5A1 PE=1 SV=1	ATPA_HUMAN	SwissProt_041614.fasta	59752.1	1	6	6	7	0.000343	0.136
UMP-CMP kinase OS=Homo sapiens GN=CMPK1 PE=1 SV=3	KCY_HUMAN	SwissProt_041614.fasta	22223	1	6	7	8	0.000231	0.321
Cytochrome b-c1 complex subunit 1, mitochondrial OS=Homo sapiens GN=UQCRC1 PE=1 SV=3	QCR1_HUMAN	SwissProt_041614.fasta	52645.9	1	6	7	7	0.000202	0.15
Hydroxymethylglutaryl-CoA lyase, mitochondrial OS=Homo sapiens GN=HMGCL PE=1 SV=2	HMGCL_HUMAN	SwissProt_041614.fasta	34360.4	1	6	7	7	0.000202	0.265
Importin subunit beta-1 OS=Homo sapiens GN=KPNB1 PE=1 SV=2	IMB1_HUMAN	SwissProt_041614.fasta	97171.3	1	6	7	7	0.000202	0.0833
Sorting nexin-27 OS=Homo sapiens GN=SNX27 PE=1 SV=2	SNX27_HUMAN	SwissProt_041614.fasta	61264.9	1	6	7	7	0.000202	0.14
Sialic acid synthase OS=Homo sapiens GN=NANS PE=1 SV=2	SIAS_HUMAN	SwissProt_041614.fasta	40307.9	1	6	7	7	0.000202	0.251
Adenylosuccinate synthetase isozyme 2 OS=Homo sapiens GN=ADSS PE=1 SV=3	PURA2_HUMAN	SwissProt_041614.fasta	50097.8	1	6	7	7	0.000202	0.175
Drebrin-like protein OS=Homo sapiens GN=DBNL PE=1 SV=1	DBNL_HUMAN	SwissProt_041614.fasta	48206.3	1	6	7	7	0.000202	0.205
Protein-tyrosine kinase 2-beta OS=Homo sapiens GN=PTK2B PE=1 SV=2	FAK2_HUMAN	SwissProt_041614.fasta	115878	1	6	7	7	0.000202	0.0684
Scavenger receptor cysteine-rich type 1 protein M130 OS=Homo sapiens GN=CD163 PE=1 SV=2	C163A_HUMAN	SwissProt_041614.fasta	125447	1	6	7	7	0.000202	0.0735
Calpain small subunit 1 OS=Homo sapiens GN=CAPNS1 PE=1 SV=1	CPNS1_HUMAN	SwissProt_041614.fasta	28316.7	1	6	7	8	0.000231	0.381
Obg-like ATPase 1 OS=Homo sapiens GN=OLA1 PE=1 SV=2	OLA1_HUMAN	SwissProt_041614.fasta	44745.4	1	6	7	7	0.000202	0.242
Protein DJ-1 OS=Homo sapiens GN=PARK7 PE=1 SV=2	PARK7_HUMAN	SwissProt_041614.fasta	19891.2	1	6	7	8	0.000231	0.476
Nicotinamide phosphoribosyltransferase OS=Homo sapiens GN=NAMPT PE=1 SV=1	NAMPT_HUMAN	SwissProt_041614.fasta	55522.5	1	6	7	8	0.000231	0.147
Transient receptor potential cation channel subfamily V member 2 OS=Homo sapiens GN=TRPV2 PE=1 SV=1	TRPV2_HUMAN	SwissProt_041614.fasta	85983.7	1	6	7	7	0.000202	0.0995
Leucine-rich repeat flightless-interacting protein 1 OS=Homo sapiens GN=LRRFIP1 PE=1 SV=2	LRRF1_HUMAN	SwissProt_041614.fasta	89252.6	1	6	7	7	0.000202	0.137
Citrate synthase, mitochondrial OS=Homo sapiens GN=CS PE=1 SV=2	CISY_HUMAN	SwissProt_041614.fasta	51713.8	1	6	7	7	0.000202	0.15
Glutamine--fructose-6-phosphate aminotransferase [isomerizing] 1 OS=Homo sapiens GN=GFPT1 PE=1 SV=3	GFPT1_HUMAN	SwissProt_041614.fasta	78807.7	1	6	7	7	0.000202	0.116
Endophilin-A2 OS=Homo sapiens GN=SH3GL1 PE=1 SV=1	SH3G1_HUMAN	SwissProt_041614.fasta	41491.2	1	6	7	7	0.000202	0.201
Septin-11 OS=Homo sapiens GN=SEPT11 PE=1 SV=3	SEP11_HUMAN	SwissProt_041614.fasta	49399.1	1	6	7	9	0.00026	0.198
Ubiquitin carboxyl-terminal hydrolase isozyme L3 OS=Homo sapiens GN=UCHL3 PE=1 SV=1	UCHL3_HUMAN	SwissProt_041614.fasta	26182.8	1	6	7	7	0.000202	0.274
Endoplasmic reticulum resident protein 44 OS=Homo sapiens GN=ERP44 PE=1 SV=1	ERP44_HUMAN	SwissProt_041614.fasta	46972.5	1	6	7	8	0.000231	0.192
Protein diaphanous homolog 1 OS=Homo sapiens GN=DIAPH1 PE=1 SV=2	DIAP1_HUMAN	SwissProt_041614.fasta	141353	1	6	7	7	0.000202	0.0692
Eukaryotic translation initiation factor 2 subunit 3 OS=Homo sapiens GN=EIF2S3 PE=1 SV=3	IF2G_HUMAN	SwissProt_041614.fasta	51110.2	1	6	7	7	0.000202	0.184
Cytohesin-4 OS=Homo sapiens GN=CYTH4 PE=2 SV=1	CYH4_HUMAN	SwissProt_041614.fasta	45673.8	1	6	7	7	0.000202	0.178
Chitotriosidase-1 OS=Homo sapiens GN=CHIT1 PE=1 SV=1	CHIT1_HUMAN	SwissProt_041614.fasta	51682.1	1	6	7	9	0.00026	0.217
S-adenosylmethionine synthase isoform type-2 OS=Homo sapiens GN=MAT2A PE=1 SV=1	METK2_HUMAN	SwissProt_041614.fasta	43660.9	1	6	7	7	0.000202	0.152
Tropomyosin alpha-3 chain OS=Homo sapiens GN=TPM3 PE=1 SV=2	TPM3_HUMAN	SwissProt_041614.fasta	32951.4	1	6	7	18	0.000618	0.281
Phosphate carrier protein, mitochondrial OS=Homo sapiens GN=SLC25A3 PE=1 SV=2	MPCP_HUMAN	SwissProt_041614.fasta	40095.9	1	6	7	8	0.000275	0.188
40S ribosomal protein SA OS=Homo sapiens GN=RPSA PE=1 SV=4	RSSA_HUMAN	SwissProt_041614.fasta	32854.1	1	6	7	7	0.00024	0.285
Arginine--tRNA ligase, cytoplasmic OS=Homo sapiens GN=RARS PE=1 SV=2	SYRC_HUMAN	SwissProt_041614.fasta	75382	1	6	7	7	0.00024	0.109
ATP synthase subunit gamma, mitochondrial OS=Homo sapiens GN=ATP5C1 PE=1 SV=1	ATPG_HUMAN	SwissProt_041614.fasta	32998	1	6	7	7	0.00024	0.238
Succinate dehydrogenase [ubiquinone] flavoprotein subunit, mitochondrial OS=Homo sapiens GN=SDHA PE=1 SV=2	SDHA_HUMAN	SwissProt_041614.fasta	72691.8	1	6	7	7	0.00024	0.127
Coactosin-like protein OS=Homo sapiens GN=COTL1 PE=1 SV=3	COTL1_HUMAN	SwissProt_041614.fasta	15945.2	1	6	7	8	0.000275	0.303
Peroxiredoxin-5, mitochondrial OS=Homo sapiens GN=PRDX5 PE=1 SV=4	PRDX5_HUMAN	SwissProt_041614.fasta	22086.4	1	6	7	7	0.00024	0.29
Annexin A7 OS=Homo sapiens GN=ANXA7 PE=1 SV=3	ANXA7_HUMAN	SwissProt_041614.fasta	52740.5	1	6	7	7	0.00024	0.135
Sorting nexin-5 OS=Homo sapiens GN=SNX5 PE=1 SV=1	SNX5_HUMAN	SwissProt_041614.fasta	46817.8	1	6	7	7	0.00024	0.188
LIM and SH3 domain protein 1 OS=Homo sapiens GN=LASP1 PE=1 SV=2	LASP1_HUMAN	SwissProt_041614.fasta	29716.8	1	6	7	7	0.00024	0.268
26S protease regulatory subunit 4 OS=Homo sapiens GN=PSMC1 PE=1 SV=1	PRS4_HUMAN	SwissProt_041614.fasta	49186.4	1	6	7	8	0.000275	0.241
Ezrin OS=Homo sapiens GN=EZR PE=1 SV=4	EZRI_HUMAN	SwissProt_041614.fasta	69414.7	1	6	7	22	0.000755	0.251
Glutathione peroxidase 1 OS=Homo sapiens GN=GPX1 PE=1 SV=4	GPX1_HUMAN	SwissProt_041614.fasta	22088.6	1	6	7	8	0.000275	0.379
Estradiol 17-beta-dehydrogenase 12 OS=Homo sapiens GN=HSD17B12 PE=1 SV=2	DHB12_HUMAN	SwissProt_041614.fasta	34325.4	1	6	8	8	0.000231	0.221
Nucleophosmin OS=Homo sapiens GN=NPM1 PE=1 SV=2	NPM_HUMAN	SwissProt_041614.fasta	32575.5	1	6	8	9	0.00026	0.391
60S ribosomal protein L10a OS=Homo sapiens GN=RPL10A PE=1 SV=2	RL10A_HUMAN	SwissProt_041614.fasta	24832	1	6	8	8	0.000231	0.313
Serine/threonine-protein phosphatase 2A 65 kDa regulatory subunit A alpha isoform OS=Homo sapiens GN=PPP2R1A PE=1 SV=4	2AAA_HUMAN	SwissProt_041614.fasta	65309.7	1	6	8	8	0.000231	0.144
LIM and senescent cell antigen-like-containing domain protein 1 OS=Homo sapiens GN=LIMS1 PE=1 SV=4	LIMS1_HUMAN	SwissProt_041614.fasta	37250.7	1	6	8	8	0.000231	0.234
Vasodilator-stimulated phosphoprotein OS=Homo sapiens GN=VASP PE=1 SV=3	VASP_HUMAN	SwissProt_041614.fasta	39829.1	1	6	8	8	0.000231	0.205
Ubiquitin-like-conjugating enzyme ATG3 OS=Homo sapiens GN=ATG3 PE=1 SV=1	ATG3_HUMAN	SwissProt_041614.fasta	35864.2	1	6	8	8	0.000231	0.185
40S ribosomal protein S14 OS=Homo sapiens GN=RPS14 PE=1 SV=3	RS14_HUMAN	SwissProt_041614.fasta	16272.9	1	6	8	8	0.000231	0.338
Flavin reductase (NADPH) OS=Homo sapiens GN=BLVRB PE=1 SV=3	BLVRB_HUMAN	SwissProt_041614.fasta	22118.7	1	6	8	8	0.000231	0.515
60S ribosomal protein L6 OS=Homo sapiens GN=RPL6 PE=1 SV=3	RL6_HUMAN	SwissProt_041614.fasta	32729.3	1	6	8	9	0.00026	0.257
Alpha-centractin OS=Homo sapiens GN=ACTR1A PE=1 SV=1	ACTZ_HUMAN	SwissProt_041614.fasta	42615.2	1	6	8	16	0.000463	0.529
Rho GDP-dissociation inhibitor 1 OS=Homo sapiens GN=ARHGDIA PE=1 SV=3	GDIR1_HUMAN	SwissProt_041614.fasta	23207.5	1	6	8	8	0.000275	0.377
Receptor expression-enhancing protein 5 OS=Homo sapiens GN=REEP5 PE=1 SV=3	REEP5_HUMAN	SwissProt_041614.fasta	21494.5	1	6	8	8	0.000275	0.265
Nucleoside diphosphate kinase B OS=Homo sapiens GN=NME2 PE=1 SV=1	NDKB_HUMAN	SwissProt_041614.fasta	17298.3	1	6	8	8	0.000275	0.539
Galectin-1 OS=Homo sapiens GN=LGALS1 PE=1 SV=2	LEG1_HUMAN	SwissProt_041614.fasta	14715.8	1	6	8	11	0.000378	0.615
Rho GDP-dissociation inhibitor 1 OS=Homo sapiens GN=ARHGDIA PE=1 SV=3	GDIR1_HUMAN	SwissProt_041614.fasta	23207.5	1	6	9	9	0.00026	0.319
Actin-related protein 2/3 complex subunit 3 OS=Homo sapiens GN=ARPC3 PE=1 SV=3	ARPC3_HUMAN	SwissProt_041614.fasta	20547.8	1	6	9	12	0.000347	0.438
Nucleoside diphosphate kinase B OS=Homo sapiens GN=NME2 PE=1 SV=1	NDKB_HUMAN	SwissProt_041614.fasta	17298.3	1	6	9	9	0.00026	0.546
Galectin-3 OS=Homo sapiens GN=LGALS3 PE=1 SV=5	LEG3_HUMAN	SwissProt_041614.fasta	26152.8	1	6	11	16	0.000463	0.308
Eukaryotic translation initiation factor 3 subunit C OS=Homo sapiens GN=EIF3C PE=1 SV=1	EIF3C_HUMAN	SwissProt_041614.fasta	105347	1	7	7	7	0.000202	0.0898
Target of Myb protein 1 OS=Homo sapiens GN=TOM1 PE=1 SV=2	TOM1_HUMAN	SwissProt_041614.fasta	53819.1	1	7	7	7	0.000202	0.187
Protein-L-isoaspartate(D-aspartate) O-methyltransferase OS=Homo sapiens GN=PCMT1 PE=1 SV=4	PIMT_HUMAN	SwissProt_041614.fasta	24636.8	1	7	7	7	0.000202	0.502
1-phosphatidylinositol 4,5-bisphosphate phosphodiesterase beta-2 OS=Homo sapiens GN=PLCB2 PE=1 SV=2	PLCB2_HUMAN	SwissProt_041614.fasta	134028	1	7	7	7	0.000202	0.0802
Rab GDP dissociation inhibitor alpha OS=Homo sapiens GN=GDI1 PE=1 SV=2	GDIA_HUMAN	SwissProt_041614.fasta	50584.1	1	7	7	17	0.000492	0.383
Interferon-induced protein with tetratricopeptide repeats 1 OS=Homo sapiens GN=IFIT1 PE=1 SV=2	IFIT1_HUMAN	SwissProt_041614.fasta	55362.3	1	7	7	7	0.000202	0.144
ATP-dependent RNA helicase DDX1 OS=Homo sapiens GN=DDX1 PE=1 SV=2	DDX1_HUMAN	SwissProt_041614.fasta	82433.2	1	7	7	7	0.000202	0.158
Rab GTPase-binding effector protein 1 OS=Homo sapiens GN=RABEP1 PE=1 SV=2	RABE1_HUMAN	SwissProt_041614.fasta	99291.9	1	7	7	7	0.000202	0.109
Fructose-2,6-bisphosphatase TIGAR OS=Homo sapiens GN=TIGAR PE=1 SV=1	TIGAR_HUMAN	SwissProt_041614.fasta	30063.1	1	7	7	7	0.000202	0.367
Proto-oncogene tyrosine-protein kinase Src OS=Homo sapiens GN=SRC PE=1 SV=3	SRC_HUMAN	SwissProt_041614.fasta	59835.8	1	7	7	8	0.000231	0.168
Tyrosine-protein kinase Lyn OS=Homo sapiens GN=LYN PE=1 SV=3	LYN_HUMAN	SwissProt_041614.fasta	58576.3	1	7	7	9	0.00026	0.205
Voltage-dependent anion-selective channel protein 1 OS=Homo sapiens GN=VDAC1 PE=1 SV=2	VDAC1_HUMAN	SwissProt_041614.fasta	30773.9	1	7	7	10	0.000289	0.265
Leucine-rich PPR motif-containing protein, mitochondrial OS=Homo sapiens GN=LRPPRC PE=1 SV=3	LPPRC_HUMAN	SwissProt_041614.fasta	157912	1	7	7	7	0.000202	0.0595
Rho GTPase-activating protein 25 OS=Homo sapiens GN=ARHGAP25 PE=1 SV=2	RHG25_HUMAN	SwissProt_041614.fasta	73436.5	1	7	7	7	0.000202	0.127
60S ribosomal protein L3 OS=Homo sapiens GN=RPL3 PE=1 SV=2	RL3_HUMAN	SwissProt_041614.fasta	46109.5	1	7	7	7	0.000202	0.164
Vigilin OS=Homo sapiens GN=HDLBP PE=1 SV=2	VIGLN_HUMAN	SwissProt_041614.fasta	141458	1	7	7	7	0.000202	0.0828
Endoplasmic reticulum resident protein 29 OS=Homo sapiens GN=ERP29 PE=1 SV=4	ERP29_HUMAN	SwissProt_041614.fasta	28994.9	1	7	7	10	0.000289	0.387
Ubiquitin carboxyl-terminal hydrolase 15 OS=Homo sapiens GN=USP15 PE=1 SV=3	UBP15_HUMAN	SwissProt_041614.fasta	112423	1	7	7	7	0.000202	0.0866
Hypoxia up-regulated protein 1 OS=Homo sapiens GN=HYOU1 PE=1 SV=1	HYOU1_HUMAN	SwissProt_041614.fasta	111337	1	7	7	7	0.000202	0.113
D-3-phosphoglycerate dehydrogenase OS=Homo sapiens GN=PHGDH PE=1 SV=4	SERA_HUMAN	SwissProt_041614.fasta	56650.6	1	7	7	7	0.000202	0.163
V-type proton ATPase subunit D OS=Homo sapiens GN=ATP6V1D PE=1 SV=1	VATD_HUMAN	SwissProt_041614.fasta	28264.3	1	7	7	8	0.000231	0.247
Long-chain-fatty-acid--CoA ligase 4 OS=Homo sapiens GN=ACSL4 PE=1 SV=2	ACSL4_HUMAN	SwissProt_041614.fasta	79191.5	1	7	7	9	0.00026	0.214
Ubiquitin carboxyl-terminal hydrolase 14 OS=Homo sapiens GN=USP14 PE=1 SV=3	UBP14_HUMAN	SwissProt_041614.fasta	56070.3	1	7	7	7	0.000202	0.229
Prolyl endopeptidase OS=Homo sapiens GN=PREP PE=1 SV=2	PPCE_HUMAN	SwissProt_041614.fasta	80701.5	1	7	7	7	0.000202	0.127
Protein phosphatase 1 regulatory subunit 7 OS=Homo sapiens GN=PPP1R7 PE=1 SV=1	PP1R7_HUMAN	SwissProt_041614.fasta	41566.3	1	7	7	7	0.000202	0.236
Ornithine aminotransferase, mitochondrial OS=Homo sapiens GN=OAT PE=1 SV=1	OAT_HUMAN	SwissProt_041614.fasta	48536.2	1	7	7	7	0.000202	0.248
Endoplasmic reticulum aminopeptidase 1 OS=Homo sapiens GN=ERAP1 PE=1 SV=3	ERAP1_HUMAN	SwissProt_041614.fasta	107238	1	7	7	7	0.000202	0.0935
Cold shock domain-containing protein E1 OS=Homo sapiens GN=CSDE1 PE=1 SV=2	CSDE1_HUMAN	SwissProt_041614.fasta	88885	1	7	7	7	0.000202	0.11
Kinesin-like protein KIF13B OS=Homo sapiens GN=KIF13B PE=1 SV=2	KI13B_HUMAN	SwissProt_041614.fasta	202789	1	7	7	7	0.000202	0.0553
Procollagen galactosyltransferase 1 OS=Homo sapiens GN=COLGALT1 PE=1 SV=1	GT251_HUMAN	SwissProt_041614.fasta	71637.7	1	7	7	7	0.000202	0.148
Rho guanine nucleotide exchange factor 2 OS=Homo sapiens GN=ARHGEF2 PE=1 SV=4	ARHG2_HUMAN	SwissProt_041614.fasta	111546	1	7	7	7	0.000202	0.101
Acyl-CoA synthetase family member 2, mitochondrial OS=Homo sapiens GN=ACSF2 PE=1 SV=2	ACSF2_HUMAN	SwissProt_041614.fasta	68125.5	1	7	7	7	0.000202	0.166
Interferon-induced protein with tetratricopeptide repeats 3 OS=Homo sapiens GN=IFIT3 PE=1 SV=1	IFIT3_HUMAN	SwissProt_041614.fasta	55986	1	7	7	7	0.000202	0.21
Spliceosome RNA helicase DDX39B OS=Homo sapiens GN=DDX39B PE=1 SV=1	DX39B_HUMAN	SwissProt_041614.fasta	48992	1	7	7	7	0.000202	0.168
Acetyl-CoA acetyltransferase, mitochondrial OS=Homo sapiens GN=ACAT1 PE=1 SV=1	THIL_HUMAN	SwissProt_041614.fasta	45199.8	1	7	7	7	0.00024	0.265
60S ribosomal protein L3 OS=Homo sapiens GN=RPL3 PE=1 SV=2	RL3_HUMAN	SwissProt_041614.fasta	46109.5	1	7	7	8	0.000275	0.201
Long-chain-fatty-acid--CoA ligase 4 OS=Homo sapiens GN=ACSL4 PE=1 SV=2	ACSL4_HUMAN	SwissProt_041614.fasta	79191.5	1	7	7	7	0.00024	0.128
Perilipin-2 OS=Homo sapiens GN=PLIN2 PE=1 SV=2	PLIN2_HUMAN	SwissProt_041614.fasta	48075	1	7	7	7	0.00024	0.247
Heat shock protein 75 kDa, mitochondrial OS=Homo sapiens GN=TRAP1 PE=1 SV=3	TRAP1_HUMAN	SwissProt_041614.fasta	80112.9	1	7	7	8	0.000275	0.135
Glucosidase 2 subunit beta OS=Homo sapiens GN=PRKCSH PE=1 SV=2	GLU2B_HUMAN	SwissProt_041614.fasta	59425.8	1	7	7	7	0.00024	0.131
3-ketoacyl-CoA thiolase, peroxisomal OS=Homo sapiens GN=ACAA1 PE=1 SV=2	THIK_HUMAN	SwissProt_041614.fasta	44292.1	1	7	7	7	0.00024	0.328
Oxygen-dependent coproporphyrinogen-III oxidase, mitochondrial OS=Homo sapiens GN=CPOX PE=1 SV=3	HEM6_HUMAN	SwissProt_041614.fasta	50152	1	7	7	7	0.00024	0.218
Ornithine aminotransferase, mitochondrial OS=Homo sapiens GN=OAT PE=1 SV=1	OAT_HUMAN	SwissProt_041614.fasta	48536.2	1	7	7	7	0.00024	0.226
Proteasome subunit alpha type-6 OS=Homo sapiens GN=PSMA6 PE=1 SV=1	PSA6_HUMAN	SwissProt_041614.fasta	27399.5	1	7	7	7	0.00024	0.358
Aspartate aminotransferase, cytoplasmic OS=Homo sapiens GN=GOT1 PE=1 SV=3	AATC_HUMAN	SwissProt_041614.fasta	46248.1	1	7	7	7	0.00024	0.22
AMP deaminase 3 OS=Homo sapiens GN=AMPD3 PE=1 SV=1	AMPD3_HUMAN	SwissProt_041614.fasta	88815.8	1	7	7	7	0.00024	0.112
26S protease regulatory subunit 6B OS=Homo sapiens GN=PSMC4 PE=1 SV=2	PRS6B_HUMAN	SwissProt_041614.fasta	47367.7	1	7	7	7	0.00024	0.256
Tubulin beta-6 chain OS=Homo sapiens GN=TUBB6 PE=1 SV=1	TBB6_HUMAN	SwissProt_041614.fasta	49857.2	1	7	7	32	0.0011	0.493
Isoleucine--tRNA ligase, mitochondrial OS=Homo sapiens GN=IARS2 PE=1 SV=2	SYIM_HUMAN	SwissProt_041614.fasta	113794	1	7	7	7	0.00024	0.0949
Fumarate hydratase, mitochondrial OS=Homo sapiens GN=FH PE=1 SV=3	FUMH_HUMAN	SwissProt_041614.fasta	54637.8	1	7	7	7	0.00024	0.147
Proto-oncogene tyrosine-protein kinase Src OS=Homo sapiens GN=SRC PE=1 SV=3	SRC_HUMAN	SwissProt_041614.fasta	59835.8	1	7	7	7	0.00024	0.151
Histidine--tRNA ligase, cytoplasmic OS=Homo sapiens GN=HARS PE=1 SV=2	SYHC_HUMAN	SwissProt_041614.fasta	57412.5	1	7	7	7	0.00024	0.167
Eukaryotic translation initiation factor 2 subunit 3 OS=Homo sapiens GN=EIF2S3 PE=1 SV=3	IF2G_HUMAN	SwissProt_041614.fasta	51110.2	1	7	7	7	0.00024	0.237
Tyrosine-protein kinase BTK OS=Homo sapiens GN=BTK PE=1 SV=3	BTK_HUMAN	SwissProt_041614.fasta	76283.1	1	7	7	7	0.00024	0.132
Interferon-induced protein with tetratricopeptide repeats 2 OS=Homo sapiens GN=IFIT2 PE=1 SV=1	IFIT2_HUMAN	SwissProt_041614.fasta	54633.8	1	7	7	7	0.00024	0.201
Neutrophil cytosol factor 2 OS=Homo sapiens GN=NCF2 PE=1 SV=2	NCF2_HUMAN	SwissProt_041614.fasta	59762.2	1	7	7	7	0.00024	0.165
Protein-methionine sulfoxide oxidase MICAL1 OS=Homo sapiens GN=MICAL1 PE=1 SV=2	MICA1_HUMAN	SwissProt_041614.fasta	117876	1	7	7	7	0.00024	0.0843
Procollagen galactosyltransferase 1 OS=Homo sapiens GN=COLGALT1 PE=1 SV=1	GT251_HUMAN	SwissProt_041614.fasta	71637.7	1	7	7	7	0.00024	0.113
Arf-GAP with Rho-GAP domain, ANK repeat and PH domain-containing protein 1 OS=Homo sapiens GN=ARAP1 PE=1 SV=3	ARAP1_HUMAN	SwissProt_041614.fasta	162193	1	7	7	8	0.000275	0.0607
Poly [ADP-ribose] polymerase 4 OS=Homo sapiens GN=PARP4 PE=1 SV=3	PARP4_HUMAN	SwissProt_041614.fasta	192598	1	7	7	7	0.00024	0.0522
Protein transport protein Sec31A OS=Homo sapiens GN=SEC31A PE=1 SV=3	SC31A_HUMAN	SwissProt_041614.fasta	133017	1	7	7	7	0.00024	0.0689
Aspartate aminotransferase, mitochondrial OS=Homo sapiens GN=GOT2 PE=1 SV=3	AATM_HUMAN	SwissProt_041614.fasta	47518.6	1	7	7	7	0.00024	0.223
Hematopoietic lineage cell-specific protein OS=Homo sapiens GN=HCLS1 PE=1 SV=3	HCLS1_HUMAN	SwissProt_041614.fasta	54013.2	1	7	7	7	0.00024	0.235
V-type proton ATPase subunit H OS=Homo sapiens GN=ATP6V1H PE=1 SV=1	VATH_HUMAN	SwissProt_041614.fasta	55883.4	1	7	7	7	0.00024	0.195
Coronin-1B OS=Homo sapiens GN=CORO1B PE=1 SV=1	COR1B_HUMAN	SwissProt_041614.fasta	54234.9	1	7	7	7	0.00024	0.192
Coronin-1A OS=Homo sapiens GN=CORO1A PE=1 SV=4	COR1A_HUMAN	SwissProt_041614.fasta	51026.1	1	7	7	7	0.00024	0.275
Estradiol 17-beta-dehydrogenase 12 OS=Homo sapiens GN=HSD17B12 PE=1 SV=2	DHB12_HUMAN	SwissProt_041614.fasta	34325.4	1	7	7	7	0.00024	0.263
Sialic acid synthase OS=Homo sapiens GN=NANS PE=1 SV=2	SIAS_HUMAN	SwissProt_041614.fasta	40307.9	1	7	7	7	0.00024	0.256
D-3-phosphoglycerate dehydrogenase OS=Homo sapiens GN=PHGDH PE=1 SV=4	SERA_HUMAN	SwissProt_041614.fasta	56650.6	1	7	7	7	0.00024	0.163
Apoptosis-inducing factor 1, mitochondrial OS=Homo sapiens GN=AIFM1 PE=1 SV=1	AIFM1_HUMAN	SwissProt_041614.fasta	66901.5	1	7	7	7	0.00024	0.14
Heterogeneous nuclear ribonucleoprotein K OS=Homo sapiens GN=HNRNPK PE=1 SV=1	HNRPK_HUMAN	SwissProt_041614.fasta	50978.5	1	7	7	7	0.00024	0.263
26S protease regulatory subunit 8 OS=Homo sapiens GN=PSMC5 PE=1 SV=1	PRS8_HUMAN	SwissProt_041614.fasta	45627.2	1	7	7	8	0.000275	0.278
Aldose 1-epimerase OS=Homo sapiens GN=GALM PE=1 SV=1	GALM_HUMAN	SwissProt_041614.fasta	37765.2	1	7	7	7	0.00024	0.327
Monoglyceride lipase OS=Homo sapiens GN=MGLL PE=1 SV=2	MGLL_HUMAN	SwissProt_041614.fasta	33261.7	1	7	7	7	0.00024	0.35
Adenylate kinase 2, mitochondrial OS=Homo sapiens GN=AK2 PE=1 SV=2	KAD2_HUMAN	SwissProt_041614.fasta	26479	1	7	7	7	0.00024	0.297
6-phosphogluconolactonase OS=Homo sapiens GN=PGLS PE=1 SV=2	6PGL_HUMAN	SwissProt_041614.fasta	27547.5	1	7	7	7	0.00024	0.364
Myosin-9 OS=Homo sapiens GN=MYH9 PE=1 SV=4	MYH9_HUMAN	SwissProt_041614.fasta	226538	1	7	7	7	0.000308	0.0597
Delta(3,5)-Delta(2,4)-dienoyl-CoA isomerase, mitochondrial OS=Homo sapiens GN=ECH1 PE=1 SV=2	ECH1_HUMAN	SwissProt_041614.fasta	35816.2	1	7	8	8	0.000231	0.271
V-type proton ATPase subunit E 1 OS=Homo sapiens GN=ATP6V1E1 PE=1 SV=1	VATE1_HUMAN	SwissProt_041614.fasta	26146.2	1	7	8	8	0.000231	0.336
Adenylate kinase 2, mitochondrial OS=Homo sapiens GN=AK2 PE=1 SV=2	KAD2_HUMAN	SwissProt_041614.fasta	26479	1	7	8	8	0.000231	0.364
DnaJ homolog subfamily B member 11 OS=Homo sapiens GN=DNAJB11 PE=1 SV=1	DJB11_HUMAN	SwissProt_041614.fasta	40514.6	1	7	8	8	0.000231	0.338
Tyrosine-protein phosphatase non-receptor type 12 OS=Homo sapiens GN=PTPN12 PE=1 SV=3	PTN12_HUMAN	SwissProt_041614.fasta	88107.5	1	7	8	8	0.000231	0.106
Leupaxin OS=Homo sapiens GN=LPXN PE=1 SV=1	LPXN_HUMAN	SwissProt_041614.fasta	43332	1	7	8	9	0.00026	0.259
Sorting nexin-3 OS=Homo sapiens GN=SNX3 PE=1 SV=3	SNX3_HUMAN	SwissProt_041614.fasta	18763	1	7	8	10	0.000289	0.414
10 kDa heat shock protein, mitochondrial OS=Homo sapiens GN=HSPE1 PE=1 SV=2	CH10_HUMAN	SwissProt_041614.fasta	10931.8	1	7	8	9	0.00026	0.549
Pleckstrin homology domain-containing family O member 2 OS=Homo sapiens GN=PLEKHO2 PE=2 SV=1	PKHO2_HUMAN	SwissProt_041614.fasta	53349.9	1	7	8	9	0.00026	0.18
V-type proton ATPase 116 kDa subunit a isoform 3 OS=Homo sapiens GN=TCIRG1 PE=1 SV=3	VPP3_HUMAN	SwissProt_041614.fasta	92969	1	7	8	8	0.000231	0.122
Tropomyosin alpha-3 chain OS=Homo sapiens GN=TPM3 PE=1 SV=2	TPM3_HUMAN	SwissProt_041614.fasta	32951.4	1	7	8	24	0.000694	0.418
60S ribosomal protein L5 OS=Homo sapiens GN=RPL5 PE=1 SV=3	RL5_HUMAN	SwissProt_041614.fasta	34363.5	1	7	8	8	0.000231	0.259
Rho GDP-dissociation inhibitor 2 OS=Homo sapiens GN=ARHGDIB PE=1 SV=3	GDIR2_HUMAN	SwissProt_041614.fasta	22988.4	1	7	8	8	0.000231	0.463
S-formylglutathione hydrolase OS=Homo sapiens GN=ESD PE=1 SV=2	ESTD_HUMAN	SwissProt_041614.fasta	31463.6	1	7	8	8	0.000275	0.376
Citrate synthase, mitochondrial OS=Homo sapiens GN=CS PE=1 SV=2	CISY_HUMAN	SwissProt_041614.fasta	51713.8	1	7	8	8	0.000275	0.249
40S ribosomal protein S8 OS=Homo sapiens GN=RPS8 PE=1 SV=2	RS8_HUMAN	SwissProt_041614.fasta	24206.4	1	7	8	8	0.000275	0.351
Hypoxia up-regulated protein 1 OS=Homo sapiens GN=HYOU1 PE=1 SV=1	HYOU1_HUMAN	SwissProt_041614.fasta	111337	1	7	8	8	0.000275	0.109
Prolyl endopeptidase OS=Homo sapiens GN=PREP PE=1 SV=2	PPCE_HUMAN	SwissProt_041614.fasta	80701.5	1	7	8	8	0.000275	0.128
Ras-related protein Rab-2A OS=Homo sapiens GN=RAB2A PE=1 SV=1	RAB2A_HUMAN	SwissProt_041614.fasta	23546.2	1	7	8	8	0.000275	0.41
Extended synaptotagmin-1 OS=Homo sapiens GN=ESYT1 PE=1 SV=1	ESYT1_HUMAN	SwissProt_041614.fasta	122859	1	7	8	9	0.000309	0.0897
Dihydrolipoyl dehydrogenase, mitochondrial OS=Homo sapiens GN=DLD PE=1 SV=2	DLDH_HUMAN	SwissProt_041614.fasta	54177.5	1	7	8	9	0.000309	0.189
Eukaryotic translation initiation factor 5A-1 OS=Homo sapiens GN=EIF5A PE=1 SV=2	IF5A1_HUMAN	SwissProt_041614.fasta	16832.7	1	7	8	8	0.000275	0.623
Guanine nucleotide-binding protein G(I)/G(S)/G(T) subunit beta-1 OS=Homo sapiens GN=GNB1 PE=1 SV=3	GBB1_HUMAN	SwissProt_041614.fasta	37377.5	1	7	8	12	0.000412	0.35
Thymidine phosphorylase OS=Homo sapiens GN=TYMP PE=1 SV=2	TYPH_HUMAN	SwissProt_041614.fasta	49955.8	1	7	8	9	0.000309	0.18
Elongation factor 1-beta OS=Homo sapiens GN=EEF1B2 PE=1 SV=3	EF1B_HUMAN	SwissProt_041614.fasta	24764.2	1	7	9	10	0.000289	0.587
Fumarate hydratase, mitochondrial OS=Homo sapiens GN=FH PE=1 SV=3	FUMH_HUMAN	SwissProt_041614.fasta	54637.8	1	7	9	10	0.000289	0.237
40S ribosomal protein S16 OS=Homo sapiens GN=RPS16 PE=1 SV=2	RS16_HUMAN	SwissProt_041614.fasta	16445.9	1	7	9	10	0.000289	0.425
BTB/POZ domain-containing protein KCTD12 OS=Homo sapiens GN=KCTD12 PE=1 SV=1	KCD12_HUMAN	SwissProt_041614.fasta	35701.8	1	7	9	9	0.00026	0.274
Heterogeneous nuclear ribonucleoprotein U OS=Homo sapiens GN=HNRNPU PE=1 SV=6	HNRPU_HUMAN	SwissProt_041614.fasta	90585.2	1	7	9	9	0.000309	0.119
Medium-chain specific acyl-CoA dehydrogenase, mitochondrial OS=Homo sapiens GN=ACADM PE=1 SV=1	ACADM_HUMAN	SwissProt_041614.fasta	46589.5	1	7	9	9	0.000309	0.247
Electron transfer flavoprotein subunit alpha, mitochondrial OS=Homo sapiens GN=ETFA PE=1 SV=1	ETFA_HUMAN	SwissProt_041614.fasta	35080.1	1	7	9	9	0.000309	0.339
Peptidyl-prolyl cis-trans isomerase B OS=Homo sapiens GN=PPIB PE=1 SV=2	PPIB_HUMAN	SwissProt_041614.fasta	23743.2	1	7	9	9	0.000309	0.384
Pyridoxal kinase OS=Homo sapiens GN=PDXK PE=1 SV=1	PDXK_HUMAN	SwissProt_041614.fasta	35101.7	1	7	9	11	0.000378	0.349
26S protease regulatory subunit 10B OS=Homo sapiens GN=PSMC6 PE=1 SV=1	PRS10_HUMAN	SwissProt_041614.fasta	44174.9	1	7	9	9	0.000309	0.229
Tubulin alpha-4A chain OS=Homo sapiens GN=TUBA4A PE=1 SV=1	TBA4A_HUMAN	SwissProt_041614.fasta	49924.6	1	7	9	43	0.00148	0.54
Cellular retinoic acid-binding protein 2 OS=Homo sapiens GN=CRABP2 PE=1 SV=2	RABP2_HUMAN	SwissProt_041614.fasta	15692.9	1	7	10	12	0.000347	0.63
Transmembrane emp24 domain-containing protein 10 OS=Homo sapiens GN=TMED10 PE=1 SV=2	TMEDA_HUMAN	SwissProt_041614.fasta	24977.5	1	7	10	11	0.000318	0.292
Acyl-CoA-binding protein OS=Homo sapiens GN=DBI PE=1 SV=2	ACBP_HUMAN	SwissProt_041614.fasta	10044.8	1	7	10	11	0.000318	0.805
Ferritin light chain OS=Homo sapiens GN=FTL PE=1 SV=2	FRIL_HUMAN	SwissProt_041614.fasta	20020.6	1	7	10	10	0.000289	0.486
Guanine nucleotide-binding protein G(I)/G(S)/G(T) subunit beta-1 OS=Homo sapiens GN=GNB1 PE=1 SV=3	GBB1_HUMAN	SwissProt_041614.fasta	37377.5	1	7	10	15	0.000434	0.379
Electron transfer flavoprotein subunit alpha, mitochondrial OS=Homo sapiens GN=ETFA PE=1 SV=1	ETFA_HUMAN	SwissProt_041614.fasta	35080.1	1	7	10	10	0.000289	0.348
Superoxide dismutase [Mn], mitochondrial OS=Homo sapiens GN=SOD2 PE=1 SV=2	SODM_HUMAN	SwissProt_041614.fasta	24722.6	1	7	11	11	0.000318	0.468
Septin-2 OS=Homo sapiens GN=SEPT2 PE=1 SV=1	SEPT2_HUMAN	SwissProt_041614.fasta	41488.2	1	7	11	12	0.000347	0.324
Ferritin light chain OS=Homo sapiens GN=FTL PE=1 SV=2	FRIL_HUMAN	SwissProt_041614.fasta	20020.6	1	7	11	13	0.000446	0.486
Galectin-3 OS=Homo sapiens GN=LGALS3 PE=1 SV=5	LEG3_HUMAN	SwissProt_041614.fasta	26152.8	1	7	12	14	0.000481	0.352
Apoptosis-inducing factor 1, mitochondrial OS=Homo sapiens GN=AIFM1 PE=1 SV=1	AIFM1_HUMAN	SwissProt_041614.fasta	66901.5	1	8	8	8	0.000231	0.201
Dynactin subunit 2 OS=Homo sapiens GN=DCTN2 PE=1 SV=4	DCTN2_HUMAN	SwissProt_041614.fasta	44231.7	1	8	8	8	0.000231	0.244
V-type proton ATPase 116 kDa subunit a isoform 1 OS=Homo sapiens GN=ATP6V0A1 PE=2 SV=3	VPP1_HUMAN	SwissProt_041614.fasta	96416.6	1	8	8	8	0.000231	0.0944
Nuclear protein localization protein 4 homolog OS=Homo sapiens GN=NPLOC4 PE=1 SV=3	NPL4_HUMAN	SwissProt_041614.fasta	68121.1	1	8	8	8	0.000231	0.158
Biliverdin reductase A OS=Homo sapiens GN=BLVRA PE=1 SV=2	BIEA_HUMAN	SwissProt_041614.fasta	33429	1	8	8	8	0.000231	0.311
X-ray repair cross-complementing protein 5 OS=Homo sapiens GN=XRCC5 PE=1 SV=3	XRCC5_HUMAN	SwissProt_041614.fasta	82707.1	1	8	8	8	0.000231	0.124
Tensin-3 OS=Homo sapiens GN=TNS3 PE=1 SV=2	TENS3_HUMAN	SwissProt_041614.fasta	155266	1	8	8	8	0.000231	0.0893
Osteoclast-stimulating factor 1 OS=Homo sapiens GN=OSTF1 PE=1 SV=2	OSTF1_HUMAN	SwissProt_041614.fasta	23787.7	1	8	8	8	0.000231	0.449
Aldehyde dehydrogenase, mitochondrial OS=Homo sapiens GN=ALDH2 PE=1 SV=2	ALDH2_HUMAN	SwissProt_041614.fasta	56381.4	1	8	8	10	0.000289	0.219
Septin-7 OS=Homo sapiens GN=SEPT7 PE=1 SV=2	SEPT7_HUMAN	SwissProt_041614.fasta	50680.3	1	8	8	10	0.000289	0.275
Alpha-soluble NSF attachment protein OS=Homo sapiens GN=NAPA PE=1 SV=3	SNAA_HUMAN	SwissProt_041614.fasta	33234.1	1	8	8	8	0.000231	0.386
Elongation factor 1-delta OS=Homo sapiens GN=EEF1D PE=1 SV=5	EF1D_HUMAN	SwissProt_041614.fasta	31121.9	1	8	8	8	0.000231	0.335
Medium-chain specific acyl-CoA dehydrogenase, mitochondrial OS=Homo sapiens GN=ACADM PE=1 SV=1	ACADM_HUMAN	SwissProt_041614.fasta	46589.5	1	8	8	8	0.000231	0.23
Redox-regulatory protein FAM213A OS=Homo sapiens GN=FAM213A PE=1 SV=3	F213A_HUMAN	SwissProt_041614.fasta	25765.5	1	8	8	8	0.000231	0.319
Poly [ADP-ribose] polymerase 4 OS=Homo sapiens GN=PARP4 PE=1 SV=3	PARP4_HUMAN	SwissProt_041614.fasta	192598	1	8	8	8	0.000231	0.0667
Phosphoglucomutase-1 OS=Homo sapiens GN=PGM1 PE=1 SV=3	PGM1_HUMAN	SwissProt_041614.fasta	61451.1	1	8	8	8	0.000231	0.192
Vacuolar protein sorting-associated protein 13C OS=Homo sapiens GN=VPS13C PE=1 SV=1	VP13C_HUMAN	SwissProt_041614.fasta	422396	1	8	8	8	0.000231	0.028
Purine nucleoside phosphorylase OS=Homo sapiens GN=PNP PE=1 SV=2	PNPH_HUMAN	SwissProt_041614.fasta	32118	1	8	8	9	0.00026	0.426
Dual specificity mitogen-activated protein kinase kinase 3 OS=Homo sapiens GN=MAP2K3 PE=1 SV=2	MP2K3_HUMAN	SwissProt_041614.fasta	39319.3	1	8	8	9	0.00026	0.337
Protein transport protein Sec24C OS=Homo sapiens GN=SEC24C PE=1 SV=3	SC24C_HUMAN	SwissProt_041614.fasta	118325	1	8	8	8	0.000231	0.108
PML-RARA-regulated adapter molecule 1 OS=Homo sapiens GN=PRAM1 PE=1 SV=2	PRAM_HUMAN	SwissProt_041614.fasta	79247.8	1	8	8	8	0.000231	0.15
Golgin subfamily A member 3 OS=Homo sapiens GN=GOLGA3 PE=1 SV=2	GOGA3_HUMAN	SwissProt_041614.fasta	167356	1	8	8	8	0.000231	0.0694
1-phosphatidylinositol 4,5-bisphosphate phosphodiesterase gamma-2 OS=Homo sapiens GN=PLCG2 PE=1 SV=4	PLCG2_HUMAN	SwissProt_041614.fasta	147875	1	8	8	8	0.000231	0.0806
60S ribosomal protein L7a OS=Homo sapiens GN=RPL7A PE=1 SV=2	RL7A_HUMAN	SwissProt_041614.fasta	29996.3	1	8	8	8	0.000231	0.335
Sec1 family domain-containing protein 1 OS=Homo sapiens GN=SCFD1 PE=1 SV=4	SCFD1_HUMAN	SwissProt_041614.fasta	72382.3	1	8	8	8	0.000231	0.198
Arginine--tRNA ligase, cytoplasmic OS=Homo sapiens GN=RARS PE=1 SV=2	SYRC_HUMAN	SwissProt_041614.fasta	75382	1	8	8	8	0.000231	0.135
Protein kinase C beta type OS=Homo sapiens GN=PRKCB PE=1 SV=4	KPCB_HUMAN	SwissProt_041614.fasta	76870.4	1	8	8	11	0.000318	0.219
Rho guanine nucleotide exchange factor 1 OS=Homo sapiens GN=ARHGEF1 PE=1 SV=2	ARHG1_HUMAN	SwissProt_041614.fasta	102438	1	8	8	8	0.000231	0.104
40S ribosomal protein S3 OS=Homo sapiens GN=RPS3 PE=1 SV=2	RS3_HUMAN	SwissProt_041614.fasta	26688.6	1	8	8	8	0.000231	0.42
Serine beta-lactamase-like protein LACTB, mitochondrial OS=Homo sapiens GN=LACTB PE=1 SV=2	LACTB_HUMAN	SwissProt_041614.fasta	60694.8	1	8	8	9	0.00026	0.172
Copine-3 OS=Homo sapiens GN=CPNE3 PE=1 SV=1	CPNE3_HUMAN	SwissProt_041614.fasta	60131.6	1	8	8	8	0.000231	0.179
Calpain-1 catalytic subunit OS=Homo sapiens GN=CAPN1 PE=1 SV=1	CAN1_HUMAN	SwissProt_041614.fasta	81892.6	1	8	8	8	0.000231	0.127
Spermine synthase OS=Homo sapiens GN=SMS PE=1 SV=2	SPSY_HUMAN	SwissProt_041614.fasta	41269.6	1	8	8	8	0.000231	0.38
F-actin-capping protein subunit alpha-2 OS=Homo sapiens GN=CAPZA2 PE=1 SV=3	CAZA2_HUMAN	SwissProt_041614.fasta	32949.2	1	8	8	11	0.000378	0.444
Glutamate dehydrogenase 1, mitochondrial OS=Homo sapiens GN=GLUD1 PE=1 SV=2	DHE3_HUMAN	SwissProt_041614.fasta	61399.7	1	8	8	8	0.000275	0.222
Glutamine--fructose-6-phosphate aminotransferase [isomerizing] 1 OS=Homo sapiens GN=GFPT1 PE=1 SV=3	GFPT1_HUMAN	SwissProt_041614.fasta	78807.7	1	8	8	8	0.000275	0.155
40S ribosomal protein S4, X isoform OS=Homo sapiens GN=RPS4X PE=1 SV=2	RS4X_HUMAN	SwissProt_041614.fasta	29599.3	1	8	8	10	0.000343	0.399
40S ribosomal protein S3 OS=Homo sapiens GN=RPS3 PE=1 SV=2	RS3_HUMAN	SwissProt_041614.fasta	26688.6	1	8	8	8	0.000275	0.28
60S ribosomal protein L4 OS=Homo sapiens GN=RPL4 PE=1 SV=5	RL4_HUMAN	SwissProt_041614.fasta	47699.1	1	8	8	8	0.000275	0.269
Protein kinase C delta type OS=Homo sapiens GN=PRKCD PE=1 SV=2	KPCD_HUMAN	SwissProt_041614.fasta	77507.4	1	8	8	8	0.000275	0.117
Ras GTPase-activating-like protein IQGAP2 OS=Homo sapiens GN=IQGAP2 PE=1 SV=4	IQGA2_HUMAN	SwissProt_041614.fasta	180584	1	8	8	9	0.000309	0.0654
Fatty acid-binding protein, heart OS=Homo sapiens GN=FABP3 PE=1 SV=4	FABPH_HUMAN	SwissProt_041614.fasta	14858.5	1	8	8	9	0.000309	0.526
Cytoplasmic FMR1-interacting protein 1 OS=Homo sapiens GN=CYFIP1 PE=1 SV=1	CYFP1_HUMAN	SwissProt_041614.fasta	145187	1	8	8	8	0.000275	0.0678
Eukaryotic translation initiation factor 2 subunit 1 OS=Homo sapiens GN=EIF2S1 PE=1 SV=3	IF2A_HUMAN	SwissProt_041614.fasta	36112.7	1	8	8	8	0.000275	0.327
40S ribosomal protein S9 OS=Homo sapiens GN=RPS9 PE=1 SV=3	RS9_HUMAN	SwissProt_041614.fasta	22592.5	1	8	8	8	0.000275	0.294
Xaa-Pro aminopeptidase 1 OS=Homo sapiens GN=XPNPEP1 PE=1 SV=3	XPP1_HUMAN	SwissProt_041614.fasta	69919.2	1	8	8	8	0.000275	0.217
26S proteasome non-ATPase regulatory subunit 11 OS=Homo sapiens GN=PSMD11 PE=1 SV=3	PSD11_HUMAN	SwissProt_041614.fasta	47466.3	1	8	8	9	0.000309	0.235
Transaldolase OS=Homo sapiens GN=TALDO1 PE=1 SV=2	TALDO_HUMAN	SwissProt_041614.fasta	37541.7	1	8	8	9	0.000309	0.226
Pleckstrin homology domain-containing family O member 2 OS=Homo sapiens GN=PLEKHO2 PE=2 SV=1	PKHO2_HUMAN	SwissProt_041614.fasta	53349.9	1	8	8	8	0.000275	0.222
Vinculin OS=Homo sapiens GN=VCL PE=1 SV=4	VINC_HUMAN	SwissProt_041614.fasta	123801	1	8	8	8	0.000275	0.0802
Phosphatidylinositol 4-kinase type 2-alpha OS=Homo sapiens GN=PI4K2A PE=1 SV=1	P4K2A_HUMAN	SwissProt_041614.fasta	54023	1	8	8	8	0.000275	0.163
Pyruvate dehydrogenase E1 component subunit beta, mitochondrial OS=Homo sapiens GN=PDHB PE=1 SV=3	ODPB_HUMAN	SwissProt_041614.fasta	39233.4	1	8	8	8	0.000275	0.27
Interferon-induced protein with tetratricopeptide repeats 3 OS=Homo sapiens GN=IFIT3 PE=1 SV=1	IFIT3_HUMAN	SwissProt_041614.fasta	55986	1	8	8	8	0.000275	0.196
Dynamin-like 120 kDa protein, mitochondrial OS=Homo sapiens GN=OPA1 PE=1 SV=3	OPA1_HUMAN	SwissProt_041614.fasta	111634	1	8	8	8	0.000275	0.117
NADH-cytochrome b5 reductase 3 OS=Homo sapiens GN=CYB5R3 PE=1 SV=3	NB5R3_HUMAN	SwissProt_041614.fasta	34236.3	1	8	8	8	0.000275	0.395
26S protease regulatory subunit 7 OS=Homo sapiens GN=PSMC2 PE=1 SV=3	PRS7_HUMAN	SwissProt_041614.fasta	48635.6	1	8	8	8	0.000275	0.259
Ribosome-binding protein 1 OS=Homo sapiens GN=RRBP1 PE=1 SV=4	RRBP1_HUMAN	SwissProt_041614.fasta	152471	1	8	8	9	0.000309	0.0837
F-actin-capping protein subunit alpha-1 OS=Homo sapiens GN=CAPZA1 PE=1 SV=3	CAZA1_HUMAN	SwissProt_041614.fasta	32923.2	1	8	8	10	0.000343	0.552
Serine hydroxymethyltransferase, mitochondrial OS=Homo sapiens GN=SHMT2 PE=1 SV=3	GLYM_HUMAN	SwissProt_041614.fasta	55994.7	1	8	8	9	0.000309	0.194
cAMP-dependent protein kinase type I-alpha regulatory subunit OS=Homo sapiens GN=PRKAR1A PE=1 SV=1	KAP0_HUMAN	SwissProt_041614.fasta	42982.4	1	8	8	10	0.000343	0.205
Vacuolar protein sorting-associated protein 35 OS=Homo sapiens GN=VPS35 PE=1 SV=2	VPS35_HUMAN	SwissProt_041614.fasta	91710	1	8	8	8	0.000275	0.121
Caspase-1 OS=Homo sapiens GN=CASP1 PE=1 SV=1	CASP1_HUMAN	SwissProt_041614.fasta	45159.5	1	8	8	8	0.000275	0.24
Putative neutrophil cytosol factor 1B OS=Homo sapiens GN=NCF1B PE=5 SV=2	NCF1B_HUMAN	SwissProt_041614.fasta	44817.9	1	8	9	9	0.00026	0.266
ATP synthase subunit O, mitochondrial OS=Homo sapiens GN=ATP5O PE=1 SV=1	ATPO_HUMAN	SwissProt_041614.fasta	23277.4	1	8	9	9	0.00026	0.502
26S protease regulatory subunit 4 OS=Homo sapiens GN=PSMC1 PE=1 SV=1	PRS4_HUMAN	SwissProt_041614.fasta	49186.4	1	8	9	9	0.00026	0.28
Enoyl-CoA hydratase, mitochondrial OS=Homo sapiens GN=ECHS1 PE=1 SV=4	ECHM_HUMAN	SwissProt_041614.fasta	31388.2	1	8	9	10	0.000289	0.359
Ras-related protein Rab-14 OS=Homo sapiens GN=RAB14 PE=1 SV=4	RAB14_HUMAN	SwissProt_041614.fasta	23897.6	1	8	9	12	0.000347	0.577
Leukocyte elastase inhibitor OS=Homo sapiens GN=SERPINB1 PE=1 SV=1	ILEU_HUMAN	SwissProt_041614.fasta	42743.8	1	8	9	10	0.000289	0.285
Acetyl-CoA acetyltransferase, mitochondrial OS=Homo sapiens GN=ACAT1 PE=1 SV=1	THIL_HUMAN	SwissProt_041614.fasta	45199.8	1	8	9	9	0.00026	0.255
Ubiquitin-like modifier-activating enzyme 6 OS=Homo sapiens GN=UBA6 PE=1 SV=1	UBA6_HUMAN	SwissProt_041614.fasta	117973	1	8	9	9	0.00026	0.096
60S acidic ribosomal protein P0 OS=Homo sapiens GN=RPLP0 PE=1 SV=1	RLA0_HUMAN	SwissProt_041614.fasta	34274.3	1	8	9	9	0.00026	0.388
Transaldolase OS=Homo sapiens GN=TALDO1 PE=1 SV=2	TALDO_HUMAN	SwissProt_041614.fasta	37541.7	1	8	9	10	0.000289	0.261
Monoglyceride lipase OS=Homo sapiens GN=MGLL PE=1 SV=2	MGLL_HUMAN	SwissProt_041614.fasta	33261.7	1	8	9	9	0.00026	0.436
Band 4.1-like protein 3 OS=Homo sapiens GN=EPB41L3 PE=1 SV=2	E41L3_HUMAN	SwissProt_041614.fasta	120680	1	8	9	12	0.000347	0.119
3-ketoacyl-CoA thiolase, peroxisomal OS=Homo sapiens GN=ACAA1 PE=1 SV=2	THIK_HUMAN	SwissProt_041614.fasta	44292.1	1	8	9	10	0.000289	0.3
Receptor-type tyrosine-protein phosphatase epsilon OS=Homo sapiens GN=PTPRE PE=1 SV=1	PTPRE_HUMAN	SwissProt_041614.fasta	80643	1	8	9	9	0.00026	0.154
Threonine--tRNA ligase, cytoplasmic OS=Homo sapiens GN=TARS PE=1 SV=3	SYTC_HUMAN	SwissProt_041614.fasta	83437.8	1	8	9	10	0.000289	0.119
Aldose 1-epimerase OS=Homo sapiens GN=GALM PE=1 SV=1	GALM_HUMAN	SwissProt_041614.fasta	37765.2	1	8	9	9	0.00026	0.392
4-trimethylaminobutyraldehyde dehydrogenase OS=Homo sapiens GN=ALDH9A1 PE=1 SV=3	AL9A1_HUMAN	SwissProt_041614.fasta	53802	1	8	9	9	0.00026	0.231
Guanine nucleotide-binding protein subunit beta-2-like 1 OS=Homo sapiens GN=GNB2L1 PE=1 SV=3	GBLP_HUMAN	SwissProt_041614.fasta	35077	1	8	9	9	0.00026	0.227
Coatomer subunit gamma-1 OS=Homo sapiens GN=COPG1 PE=1 SV=1	COPG1_HUMAN	SwissProt_041614.fasta	97719.4	1	8	9	11	0.000378	0.177
Glutathione reductase, mitochondrial OS=Homo sapiens GN=GSR PE=1 SV=2	GSHR_HUMAN	SwissProt_041614.fasta	56257.4	1	8	9	9	0.000309	0.188
Thioredoxin-dependent peroxide reductase, mitochondrial OS=Homo sapiens GN=PRDX3 PE=1 SV=3	PRDX3_HUMAN	SwissProt_041614.fasta	27692.7	1	8	9	9	0.000309	0.406
Prohibitin-2 OS=Homo sapiens GN=PHB2 PE=1 SV=2	PHB2_HUMAN	SwissProt_041614.fasta	33297.6	1	8	9	9	0.000309	0.334
Rho GDP-dissociation inhibitor 2 OS=Homo sapiens GN=ARHGDIB PE=1 SV=3	GDIR2_HUMAN	SwissProt_041614.fasta	22988.4	1	8	9	10	0.000343	0.677
Coatomer subunit beta OS=Homo sapiens GN=COPB1 PE=1 SV=3	COPB_HUMAN	SwissProt_041614.fasta	107146	1	8	9	9	0.000309	0.127
14-3-3 protein gamma OS=Homo sapiens GN=YWHAG PE=1 SV=2	1433G_HUMAN	SwissProt_041614.fasta	28303.1	1	8	10	16	0.000463	0.619
40S ribosomal protein S8 OS=Homo sapiens GN=RPS8 PE=1 SV=2	RS8_HUMAN	SwissProt_041614.fasta	24206.4	1	8	10	10	0.000289	0.365
60S ribosomal protein L4 OS=Homo sapiens GN=RPL4 PE=1 SV=5	RL4_HUMAN	SwissProt_041614.fasta	47699.1	1	8	10	11	0.000318	0.281
cAMP-dependent protein kinase type I-alpha regulatory subunit OS=Homo sapiens GN=PRKAR1A PE=1 SV=1	KAP0_HUMAN	SwissProt_041614.fasta	42982.4	1	8	10	11	0.000318	0.278
Transgelin-2 OS=Homo sapiens GN=TAGLN2 PE=1 SV=3	TAGL2_HUMAN	SwissProt_041614.fasta	22391.9	1	8	10	12	0.000347	0.508
Pyruvate dehydrogenase E1 component subunit beta, mitochondrial OS=Homo sapiens GN=PDHB PE=1 SV=3	ODPB_HUMAN	SwissProt_041614.fasta	39233.4	1	8	10	10	0.000289	0.267
Heat shock protein beta-1 OS=Homo sapiens GN=HSPB1 PE=1 SV=2	HSPB1_HUMAN	SwissProt_041614.fasta	22782.6	1	8	10	11	0.000378	0.522
Chloride intracellular channel protein 1 OS=Homo sapiens GN=CLIC1 PE=1 SV=4	CLIC1_HUMAN	SwissProt_041614.fasta	26923.3	1	8	10	12	0.000412	0.411
Transgelin-2 OS=Homo sapiens GN=TAGLN2 PE=1 SV=3	TAGL2_HUMAN	SwissProt_041614.fasta	22391.9	1	8	10	11	0.000378	0.492
Glutathione S-transferase P OS=Homo sapiens GN=GSTP1 PE=1 SV=2	GSTP1_HUMAN	SwissProt_041614.fasta	23356.7	1	8	10	10	0.000343	0.49
Pyruvate kinase PKM OS=Homo sapiens GN=PKM PE=1 SV=4	KPYM_HUMAN	SwissProt_041614.fasta	57937.5	1	8	10	14	0.000686	0.19
Tubulin alpha-1C chain OS=Homo sapiens GN=TUBA1C PE=1 SV=1	TBA1C_HUMAN	SwissProt_041614.fasta	49895.5	1	8	11	60	0.00174	0.568
Protein disulfide-isomerase A6 OS=Homo sapiens GN=PDIA6 PE=1 SV=1	PDIA6_HUMAN	SwissProt_041614.fasta	48122.3	1	8	12	14	0.000481	0.273
40S ribosomal protein S9 OS=Homo sapiens GN=RPS9 PE=1 SV=3	RS9_HUMAN	SwissProt_041614.fasta	22592.5	1	9	9	9	0.00026	0.278
DNA repair protein RAD50 OS=Homo sapiens GN=RAD50 PE=1 SV=1	RAD50_HUMAN	SwissProt_041614.fasta	153898	1	9	9	9	0.00026	0.0755
Catalase OS=Homo sapiens GN=CAT PE=1 SV=3	CATA_HUMAN	SwissProt_041614.fasta	59756.5	1	9	9	9	0.00026	0.241
Interferon-induced guanylate-binding protein 1 OS=Homo sapiens GN=GBP1 PE=1 SV=2	GBP1_HUMAN	SwissProt_041614.fasta	67932.5	1	9	9	11	0.000318	0.226
Alanine--tRNA ligase, cytoplasmic OS=Homo sapiens GN=AARS PE=1 SV=2	SYAC_HUMAN	SwissProt_041614.fasta	106813	1	9	9	9	0.00026	0.135
Heterogeneous nuclear ribonucleoprotein Q OS=Homo sapiens GN=SYNCRIP PE=1 SV=2	HNRPQ_HUMAN	SwissProt_041614.fasta	69603.5	1	9	9	11	0.000318	0.252
NADPH--cytochrome P450 reductase OS=Homo sapiens GN=POR PE=1 SV=2	NCPR_HUMAN	SwissProt_041614.fasta	76690.9	1	9	9	9	0.00026	0.202
Trifunctional purine biosynthetic protein adenosine-3 OS=Homo sapiens GN=GART PE=1 SV=1	PUR2_HUMAN	SwissProt_041614.fasta	107768	1	9	9	9	0.00026	0.153
Translational activator GCN1 OS=Homo sapiens GN=GCN1L1 PE=1 SV=6	GCN1L_HUMAN	SwissProt_041614.fasta	292764	1	9	9	9	0.00026	0.0367
6-phosphogluconolactonase OS=Homo sapiens GN=PGLS PE=1 SV=2	6PGL_HUMAN	SwissProt_041614.fasta	27547.5	1	9	9	9	0.00026	0.558
RUN and FYVE domain-containing protein 1 OS=Homo sapiens GN=RUFY1 PE=1 SV=2	RUFY1_HUMAN	SwissProt_041614.fasta	79819.3	1	9	9	9	0.00026	0.179
Isoleucine--tRNA ligase, cytoplasmic OS=Homo sapiens GN=IARS PE=1 SV=2	SYIC_HUMAN	SwissProt_041614.fasta	144502	1	9	9	9	0.00026	0.088
2-oxoglutarate dehydrogenase, mitochondrial OS=Homo sapiens GN=OGDH PE=1 SV=3	ODO1_HUMAN	SwissProt_041614.fasta	115937	1	9	9	14	0.000405	0.166
Glutamate dehydrogenase 1, mitochondrial OS=Homo sapiens GN=GLUD1 PE=1 SV=2	DHE3_HUMAN	SwissProt_041614.fasta	61399.7	1	9	9	9	0.00026	0.215
AP-2 complex subunit mu OS=Homo sapiens GN=AP2M1 PE=1 SV=2	AP2M1_HUMAN	SwissProt_041614.fasta	49655.7	1	9	9	9	0.00026	0.246
Retinal dehydrogenase 1 OS=Homo sapiens GN=ALDH1A1 PE=1 SV=2	AL1A1_HUMAN	SwissProt_041614.fasta	54862.8	1	9	9	11	0.000318	0.283
NAD-dependent malic enzyme, mitochondrial OS=Homo sapiens GN=ME2 PE=1 SV=1	MAOM_HUMAN	SwissProt_041614.fasta	65446.2	1	9	9	9	0.00026	0.185
40S ribosomal protein S4, X isoform OS=Homo sapiens GN=RPS4X PE=1 SV=2	RS4X_HUMAN	SwissProt_041614.fasta	29599.3	1	9	9	11	0.000318	0.357
Non-specific lipid-transfer protein OS=Homo sapiens GN=SCP2 PE=1 SV=2	NLTP_HUMAN	SwissProt_041614.fasta	58994.6	1	9	9	9	0.00026	0.128
Long-chain fatty acid transport protein 1 OS=Homo sapiens GN=SLC27A1 PE=2 SV=1	S27A1_HUMAN	SwissProt_041614.fasta	71109.6	1	9	9	9	0.00026	0.22
Coiled-coil domain-containing protein 6 OS=Homo sapiens GN=CCDC6 PE=1 SV=2	CCDC6_HUMAN	SwissProt_041614.fasta	53292	1	9	9	10	0.000289	0.255
AMP deaminase 3 OS=Homo sapiens GN=AMPD3 PE=1 SV=1	AMPD3_HUMAN	SwissProt_041614.fasta	88815.8	1	9	9	10	0.000289	0.155
Lysine--tRNA ligase OS=Homo sapiens GN=KARS PE=1 SV=3	SYK_HUMAN	SwissProt_041614.fasta	68050.4	1	9	9	9	0.00026	0.176
Thromboxane-A synthase OS=Homo sapiens GN=TBXAS1 PE=1 SV=3	THAS_HUMAN	SwissProt_041614.fasta	60519.8	1	9	9	9	0.00026	0.238
[truncated: 521 more rows]

## Sheet: All sequenced proteins
Protein name	Protein accession numbers	Database sources	Protein molecular weight (Da)	Protein identification probability	Exclusive unique peptide count	Exclusive unique spectrum count	Total spectrum count	Percentage of total spectra	Percentage sequence coverage
Apoptosis-inducing factor 1, mitochondrial OS=Homo sapiens GN=AIFM1 PE=1 SV=1	AIFM1_HUMAN	SwissProt_041614.fasta	66901.5	1	8	8	8	0.000231	0.201
GRIP and coiled-coil domain-containing protein 2 OS=Homo sapiens GN=GCC2 PE=1 SV=4	GCC2_HUMAN	SwissProt_041614.fasta	195913	1	3	3	3	8.68e-05	0.022
Protein S100-A10 OS=Homo sapiens GN=S100A10 PE=1 SV=2	S10AA_HUMAN	SwissProt_041614.fasta	11203.5	1	3	5	7	0.000202	0.402
Heme oxygenase 2 OS=Homo sapiens GN=HMOX2 PE=1 SV=2	HMOX2_HUMAN	SwissProt_041614.fasta	36033.9	1	2	2	2	5.78e-05	0.0949
Utrophin OS=Homo sapiens GN=UTRN PE=1 SV=2	UTRO_HUMAN	SwissProt_041614.fasta	394466	1	3	3	3	8.68e-05	0.0119
Acyl-coenzyme A thioesterase 9, mitochondrial OS=Homo sapiens GN=ACOT9 PE=1 SV=2	ACOT9_HUMAN	SwissProt_041614.fasta	49902.5	1	5	5	5	0.000145	0.137
Eukaryotic translation initiation factor 3 subunit B OS=Homo sapiens GN=EIF3B PE=1 SV=3	EIF3B_HUMAN	SwissProt_041614.fasta	92482.8	1	10	10	10	0.000289	0.154
Tubulin--tyrosine ligase-like protein 12 OS=Homo sapiens GN=TTLL12 PE=1 SV=2	TTL12_HUMAN	SwissProt_041614.fasta	74403.7	1	3	3	3	8.68e-05	0.087
Coronin-1A OS=Homo sapiens GN=CORO1A PE=1 SV=4	COR1A_HUMAN	SwissProt_041614.fasta	51026.1	1	12	14	15	0.000434	0.367
L-lactate dehydrogenase A chain OS=Homo sapiens GN=LDHA PE=1 SV=2	LDHA_HUMAN	SwissProt_041614.fasta	36689.2	1	21	27	33	0.000954	0.666
14-3-3 protein gamma OS=Homo sapiens GN=YWHAG PE=1 SV=2	1433G_HUMAN	SwissProt_041614.fasta	28303.1	1	8	10	16	0.000463	0.619
Eukaryotic peptide chain release factor subunit 1 OS=Homo sapiens GN=ETF1 PE=1 SV=3	ERF1_HUMAN	SwissProt_041614.fasta	49032.6	1	5	5	5	0.000145	0.135
60S ribosomal protein L23a OS=Homo sapiens GN=RPL23A PE=1 SV=1	RL23A_HUMAN	SwissProt_041614.fasta	17696.2	1	3	4	4	0.000116	0.141
Putative neutrophil cytosol factor 1B OS=Homo sapiens GN=NCF1B PE=5 SV=2	NCF1B_HUMAN	SwissProt_041614.fasta	44817.9	1	8	9	9	0.00026	0.266
Myosin light polypeptide 6 OS=Homo sapiens GN=MYL6 PE=1 SV=2	MYL6_HUMAN	SwissProt_041614.fasta	16929.8	1	9	15	17	0.000492	0.589
Ras-related protein Rab-6A OS=Homo sapiens GN=RAB6A PE=1 SV=3	RAB6A_HUMAN	SwissProt_041614.fasta	23593.3	1	3	3	5	0.000145	0.207
Proteasome subunit beta type-6 OS=Homo sapiens GN=PSMB6 PE=1 SV=4	PSB6_HUMAN	SwissProt_041614.fasta	25357.9	1	2	2	2	5.78e-05	0.0879
Plastin-2 OS=Homo sapiens GN=LCP1 PE=1 SV=6	PLSL_HUMAN	SwissProt_041614.fasta	70291.2	1	41	64	88	0.00254	0.797
Mannose-1-phosphate guanyltransferase beta OS=Homo sapiens GN=GMPPB PE=1 SV=2	GMPPB_HUMAN	SwissProt_041614.fasta	39834	1	2	2	2	5.78e-05	0.106
ATP synthase subunit O, mitochondrial OS=Homo sapiens GN=ATP5O PE=1 SV=1	ATPO_HUMAN	SwissProt_041614.fasta	23277.4	1	8	9	9	0.00026	0.502
Thioredoxin-related transmembrane protein 2 OS=Homo sapiens GN=TMX2 PE=1 SV=1	TMX2_HUMAN	SwissProt_041614.fasta	34039.2	1	2	2	2	5.78e-05	0.0743
Ras GTPase-activating protein-binding protein 1 OS=Homo sapiens GN=G3BP1 PE=1 SV=1	G3BP1_HUMAN	SwissProt_041614.fasta	52162.8	1	3	3	3	8.68e-05	0.105
Guanine nucleotide-binding protein G(s) subunit alpha isoforms XLas OS=Homo sapiens GN=GNAS PE=1 SV=2	GNAS1_HUMAN	SwissProt_041614.fasta	111026	1	2	2	4	0.000116	0.0376
Dynactin subunit 2 OS=Homo sapiens GN=DCTN2 PE=1 SV=4	DCTN2_HUMAN	SwissProt_041614.fasta	44231.7	1	8	8	8	0.000231	0.244
Lysosomal protective protein OS=Homo sapiens GN=CTSA PE=1 SV=2	PPGB_HUMAN	SwissProt_041614.fasta	54467.6	1	2	2	2	5.78e-05	0.05
Keratin, type I cytoskeletal 13 OS=Homo sapiens GN=KRT13 PE=1 SV=4	K1C13_HUMAN	SwissProt_041614.fasta	49589.3	0.007	0	0	2	5.78e-05	0.0524
Proteasome subunit beta type-2 OS=Homo sapiens GN=PSMB2 PE=1 SV=1	PSB2_HUMAN	SwissProt_041614.fasta	22837.5	1	2	2	2	5.78e-05	0.149
T-complex protein 1 subunit epsilon OS=Homo sapiens GN=CCT5 PE=1 SV=1	TCPE_HUMAN	SwissProt_041614.fasta	59672.4	1	16	19	20	0.000578	0.384
Heat shock protein 105 kDa OS=Homo sapiens GN=HSPH1 PE=1 SV=1	HS105_HUMAN	SwissProt_041614.fasta	96865.8	1	10	12	13	0.000376	0.182
Putative adenosylhomocysteinase 3 OS=Homo sapiens GN=AHCYL2 PE=1 SV=1	SAHH3_HUMAN	SwissProt_041614.fasta	66721.1	1	3	3	10	0.000289	0.162
26S protease regulatory subunit 4 OS=Homo sapiens GN=PSMC1 PE=1 SV=1	PRS4_HUMAN	SwissProt_041614.fasta	49186.4	1	8	9	9	0.00026	0.28
Sodium/potassium-transporting ATPase subunit beta-3 OS=Homo sapiens GN=ATP1B3 PE=1 SV=1	AT1B3_HUMAN	SwissProt_041614.fasta	31513.7	1	4	4	4	0.000116	0.168
Isocitrate dehydrogenase [NAD] subunit beta, mitochondrial OS=Homo sapiens GN=IDH3B PE=1 SV=2	IDH3B_HUMAN	SwissProt_041614.fasta	42183.6	1	2	2	2	5.78e-05	0.0753
Protein phosphatase 1 regulatory subunit 21 OS=Homo sapiens GN=PPP1R21 PE=1 SV=1	PPR21_HUMAN	SwissProt_041614.fasta	88317.5	1	3	3	3	8.68e-05	0.0538
Microtubule-associated protein 1S OS=Homo sapiens GN=MAP1S PE=1 SV=2	MAP1S_HUMAN	SwissProt_041614.fasta	112213	1	4	4	4	0.000116	0.0699
Exocyst complex component 8 OS=Homo sapiens GN=EXOC8 PE=1 SV=2	EXOC8_HUMAN	SwissProt_041614.fasta	81800.2	1	3	3	3	8.68e-05	0.0455
F-actin-capping protein subunit alpha-1 OS=Homo sapiens GN=CAPZA1 PE=1 SV=3	CAZA1_HUMAN	SwissProt_041614.fasta	32923.2	1	9	12	13	0.000376	0.451
Enoyl-CoA hydratase, mitochondrial OS=Homo sapiens GN=ECHS1 PE=1 SV=4	ECHM_HUMAN	SwissProt_041614.fasta	31388.2	1	8	9	10	0.000289	0.359
Antigen peptide transporter 1 OS=Homo sapiens GN=TAP1 PE=1 SV=2	TAP1_HUMAN	SwissProt_041614.fasta	87219.4	1	2	2	2	5.78e-05	0.0545
26S proteasome non-ATPase regulatory subunit 1 OS=Homo sapiens GN=PSMD1 PE=1 SV=2	PSMD1_HUMAN	SwissProt_041614.fasta	105839	1	5	5	5	0.000145	0.0672
14 kDa phosphohistidine phosphatase OS=Homo sapiens GN=PHPT1 PE=1 SV=1	PHP14_HUMAN	SwissProt_041614.fasta	13832.6	1	4	5	5	0.000145	0.536
Phosphatidylinositol 5-phosphate 4-kinase type-2 alpha OS=Homo sapiens GN=PIP4K2A PE=1 SV=2	PI42A_HUMAN	SwissProt_041614.fasta	46225.8	1	2	2	5	0.000145	0.148
Guanine nucleotide-binding protein G(i) subunit alpha-2 OS=Homo sapiens GN=GNAI2 PE=1 SV=3	GNAI2_HUMAN	SwissProt_041614.fasta	40452	1	10	15	24	0.000694	0.535
TP53-regulating kinase OS=Homo sapiens GN=TP53RK PE=1 SV=2	PRPK_HUMAN	SwissProt_041614.fasta	28161.2	1	2	2	2	5.78e-05	0.119
Bifunctional purine biosynthesis protein PURH OS=Homo sapiens GN=ATIC PE=1 SV=3	PUR9_HUMAN	SwissProt_041614.fasta	64616.5	1	26	32	34	0.000983	0.515
Charged multivesicular body protein 1a OS=Homo sapiens GN=CHMP1A PE=1 SV=1	CHM1A_HUMAN	SwissProt_041614.fasta	21702.5	1	2	2	2	5.78e-05	0.0918
Rab5 GDP/GTP exchange factor OS=Homo sapiens GN=RABGEF1 PE=1 SV=2	RABX5_HUMAN	SwissProt_041614.fasta	79372.1	1	2	2	2	5.78e-05	0.0452
Phosphoinositide 3-kinase adapter protein 1 OS=Homo sapiens GN=PIK3AP1 PE=1 SV=2	BCAP_HUMAN	SwissProt_041614.fasta	90398.1	1	3	3	3	8.68e-05	0.0522
40S ribosomal protein S8 OS=Homo sapiens GN=RPS8 PE=1 SV=2	RS8_HUMAN	SwissProt_041614.fasta	24206.4	1	8	10	10	0.000289	0.365
40S ribosomal protein S11 OS=Homo sapiens GN=RPS11 PE=1 SV=3	RS11_HUMAN	SwissProt_041614.fasta	18431.3	1	3	3	3	8.68e-05	0.152
Acidic leucine-rich nuclear phosphoprotein 32 family member E OS=Homo sapiens GN=ANP32E PE=1 SV=1	AN32E_HUMAN	SwissProt_041614.fasta	30693.3	1	2	2	2	5.78e-05	0.0522
Alpha/beta hydrolase domain-containing protein 14B OS=Homo sapiens GN=ABHD14B PE=1 SV=1	ABHEB_HUMAN	SwissProt_041614.fasta	22346.1	1	2	2	2	5.78e-05	0.11
Malate dehydrogenase, cytoplasmic OS=Homo sapiens GN=MDH1 PE=1 SV=4	MDHC_HUMAN	SwissProt_041614.fasta	36426.9	1	11	17	19	0.000549	0.392
ATP synthase subunit beta, mitochondrial OS=Homo sapiens GN=ATP5B PE=1 SV=3	ATPB_HUMAN	SwissProt_041614.fasta	56560.6	1	22	38	45	0.0013	0.597
Serine/threonine-protein phosphatase 2A catalytic subunit beta isoform OS=Homo sapiens GN=PPP2CB PE=1 SV=1	PP2AB_HUMAN	SwissProt_041614.fasta	35575.4	1	1	1	9	0.00026	0.359
Delta(3,5)-Delta(2,4)-dienoyl-CoA isomerase, mitochondrial OS=Homo sapiens GN=ECH1 PE=1 SV=2	ECH1_HUMAN	SwissProt_041614.fasta	35816.2	1	7	8	8	0.000231	0.271
Fatty acid-binding protein, adipocyte OS=Homo sapiens GN=FABP4 PE=1 SV=3	FABP4_HUMAN	SwissProt_041614.fasta	14718.7	1	11	12	13	0.000376	0.758
Signal transducer and activator of transcription 1-alpha/beta OS=Homo sapiens GN=STAT1 PE=1 SV=2	STAT1_HUMAN	SwissProt_041614.fasta	87336.9	1	17	18	19	0.000549	0.312
Suppressor of G2 allele of SKP1 homolog OS=Homo sapiens GN=SUGT1 PE=1 SV=3	SUGT1_HUMAN	SwissProt_041614.fasta	41024.8	1	2	2	2	5.78e-05	0.0767
39S ribosomal protein L50, mitochondrial OS=Homo sapiens GN=MRPL50 PE=1 SV=2	RM50_HUMAN	SwissProt_041614.fasta	18325	0.998	2	2	2	5.78e-05	0.196
Ras-related protein Rab-14 OS=Homo sapiens GN=RAB14 PE=1 SV=4	RAB14_HUMAN	SwissProt_041614.fasta	23897.6	1	8	9	12	0.000347	0.577
Golgi-associated plant pathogenesis-related protein 1 OS=Homo sapiens GN=GLIPR2 PE=1 SV=3	GAPR1_HUMAN	SwissProt_041614.fasta	17218.2	1	2	2	2	5.78e-05	0.195
Ras-related protein Rab-43 OS=Homo sapiens GN=RAB43 PE=1 SV=1	RAB43_HUMAN,RB43L_HUMAN	SwissProt_041614.fasta	23339.9	0.954	1	1	3	8.68e-05	0.118
Absent in melanoma 1 protein OS=Homo sapiens GN=AIM1 PE=1 SV=3	AIM1_HUMAN	SwissProt_041614.fasta	188677	1	2	2	2	5.78e-05	0.0186
Neutrophil cytosol factor 2 OS=Homo sapiens GN=NCF2 PE=1 SV=2	NCF2_HUMAN	SwissProt_041614.fasta	59762.2	1	13	13	13	0.000376	0.289
EF-hand domain-containing protein D2 OS=Homo sapiens GN=EFHD2 PE=1 SV=1	EFHD2_HUMAN	SwissProt_041614.fasta	26698.4	1	11	14	17	0.000492	0.467
Carbonyl reductase [NADPH] 3 OS=Homo sapiens GN=CBR3 PE=1 SV=3	CBR3_HUMAN	SwissProt_041614.fasta	30850.3	0.977	1	1	3	8.68e-05	0.13
Programmed cell death 6-interacting protein OS=Homo sapiens GN=PDCD6IP PE=1 SV=1	PDC6I_HUMAN	SwissProt_041614.fasta	96025.4	1	21	25	25	0.000723	0.286
Annexin A11 OS=Homo sapiens GN=ANXA11 PE=1 SV=1	ANX11_HUMAN	SwissProt_041614.fasta	54391.7	1	17	22	23	0.000665	0.333
Lon protease homolog, mitochondrial OS=Homo sapiens GN=LONP1 PE=1 SV=2	LONM_HUMAN	SwissProt_041614.fasta	106491	1	11	12	12	0.000347	0.142
Ras-related protein Rab-11A OS=Homo sapiens GN=RAB11A PE=1 SV=3	RB11A_HUMAN,RB11B_HUMAN	SwissProt_041614.fasta	24393.9	1	5	5	5	0.000145	0.264
Hypoxanthine-guanine phosphoribosyltransferase OS=Homo sapiens GN=HPRT1 PE=1 SV=2	HPRT_HUMAN	SwissProt_041614.fasta	24580.2	1	2	2	2	5.78e-05	0.11
Integrin beta-1 OS=Homo sapiens GN=ITGB1 PE=1 SV=2	ITB1_HUMAN	SwissProt_041614.fasta	88415.1	1	3	3	3	8.68e-05	0.0576
Sarcoplasmic/endoplasmic reticulum calcium ATPase 3 OS=Homo sapiens GN=ATP2A3 PE=1 SV=2	AT2A3_HUMAN	SwissProt_041614.fasta	113978	1	1	1	7	0.000202	0.0738
Coatomer subunit epsilon OS=Homo sapiens GN=COPE PE=1 SV=3	COPE_HUMAN	SwissProt_041614.fasta	34482.9	1	3	3	3	8.68e-05	0.143
Kinesin heavy chain isoform 5C OS=Homo sapiens GN=KIF5C PE=1 SV=1	KIF5C_HUMAN	SwissProt_041614.fasta	109498	0.006	0	0	2	5.78e-05	0.0251
Differentially expressed in FDCP 6 homolog OS=Homo sapiens GN=DEF6 PE=1 SV=1	DEFI6_HUMAN	SwissProt_041614.fasta	73910.8	1	2	2	2	5.78e-05	0.0475
Rho guanine nucleotide exchange factor 7 OS=Homo sapiens GN=ARHGEF7 PE=1 SV=2	ARHG7_HUMAN	SwissProt_041614.fasta	90014.2	1	3	3	5	0.000145	0.107
Thioredoxin-related transmembrane protein 1 OS=Homo sapiens GN=TMX1 PE=1 SV=1	TMX1_HUMAN	SwissProt_041614.fasta	31791.9	1	4	4	4	0.000116	0.196
Dehydrogenase/reductase SDR family member 7B OS=Homo sapiens GN=DHRS7B PE=1 SV=2	DRS7B_HUMAN	SwissProt_041614.fasta	35119.9	1	2	2	2	5.78e-05	0.0769
Keratin, type II cytoskeletal 6C OS=Homo sapiens GN=KRT6C PE=1 SV=3	K2C6C_HUMAN	SwissProt_041614.fasta	60026.7	1	4	4	8	0.000231	0.177
Tyrosine--tRNA ligase, cytoplasmic OS=Homo sapiens GN=YARS PE=1 SV=4	SYYC_HUMAN	SwissProt_041614.fasta	59145.1	1	6	6	6	0.000174	0.199
GRIP1-associated protein 1 OS=Homo sapiens GN=GRIPAP1 PE=1 SV=1	GRAP1_HUMAN	SwissProt_041614.fasta	95990.6	1	10	11	11	0.000318	0.168
3-hydroxyacyl-CoA dehydrogenase type-2 OS=Homo sapiens GN=HSD17B10 PE=1 SV=3	HCD2_HUMAN	SwissProt_041614.fasta	26923.1	0.95	1	1	1	2.89e-05	0.046
Pleckstrin OS=Homo sapiens GN=PLEK PE=1 SV=3	PLEK_HUMAN	SwissProt_041614.fasta	40126.4	1	13	23	28	0.00081	0.363
Dihydrolipoyllysine-residue succinyltransferase component of 2-oxoglutarate dehydrogenase complex, mitochondrial OS=Homo sapiens GN=DLST PE=1 SV=4	ODO2_HUMAN	SwissProt_041614.fasta	48755.2	1	5	5	5	0.000145	0.152
Fumarylacetoacetase OS=Homo sapiens GN=FAH PE=1 SV=2	FAAA_HUMAN	SwissProt_041614.fasta	46375.6	1	2	2	2	5.78e-05	0.0764
Heme-binding protein 1 OS=Homo sapiens GN=HEBP1 PE=1 SV=1	HEBP1_HUMAN	SwissProt_041614.fasta	21097.4	1	4	5	5	0.000145	0.312
V-type proton ATPase 116 kDa subunit a isoform 1 OS=Homo sapiens GN=ATP6V0A1 PE=2 SV=3	VPP1_HUMAN	SwissProt_041614.fasta	96416.6	1	8	8	8	0.000231	0.0944
Glia maturation factor beta OS=Homo sapiens GN=GMFB PE=1 SV=2	GMFB_HUMAN	SwissProt_041614.fasta	16713.6	1	2	2	2	5.78e-05	0.239
MIP18 family protein FAM96A OS=Homo sapiens GN=FAM96A PE=1 SV=1	FA96A_HUMAN	SwissProt_041614.fasta	18355.2	1	2	2	2	5.78e-05	0.125
2'-5'-oligoadenylate synthase 3 OS=Homo sapiens GN=OAS3 PE=1 SV=3	OAS3_HUMAN	SwissProt_041614.fasta	121172	0.01	0	0	0	0	0
V-type proton ATPase subunit d 1 OS=Homo sapiens GN=ATP6V0D1 PE=1 SV=1	VA0D1_HUMAN	SwissProt_041614.fasta	40330.8	1	3	3	4	0.000116	0.142
45 kDa calcium-binding protein OS=Homo sapiens GN=SDF4 PE=1 SV=1	CAB45_HUMAN	SwissProt_041614.fasta	41806.9	1	2	2	2	5.78e-05	0.0801
Delta-1-pyrroline-5-carboxylate dehydrogenase, mitochondrial OS=Homo sapiens GN=ALDH4A1 PE=1 SV=3	AL4A1_HUMAN	SwissProt_041614.fasta	61720.4	1	2	2	2	5.78e-05	0.0409
Ferritin heavy chain OS=Homo sapiens GN=FTH1 PE=1 SV=2	FRIH_HUMAN	SwissProt_041614.fasta	21226.2	1	4	6	6	0.000174	0.29
Poly [ADP-ribose] polymerase 14 OS=Homo sapiens GN=PARP14 PE=1 SV=3	PAR14_HUMAN	SwissProt_041614.fasta	202802	1	4	4	4	0.000116	0.025
Puromycin-sensitive aminopeptidase OS=Homo sapiens GN=NPEPPS PE=1 SV=2	PSA_HUMAN	SwissProt_041614.fasta	103279	1	22	22	22	0.000636	0.338
Regulator of nonsense transcripts 1 OS=Homo sapiens GN=UPF1 PE=1 SV=2	RENT1_HUMAN	SwissProt_041614.fasta	124347	1	4	5	5	0.000145	0.0461
Guanine nucleotide-binding protein G(k) subunit alpha OS=Homo sapiens GN=GNAI3 PE=1 SV=3	GNAI3_HUMAN	SwissProt_041614.fasta	40533.5	1	3	3	12	0.000347	0.305
Tubulin beta-4B chain OS=Homo sapiens GN=TUBB4B PE=1 SV=1	TBB4B_HUMAN	SwissProt_041614.fasta	49830.7	1	3	5	79	0.00228	0.71
40S ribosomal protein S9 OS=Homo sapiens GN=RPS9 PE=1 SV=3	RS9_HUMAN	SwissProt_041614.fasta	22592.5	1	9	9	9	0.00026	0.278
40S ribosomal protein S12 OS=Homo sapiens GN=RPS12 PE=1 SV=3	RS12_HUMAN	SwissProt_041614.fasta	14514.8	1	4	5	5	0.000145	0.371
Glucose-6-phosphate 1-dehydrogenase OS=Homo sapiens GN=G6PD PE=1 SV=4	G6PD_HUMAN	SwissProt_041614.fasta	59258.1	1	27	40	44	0.00127	0.555
UMP-CMP kinase OS=Homo sapiens GN=CMPK1 PE=1 SV=3	KCY_HUMAN	SwissProt_041614.fasta	22223	1	6	7	8	0.000231	0.321
Fatty acid-binding protein, epidermal OS=Homo sapiens GN=FABP5 PE=1 SV=3	FABP5_HUMAN	SwissProt_041614.fasta	15164.4	1	14	14	15	0.000434	0.852
Apolipoprotein B receptor OS=Homo sapiens GN=APOBR PE=1 SV=2	APOBR_HUMAN	SwissProt_041614.fasta	114871	1	10	13	14	0.000405	0.135
Dolichyl-diphosphooligosaccharide--protein glycosyltransferase subunit 2 OS=Homo sapiens GN=RPN2 PE=1 SV=3	RPN2_HUMAN	SwissProt_041614.fasta	69284.8	1	5	6	6	0.000174	0.135
Myoferlin OS=Homo sapiens GN=MYOF PE=1 SV=1	MYOF_HUMAN	SwissProt_041614.fasta	234716	1	58	60	64	0.00185	0.376
BRCA1-A complex subunit BRE OS=Homo sapiens GN=BRE PE=1 SV=2	BRE_HUMAN	SwissProt_041614.fasta	43553	1	2	2	2	5.78e-05	0.0601
Nuclear protein localization protein 4 homolog OS=Homo sapiens GN=NPLOC4 PE=1 SV=3	NPL4_HUMAN	SwissProt_041614.fasta	68121.1	1	8	8	8	0.000231	0.158
S-methyl-5'-thioadenosine phosphorylase OS=Homo sapiens GN=MTAP PE=1 SV=2	MTAP_HUMAN	SwissProt_041614.fasta	31236.3	1	2	2	2	5.78e-05	0.0989
Voltage-dependent anion-selective channel protein 2 OS=Homo sapiens GN=VDAC2 PE=1 SV=2	VDAC2_HUMAN	SwissProt_041614.fasta	31567.3	1	5	5	5	0.000145	0.197
Dihydropyrimidinase-related protein 3 OS=Homo sapiens GN=DPYSL3 PE=1 SV=1	DPYL3_HUMAN	SwissProt_041614.fasta	61964.1	1	3	3	10	0.000289	0.139
DNA repair protein RAD50 OS=Homo sapiens GN=RAD50 PE=1 SV=1	RAD50_HUMAN	SwissProt_041614.fasta	153898	1	9	9	9	0.00026	0.0755
V-type proton ATPase subunit E 1 OS=Homo sapiens GN=ATP6V1E1 PE=1 SV=1	VATE1_HUMAN	SwissProt_041614.fasta	26146.2	1	7	8	8	0.000231	0.336
Trifunctional enzyme subunit alpha, mitochondrial OS=Homo sapiens GN=HADHA PE=1 SV=2	ECHA_HUMAN	SwissProt_041614.fasta	83001.9	1	30	42	48	0.00139	0.523
FCH and double SH3 domains protein 1 OS=Homo sapiens GN=FCHSD1 PE=2 SV=1	FCSD1_HUMAN	SwissProt_041614.fasta	76942.6	0.995	2	2	2	5.78e-05	0.0348
Golgi resident protein GCP60 OS=Homo sapiens GN=ACBD3 PE=1 SV=4	GCP60_HUMAN	SwissProt_041614.fasta	60592.7	1	4	5	5	0.000145	0.129
60S ribosomal protein L13 OS=Homo sapiens GN=RPL13 PE=1 SV=4	RL13_HUMAN	SwissProt_041614.fasta	24262.2	1	4	4	4	0.000116	0.19
Dystonin OS=Homo sapiens GN=DST PE=1 SV=4	DYST_HUMAN	SwissProt_041614.fasta	860676	0.067	0	0	0	0	0
Minor histocompatibility antigen H13 OS=Homo sapiens GN=HM13 PE=1 SV=1	HM13_HUMAN	SwissProt_041614.fasta	41490.9	1	2	2	3	8.68e-05	0.0451
Maspardin OS=Homo sapiens GN=SPG21 PE=1 SV=1	SPG21_HUMAN	SwissProt_041614.fasta	34961.3	1	5	5	5	0.000145	0.218
Aflatoxin B1 aldehyde reductase member 2 OS=Homo sapiens GN=AKR7A2 PE=1 SV=3	ARK72_HUMAN	SwissProt_041614.fasta	39589	1	4	4	4	0.000116	0.181
Presequence protease, mitochondrial OS=Homo sapiens GN=PITRM1 PE=1 SV=3	PREP_HUMAN	SwissProt_041614.fasta	117416	1	3	3	3	8.68e-05	0.0299
Catalase OS=Homo sapiens GN=CAT PE=1 SV=3	CATA_HUMAN	SwissProt_041614.fasta	59756.5	1	9	9	9	0.00026	0.241
Actin, alpha skeletal muscle OS=Homo sapiens GN=ACTA1 PE=1 SV=1	ACTS_HUMAN	SwissProt_041614.fasta	42052.2	1	2	7	92	0.00266	0.451
Peptidyl-prolyl cis-trans isomerase FKBP2 OS=Homo sapiens GN=FKBP2 PE=1 SV=2	FKBP2_HUMAN	SwissProt_041614.fasta	15649.6	1	3	3	3	8.68e-05	0.232
Eukaryotic translation elongation factor 1 epsilon-1 OS=Homo sapiens GN=EEF1E1 PE=1 SV=1	MCA3_HUMAN	SwissProt_041614.fasta	19811.2	1	2	2	2	5.78e-05	0.121
40S ribosomal protein S20 OS=Homo sapiens GN=RPS20 PE=1 SV=1	RS20_HUMAN	SwissProt_041614.fasta	13373	1	3	4	4	0.000116	0.227
GEM-interacting protein OS=Homo sapiens GN=GMIP PE=1 SV=2	GMIP_HUMAN	SwissProt_041614.fasta	106684	1	3	4	4	0.000116	0.0526
Cellular retinoic acid-binding protein 2 OS=Homo sapiens GN=CRABP2 PE=1 SV=2	RABP2_HUMAN	SwissProt_041614.fasta	15692.9	1	7	10	12	0.000347	0.63
Phosphoenolpyruvate carboxykinase [GTP], mitochondrial OS=Homo sapiens GN=PCK2 PE=1 SV=3	PCKGM_HUMAN	SwissProt_041614.fasta	70730.9	1	13	13	13	0.000376	0.269
tRNA-splicing ligase RtcB homolog OS=Homo sapiens GN=RTCB PE=1 SV=1	RTCB_HUMAN	SwissProt_041614.fasta	55210.2	1	10	11	11	0.000318	0.263
Aspartate aminotransferase, cytoplasmic OS=Homo sapiens GN=GOT1 PE=1 SV=3	AATC_HUMAN	SwissProt_041614.fasta	46248.1	1	2	2	2	5.78e-05	0.0605
Nardilysin OS=Homo sapiens GN=NRD1 PE=1 SV=2	NRDC_HUMAN	SwissProt_041614.fasta	131576	1	2	2	2	5.78e-05	0.0252
PRA1 family protein 3 OS=Homo sapiens GN=ARL6IP5 PE=1 SV=1	PRAF3_HUMAN	SwissProt_041614.fasta	21615.6	1	5	5	6	0.000174	0.213
GrpE protein homolog 1, mitochondrial OS=Homo sapiens GN=GRPEL1 PE=1 SV=2	GRPE1_HUMAN	SwissProt_041614.fasta	24279.2	1	2	2	2	5.78e-05	0.111
Plasminogen activator inhibitor 1 RNA-binding protein OS=Homo sapiens GN=SERBP1 PE=1 SV=2	PAIRB_HUMAN	SwissProt_041614.fasta	44965.8	1	3	4	4	0.000116	0.0833
Ubiquitin domain-containing protein 2 OS=Homo sapiens GN=UBTD2 PE=1 SV=2	UBTD2_HUMAN	SwissProt_041614.fasta	26189.9	0.962	2	2	2	5.78e-05	0.0769
Peptidyl-prolyl cis-trans isomerase NIMA-interacting 1 OS=Homo sapiens GN=PIN1 PE=1 SV=1	PIN1_HUMAN	SwissProt_041614.fasta	18243.7	1	2	2	2	5.78e-05	0.184
Histidine triad nucleotide-binding protein 3 OS=Homo sapiens GN=HINT3 PE=1 SV=1	HINT3_HUMAN	SwissProt_041614.fasta	20361	1	2	2	2	5.78e-05	0.137
Thiopurine S-methyltransferase OS=Homo sapiens GN=TPMT PE=1 SV=1	TPMT_HUMAN	SwissProt_041614.fasta	28181.1	1	3	3	3	8.68e-05	0.106
Ras-related protein Rab-5C OS=Homo sapiens GN=RAB5C PE=1 SV=2	RAB5C_HUMAN	SwissProt_041614.fasta	23482.7	1	3	6	10	0.000289	0.315
Glycerol-3-phosphate acyltransferase 3 OS=Homo sapiens GN=AGPAT9 PE=1 SV=2	GPAT3_HUMAN	SwissProt_041614.fasta	48706.4	1	3	3	3	8.68e-05	0.111
Cytochrome b-c1 complex subunit 1, mitochondrial OS=Homo sapiens GN=UQCRC1 PE=1 SV=3	QCR1_HUMAN	SwissProt_041614.fasta	52645.9	1	6	7	7	0.000202	0.15
Methylmalonyl-CoA mutase, mitochondrial OS=Homo sapiens GN=MUT PE=1 SV=4	MUTA_HUMAN	SwissProt_041614.fasta	83136.8	1	2	2	2	5.78e-05	0.0333
Clathrin interactor 1 OS=Homo sapiens GN=CLINT1 PE=1 SV=1	EPN4_HUMAN	SwissProt_041614.fasta	68260.5	1	2	2	2	5.78e-05	0.0528
Adipocyte plasma membrane-associated protein OS=Homo sapiens GN=APMAP PE=1 SV=2	APMAP_HUMAN	SwissProt_041614.fasta	46481.5	1	9	10	12	0.000347	0.358
Switch-associated protein 70 OS=Homo sapiens GN=SWAP70 PE=1 SV=1	SWP70_HUMAN	SwissProt_041614.fasta	68999.3	1	4	4	4	0.000116	0.0684
ADP-ribosylation factor GTPase-activating protein 3 OS=Homo sapiens GN=ARFGAP3 PE=1 SV=1	ARFG3_HUMAN	SwissProt_041614.fasta	56929.3	1	3	3	3	8.68e-05	0.0795
Adenylyl cyclase-associated protein 1 OS=Homo sapiens GN=CAP1 PE=1 SV=5	CAP1_HUMAN	SwissProt_041614.fasta	51901.6	1	17	25	29	0.000839	0.387
Four and a half LIM domains protein 1 OS=Homo sapiens GN=FHL1 PE=1 SV=4	FHL1_HUMAN	SwissProt_041614.fasta	36262	1	2	2	2	5.78e-05	0.065
POTE ankyrin domain family member I OS=Homo sapiens GN=POTEI PE=3 SV=1	POTEI_HUMAN	SwissProt_041614.fasta	121285	0.994	1	1	29	0.000839	0.0707
Mitochondrial peptide methionine sulfoxide reductase OS=Homo sapiens GN=MSRA PE=1 SV=1	MSRA_HUMAN	SwissProt_041614.fasta	26131.8	1	3	3	3	8.68e-05	0.183
Rho-related GTP-binding protein RhoC OS=Homo sapiens GN=RHOC PE=1 SV=1	RHOC_HUMAN	SwissProt_041614.fasta	22006.7	1	1	1	10	0.000289	0.472
Nicastrin OS=Homo sapiens GN=NCSTN PE=1 SV=2	NICA_HUMAN	SwissProt_041614.fasta	78411.9	1	2	2	2	5.78e-05	0.0282
60S ribosomal protein L21 OS=Homo sapiens GN=RPL21 PE=1 SV=2	RL21_HUMAN	SwissProt_041614.fasta	18565	1	4	5	5	0.000145	0.275
Interferon-induced guanylate-binding protein 1 OS=Homo sapiens GN=GBP1 PE=1 SV=2	GBP1_HUMAN	SwissProt_041614.fasta	67932.5	1	9	9	11	0.000318	0.226
COP9 signalosome complex subunit 4 OS=Homo sapiens GN=COPS4 PE=1 SV=1	CSN4_HUMAN	SwissProt_041614.fasta	46270.2	1	2	3	3	8.68e-05	0.0887
Transmembrane protein 33 OS=Homo sapiens GN=TMEM33 PE=1 SV=2	TMM33_HUMAN	SwissProt_041614.fasta	27979.7	1	2	2	2	5.78e-05	0.0648
Alanine--tRNA ligase, cytoplasmic OS=Homo sapiens GN=AARS PE=1 SV=2	SYAC_HUMAN	SwissProt_041614.fasta	106813	1	9	9	9	0.00026	0.135
Neutral alpha-glucosidase AB OS=Homo sapiens GN=GANAB PE=1 SV=3	GANAB_HUMAN	SwissProt_041614.fasta	106876	1	32	40	41	0.00119	0.47
C-Jun-amino-terminal kinase-interacting protein 4 OS=Homo sapiens GN=SPAG9 PE=1 SV=4	JIP4_HUMAN	SwissProt_041614.fasta	146205	1	5	5	5	0.000145	0.0598
L-serine dehydratase/L-threonine deaminase OS=Homo sapiens GN=SDS PE=1 SV=2	SDHL_HUMAN	SwissProt_041614.fasta	34625.4	1	5	6	6	0.000174	0.265
Trifunctional enzyme subunit beta, mitochondrial OS=Homo sapiens GN=HADHB PE=1 SV=3	ECHB_HUMAN	SwissProt_041614.fasta	51296	1	21	23	24	0.000694	0.475
Myeloid differentiation primary response protein MyD88 OS=Homo sapiens GN=MYD88 PE=1 SV=1	MYD88_HUMAN	SwissProt_041614.fasta	33234.2	1	2	2	2	5.78e-05	0.0676
Tropomodulin-3 OS=Homo sapiens GN=TMOD3 PE=1 SV=1	TMOD3_HUMAN	SwissProt_041614.fasta	39596.1	1	9	10	10	0.000289	0.312
60S ribosomal protein L14 OS=Homo sapiens GN=RPL14 PE=1 SV=4	RL14_HUMAN	SwissProt_041614.fasta	23432.3	1	4	4	4	0.000116	0.2
NF-kappa-B inhibitor epsilon OS=Homo sapiens GN=NFKBIE PE=1 SV=3	IKBE_HUMAN	SwissProt_041614.fasta	52864.3	1	2	2	3	8.68e-05	0.08
Hydroxymethylglutaryl-CoA lyase, mitochondrial OS=Homo sapiens GN=HMGCL PE=1 SV=2	HMGCL_HUMAN	SwissProt_041614.fasta	34360.4	1	6	7	7	0.000202	0.265
ELKS/Rab6-interacting/CAST family member 1 OS=Homo sapiens GN=ERC1 PE=1 SV=1	RB6I2_HUMAN	SwissProt_041614.fasta	128091	1	2	2	3	8.68e-05	0.0376
Junction plakoglobin OS=Homo sapiens GN=JUP PE=1 SV=3	PLAK_HUMAN	SwissProt_041614.fasta	81745.9	0	0	0	0	0	0
Transcription elongation factor B polypeptide 2 OS=Homo sapiens GN=TCEB2 PE=1 SV=1	ELOB_HUMAN	SwissProt_041614.fasta	13133.2	1	3	4	4	0.000116	0.373
Sideroflexin-1 OS=Homo sapiens GN=SFXN1 PE=1 SV=4	SFXN1_HUMAN	SwissProt_041614.fasta	35620	1	2	2	4	0.000116	0.161
Histone-binding protein RBBP4 OS=Homo sapiens GN=RBBP4 PE=1 SV=3	RBBP4_HUMAN	SwissProt_041614.fasta	47655.8	1	3	3	3	8.68e-05	0.0682
Peptidyl-prolyl cis-trans isomerase FKBP3 OS=Homo sapiens GN=FKBP3 PE=1 SV=1	FKBP3_HUMAN	SwissProt_041614.fasta	25177.4	1	3	3	3	8.68e-05	0.179
SH3 domain-binding glutamic acid-rich-like protein OS=Homo sapiens GN=SH3BGRL PE=1 SV=1	SH3L1_HUMAN	SwissProt_041614.fasta	12774.5	1	4	4	4	0.000116	0.447
Serum albumin OS=Homo sapiens GN=ALB PE=1 SV=2	ALBU_HUMAN	SwissProt_041614.fasta	69366.9	1	3	3	3	8.68e-05	0.0509
STE20-like serine/threonine-protein kinase OS=Homo sapiens GN=SLK PE=1 SV=1	SLK_HUMAN	SwissProt_041614.fasta	142698	1	3	3	3	8.68e-05	0.0235
Heat shock 70 kDa protein 4 OS=Homo sapiens GN=HSPA4 PE=1 SV=4	HSP74_HUMAN	SwissProt_041614.fasta	94331.9	1	20	24	26	0.000752	0.312
ADP-sugar pyrophosphatase OS=Homo sapiens GN=NUDT5 PE=1 SV=1	NUDT5_HUMAN	SwissProt_041614.fasta	24327.8	1	2	2	2	5.78e-05	0.128
FAS-associated factor 2 OS=Homo sapiens GN=FAF2 PE=1 SV=2	FAF2_HUMAN	SwissProt_041614.fasta	52624.4	1	2	2	3	8.68e-05	0.0674
Tyrosine-protein kinase HCK OS=Homo sapiens GN=HCK PE=1 SV=5	HCK_HUMAN	SwissProt_041614.fasta	59601.3	1	5	5	7	0.000202	0.148
Methyltransferase-like protein 7B OS=Homo sapiens GN=METTL7B PE=2 SV=2	MET7B_HUMAN	SwissProt_041614.fasta	27774.8	1	2	2	2	5.78e-05	0.0861
ATPase ASNA1 OS=Homo sapiens GN=ASNA1 PE=1 SV=2	ASNA_HUMAN	SwissProt_041614.fasta	38793.5	1	2	2	2	5.78e-05	0.0661
Phosphatidylethanolamine-binding protein 1 OS=Homo sapiens GN=PEBP1 PE=1 SV=3	PEBP1_HUMAN	SwissProt_041614.fasta	21056.9	1	3	3	3	8.68e-05	0.273
Leukocyte elastase inhibitor OS=Homo sapiens GN=SERPINB1 PE=1 SV=1	ILEU_HUMAN	SwissProt_041614.fasta	42743.8	1	8	9	10	0.000289	0.285
Glutathione S-transferase omega-1 OS=Homo sapiens GN=GSTO1 PE=1 SV=2	GSTO1_HUMAN	SwissProt_041614.fasta	27567.2	1	10	14	17	0.000492	0.328
Protein FAM49A OS=Homo sapiens GN=FAM49A PE=1 SV=1	FA49A_HUMAN	SwissProt_041614.fasta	37313.9	0.977	1	1	2	5.78e-05	0.0836
Leucine-rich repeat-containing protein 47 OS=Homo sapiens GN=LRRC47 PE=1 SV=1	LRC47_HUMAN	SwissProt_041614.fasta	63474.8	1	4	4	4	0.000116	0.0806
Adenylate kinase 2, mitochondrial OS=Homo sapiens GN=AK2 PE=1 SV=2	KAD2_HUMAN	SwissProt_041614.fasta	26479	1	7	8	8	0.000231	0.364
Serpin B9 OS=Homo sapiens GN=SERPINB9 PE=1 SV=1	SPB9_HUMAN	SwissProt_041614.fasta	42404.3	0.966	1	1	2	5.78e-05	0.0532
Chromobox protein homolog 3 OS=Homo sapiens GN=CBX3 PE=1 SV=4	CBX3_HUMAN	SwissProt_041614.fasta	20812	1	3	3	3	8.68e-05	0.213
Tubulin alpha-1C chain OS=Homo sapiens GN=TUBA1C PE=1 SV=1	TBA1C_HUMAN	SwissProt_041614.fasta	49895.5	1	8	11	60	0.00174	0.568
AP-2 complex subunit alpha-2 OS=Homo sapiens GN=AP2A2 PE=1 SV=2	AP2A2_HUMAN	SwissProt_041614.fasta	103963	1	3	3	6	0.000174	0.102
Eukaryotic translation initiation factor 2 subunit 1 OS=Homo sapiens GN=EIF2S1 PE=1 SV=3	IF2A_HUMAN	SwissProt_041614.fasta	36112.7	1	11	11	11	0.000318	0.406
Ubiquitin-like protein ISG15 OS=Homo sapiens GN=ISG15 PE=1 SV=5	ISG15_HUMAN	SwissProt_041614.fasta	17887.4	0.321	1	1	1	2.89e-05	0.0424
Zinc finger protein ZPR1 OS=Homo sapiens GN=ZNF259 PE=1 SV=1	ZPR1_HUMAN	SwissProt_041614.fasta	50925.9	1	2	2	2	5.78e-05	0.0414
Phostensin OS=Homo sapiens GN=PPP1R18 PE=1 SV=1	PPR18_HUMAN	SwissProt_041614.fasta	67942.8	1	4	4	4	0.000116	0.0734
Transmembrane emp24 domain-containing protein 2 OS=Homo sapiens GN=TMED2 PE=1 SV=1	TMED2_HUMAN	SwissProt_041614.fasta	22761.4	0.95	1	1	1	2.89e-05	0.139
V-type proton ATPase subunit H OS=Homo sapiens GN=ATP6V1H PE=1 SV=1	VATH_HUMAN	SwissProt_041614.fasta	55883.4	1	10	11	12	0.000347	0.286
Engulfment and cell motility protein 2 OS=Homo sapiens GN=ELMO2 PE=1 SV=2	ELMO2_HUMAN	SwissProt_041614.fasta	82619.3	1	2	2	4	0.000116	0.0625
Filamin-B OS=Homo sapiens GN=FLNB PE=1 SV=2	FLNB_HUMAN	SwissProt_041614.fasta	278159	1	17	17	24	0.000694	0.105
Chloride intracellular channel protein 4 OS=Homo sapiens GN=CLIC4 PE=1 SV=4	CLIC4_HUMAN	SwissProt_041614.fasta	28773.6	1	5	5	6	0.000174	0.344
POTE ankyrin domain family member J OS=Homo sapiens GN=POTEJ PE=3 SV=1	POTEJ_HUMAN	SwissProt_041614.fasta	117393	0.687	0	0	21	0.000607	0.0405
Eukaryotic translation initiation factor 3 subunit G OS=Homo sapiens GN=EIF3G PE=1 SV=2	EIF3G_HUMAN	SwissProt_041614.fasta	35612	1	2	2	2	5.78e-05	0.147
Docking protein 3 OS=Homo sapiens GN=DOK3 PE=1 SV=2	DOK3_HUMAN	SwissProt_041614.fasta	53289.2	1	4	4	4	0.000116	0.101
Syntaxin-3 OS=Homo sapiens GN=STX3 PE=1 SV=3	STX3_HUMAN	SwissProt_041614.fasta	33156.3	1	2	2	2	5.78e-05	0.0934
Twinfilin-1 OS=Homo sapiens GN=TWF1 PE=1 SV=3	TWF1_HUMAN	SwissProt_041614.fasta	40284.2	1	3	3	3	8.68e-05	0.111
60S ribosomal protein L22 OS=Homo sapiens GN=RPL22 PE=1 SV=2	RL22_HUMAN	SwissProt_041614.fasta	14787.3	1	2	2	2	5.78e-05	0.305
Activator of 90 kDa heat shock protein ATPase homolog 1 OS=Homo sapiens GN=AHSA1 PE=1 SV=1	AHSA1_HUMAN	SwissProt_041614.fasta	38274.4	1	1	1	1	2.89e-05	0.0414
Ubiquitin/ISG15-conjugating enzyme E2 L6 OS=Homo sapiens GN=UBE2L6 PE=1 SV=4	UB2L6_HUMAN	SwissProt_041614.fasta	17769.4	1	3	3	3	8.68e-05	0.386
Actin, cytoplasmic 2 OS=Homo sapiens GN=ACTG1 PE=1 SV=1	ACTG_HUMAN	SwissProt_041614.fasta	41793.9	1	2	4	273	0.00789	0.803
Arf-GAP with GTPase, ANK repeat and PH domain-containing protein 2 OS=Homo sapiens GN=AGAP2 PE=1 SV=2	AGAP2_HUMAN	SwissProt_041614.fasta	124677	0.839	1	1	1	2.89e-05	0.00671
Actin-related protein 2 OS=Homo sapiens GN=ACTR2 PE=1 SV=1	ARP2_HUMAN	SwissProt_041614.fasta	44761.7	1	15	25	30	0.000868	0.454
Protein PRRC1 OS=Homo sapiens GN=PRRC1 PE=1 SV=1	PRRC1_HUMAN	SwissProt_041614.fasta	46701	1	2	2	2	5.78e-05	0.0719
Dynein light chain 2, cytoplasmic OS=Homo sapiens GN=DYNLL2 PE=1 SV=1	DYL2_HUMAN	SwissProt_041614.fasta	10350.1	0.999	1	1	2	5.78e-05	0.371
Tripeptidyl-peptidase 1 OS=Homo sapiens GN=TPP1 PE=1 SV=2	TPP1_HUMAN	SwissProt_041614.fasta	61247.6	0.95	1	1	1	2.89e-05	0.0249
Ena/VASP-like protein OS=Homo sapiens GN=EVL PE=1 SV=2	EVL_HUMAN	SwissProt_041614.fasta	44619.7	1	10	11	12	0.000347	0.281
Inosine-5'-monophosphate dehydrogenase 2 OS=Homo sapiens GN=IMPDH2 PE=1 SV=2	IMDH2_HUMAN	SwissProt_041614.fasta	55806.5	1	6	6	6	0.000174	0.183
Retinol dehydrogenase 11 OS=Homo sapiens GN=RDH11 PE=1 SV=2	RDH11_HUMAN	SwissProt_041614.fasta	35386.5	1	2	2	2	5.78e-05	0.0786
Heterogeneous nuclear ribonucleoprotein Q OS=Homo sapiens GN=SYNCRIP PE=1 SV=2	HNRPQ_HUMAN	SwissProt_041614.fasta	69603.5	1	9	9	11	0.000318	0.252
60S ribosomal protein L4 OS=Homo sapiens GN=RPL4 PE=1 SV=5	RL4_HUMAN	SwissProt_041614.fasta	47699.1	1	8	10	11	0.000318	0.281
Neuropilin-1 OS=Homo sapiens GN=NRP1 PE=1 SV=3	NRP1_HUMAN	SwissProt_041614.fasta	103137	1	3	3	3	8.68e-05	0.0455
26S proteasome non-ATPase regulatory subunit 5 OS=Homo sapiens GN=PSMD5 PE=1 SV=3	PSMD5_HUMAN	SwissProt_041614.fasta	56197	1	3	3	3	8.68e-05	0.0813
Actin-related protein 2/3 complex subunit 4 OS=Homo sapiens GN=ARPC4 PE=1 SV=3	ARPC4_HUMAN	SwissProt_041614.fasta	19667.4	1	5	6	6	0.000174	0.25
Serine/threonine-protein kinase PAK 2 OS=Homo sapiens GN=PAK2 PE=1 SV=3	PAK2_HUMAN	SwissProt_041614.fasta	58044.1	1	10	10	11	0.000318	0.319
Cellular nucleic acid-binding protein OS=Homo sapiens GN=CNBP PE=1 SV=1	CNBP_HUMAN	SwissProt_041614.fasta	19462.1	1	3	4	4	0.000116	0.282
Importin subunit alpha-3 OS=Homo sapiens GN=KPNA4 PE=1 SV=1	IMA3_HUMAN	SwissProt_041614.fasta	57886.9	1	3	3	3	8.68e-05	0.0768
AP2-associated protein kinase 1 OS=Homo sapiens GN=AAK1 PE=1 SV=3	AAK1_HUMAN	SwissProt_041614.fasta	103885	1	2	2	2	5.78e-05	0.0364
Intersectin-2 OS=Homo sapiens GN=ITSN2 PE=1 SV=3	ITSN2_HUMAN	SwissProt_041614.fasta	193467	1	4	4	4	0.000116	0.0277
4F2 cell-surface antigen heavy chain OS=Homo sapiens GN=SLC3A2 PE=1 SV=3	4F2_HUMAN	SwissProt_041614.fasta	67996.4	1	9	10	10	0.000289	0.195
NADPH--cytochrome P450 reductase OS=Homo sapiens GN=POR PE=1 SV=2	NCPR_HUMAN	SwissProt_041614.fasta	76690.9	1	9	9	9	0.00026	0.202
Vesicle-associated membrane protein 2 OS=Homo sapiens GN=VAMP2 PE=1 SV=3	VAMP2_HUMAN,VAMP3_HUMAN	SwissProt_041614.fasta	12663.1	0.95	1	1	1	2.89e-05	0.0776
Isocitrate dehydrogenase [NAD] subunit gamma, mitochondrial OS=Homo sapiens GN=IDH3G PE=1 SV=1	IDH3G_HUMAN	SwissProt_041614.fasta	42794.1	0.592	1	1	1	2.89e-05	0.0331
Pyruvate dehydrogenase E1 component subunit alpha, somatic form, mitochondrial OS=Homo sapiens GN=PDHA1 PE=1 SV=3	ODPA_HUMAN	SwissProt_041614.fasta	43296.5	1	6	6	6	0.000174	0.164
DnaJ homolog subfamily C member 7 OS=Homo sapiens GN=DNAJC7 PE=1 SV=2	DNJC7_HUMAN	SwissProt_041614.fasta	56442.9	1	5	5	5	0.000145	0.162
DnaJ homolog subfamily B member 11 OS=Homo sapiens GN=DNAJB11 PE=1 SV=1	DJB11_HUMAN	SwissProt_041614.fasta	40514.6	1	7	8	8	0.000231	0.338
N-alpha-acetyltransferase 10 OS=Homo sapiens GN=NAA10 PE=1 SV=1	NAA10_HUMAN	SwissProt_041614.fasta	26459	1	2	2	2	5.78e-05	0.106
NADH dehydrogenase [ubiquinone] 1 alpha subcomplex subunit 10, mitochondrial OS=Homo sapiens GN=NDUFA10 PE=1 SV=1	NDUAA_HUMAN	SwissProt_041614.fasta	40751.7	1	2	2	2	5.78e-05	0.0592
26S proteasome non-ATPase regulatory subunit 6 OS=Homo sapiens GN=PSMD6 PE=1 SV=1	PSMD6_HUMAN	SwissProt_041614.fasta	45533.4	1	3	3	3	8.68e-05	0.108
60S ribosomal protein L30 OS=Homo sapiens GN=RPL30 PE=1 SV=2	RL30_HUMAN	SwissProt_041614.fasta	12784.7	1	2	2	2	5.78e-05	0.27
E3 ubiquitin-protein ligase HUWE1 OS=Homo sapiens GN=HUWE1 PE=1 SV=3	HUWE1_HUMAN	SwissProt_041614.fasta	481892	1	6	6	6	0.000174	0.0217
Ezrin OS=Homo sapiens GN=EZR PE=1 SV=4	EZRI_HUMAN	SwissProt_041614.fasta	69414.7	1	10	12	26	0.000752	0.278
Eukaryotic translation initiation factor 3 subunit C OS=Homo sapiens GN=EIF3C PE=1 SV=1	EIF3C_HUMAN	SwissProt_041614.fasta	105347	1	7	7	7	0.000202	0.0898
Protein transport protein Sec23A OS=Homo sapiens GN=SEC23A PE=1 SV=2	SC23A_HUMAN	SwissProt_041614.fasta	86162.6	1	4	4	6	0.000174	0.081
Staphylococcal nuclease domain-containing protein 1 OS=Homo sapiens GN=SND1 PE=1 SV=1	SND1_HUMAN	SwissProt_041614.fasta	101998	1	22	25	25	0.000723	0.329
Costars family protein ABRACL OS=Homo sapiens GN=ABRACL PE=1 SV=1	ABRAL_HUMAN	SwissProt_041614.fasta	9056.7	1	2	3	4	0.000116	0.358
ATP synthase subunit gamma, mitochondrial OS=Homo sapiens GN=ATP5C1 PE=1 SV=1	ATPG_HUMAN	SwissProt_041614.fasta	32998	1	5	5	6	0.000174	0.211
Heterogeneous nuclear ribonucleoprotein D0 OS=Homo sapiens GN=HNRNPD PE=1 SV=1	HNRPD_HUMAN	SwissProt_041614.fasta	38434.5	1	2	2	3	8.68e-05	0.113
Far upstream element-binding protein 1 OS=Homo sapiens GN=FUBP1 PE=1 SV=3	FUBP1_HUMAN	SwissProt_041614.fasta	67560.6	0.998	1	1	2	5.78e-05	0.0342
Cytosolic purine 5'-nucleotidase OS=Homo sapiens GN=NT5C2 PE=1 SV=1	5NTC_HUMAN	SwissProt_041614.fasta	64972.5	1	1	1	2	5.78e-05	0.0428
Phosphate carrier protein, mitochondrial OS=Homo sapiens GN=SLC25A3 PE=1 SV=2	MPCP_HUMAN	SwissProt_041614.fasta	40095.9	1	6	6	7	0.000202	0.196
Thioredoxin-like protein 1 OS=Homo sapiens GN=TXNL1 PE=1 SV=3	TXNL1_HUMAN	SwissProt_041614.fasta	32251.4	1	5	5	5	0.000145	0.256
Unconventional myosin-Ie OS=Homo sapiens GN=MYO1E PE=1 SV=2	MYO1E_HUMAN	SwissProt_041614.fasta	127066	1	12	13	16	0.000463	0.156
Importin subunit beta-1 OS=Homo sapiens GN=KPNB1 PE=1 SV=2	IMB1_HUMAN	SwissProt_041614.fasta	97171.3	1	6	7	7	0.000202	0.0833
Ras-related protein R-Ras OS=Homo sapiens GN=RRAS PE=1 SV=1	RRAS_HUMAN	SwissProt_041614.fasta	23480.5	1	3	4	4	0.000116	0.234
GTP-binding protein SAR1b OS=Homo sapiens GN=SAR1B PE=1 SV=1	SAR1B_HUMAN	SwissProt_041614.fasta	22411	1	2	2	4	0.000116	0.283
Actin-related protein 3 OS=Homo sapiens GN=ACTR3 PE=1 SV=3	ARP3_HUMAN	SwissProt_041614.fasta	47371.9	1	19	28	34	0.000983	0.641
Lipoma-preferred partner OS=Homo sapiens GN=LPP PE=1 SV=1	LPP_HUMAN	SwissProt_041614.fasta	65746.2	1	3	3	3	8.68e-05	0.0817
Dehydrogenase/reductase SDR family member 7 OS=Homo sapiens GN=DHRS7 PE=1 SV=1	DHRS7_HUMAN	SwissProt_041614.fasta	38299.9	1	6	6	6	0.000174	0.18
Ras GTPase-activating-like protein IQGAP1 OS=Homo sapiens GN=IQGAP1 PE=1 SV=1	IQGA1_HUMAN	SwissProt_041614.fasta	189259	1	49	57	64	0.00185	0.36
Target of Myb protein 1 OS=Homo sapiens GN=TOM1 PE=1 SV=2	TOM1_HUMAN	SwissProt_041614.fasta	53819.1	1	7	7	7	0.000202	0.187
Opioid growth factor receptor OS=Homo sapiens GN=OGFR PE=1 SV=3	OGFR_HUMAN	SwissProt_041614.fasta	73324.6	1	2	2	2	5.78e-05	0.0458
Synaptic vesicle membrane protein VAT-1 homolog OS=Homo sapiens GN=VAT1 PE=1 SV=2	VAT1_HUMAN	SwissProt_041614.fasta	41919.8	1	12	14	15	0.000434	0.402
Nuclear factor NF-kappa-B p105 subunit OS=Homo sapiens GN=NFKB1 PE=1 SV=2	NFKB1_HUMAN	SwissProt_041614.fasta	105359	1	4	4	4	0.000116	0.0723
Actin-related protein 2/3 complex subunit 5 OS=Homo sapiens GN=ARPC5 PE=1 SV=3	ARPC5_HUMAN	SwissProt_041614.fasta	16320.6	1	4	5	5	0.000145	0.338
Coiled-coil domain-containing protein 93 OS=Homo sapiens GN=CCDC93 PE=1 SV=2	CCD93_HUMAN	SwissProt_041614.fasta	73200.1	1	2	2	2	5.78e-05	0.0444
Heterogeneous nuclear ribonucleoprotein H OS=Homo sapiens GN=HNRNPH1 PE=1 SV=4	HNRH1_HUMAN	SwissProt_041614.fasta	49229.8	1	2	2	7	0.000202	0.194
Protein PBDC1 OS=Homo sapiens GN=PBDC1 PE=1 SV=1	PBDC1_HUMAN	SwissProt_041614.fasta	26057.5	1	2	2	2	5.78e-05	0.0858
Aldehyde dehydrogenase X, mitochondrial OS=Homo sapiens GN=ALDH1B1 PE=1 SV=3	AL1B1_HUMAN	SwissProt_041614.fasta	57206.6	1	2	2	3	8.68e-05	0.0638
ATPase family AAA domain-containing protein 3A OS=Homo sapiens GN=ATAD3A PE=1 SV=2	ATD3A_HUMAN	SwissProt_041614.fasta	71370.2	1	2	2	2	5.78e-05	0.0489
Sequestosome-1 OS=Homo sapiens GN=SQSTM1 PE=1 SV=1	SQSTM_HUMAN	SwissProt_041614.fasta	47687.4	1	2	2	2	5.78e-05	0.0955
Tumor necrosis factor receptor superfamily member 5 OS=Homo sapiens GN=CD40 PE=1 SV=1	TNR5_HUMAN	SwissProt_041614.fasta	30617.5	1	4	4	4	0.000116	0.296
Cytochrome c1, heme protein, mitochondrial OS=Homo sapiens GN=CYC1 PE=1 SV=3	CY1_HUMAN	SwissProt_041614.fasta	35422.8	1	3	3	3	8.68e-05	0.135
AP-2 complex subunit beta OS=Homo sapiens GN=AP2B1 PE=1 SV=1	AP2B1_HUMAN	SwissProt_041614.fasta	104555	0.999	1	1	2	5.78e-05	0.0203
Arf-GAP with Rho-GAP domain, ANK repeat and PH domain-containing protein 1 OS=Homo sapiens GN=ARAP1 PE=1 SV=3	ARAP1_HUMAN	SwissProt_041614.fasta	162193	1	14	15	16	0.000463	0.128
ADP-ribosylation factor 4 OS=Homo sapiens GN=ARF4 PE=1 SV=3	ARF4_HUMAN	SwissProt_041614.fasta	20511.6	1	3	3	6	0.000174	0.367
Ras-related protein Rab-8B OS=Homo sapiens GN=RAB8B PE=1 SV=2	RAB8B_HUMAN	SwissProt_041614.fasta	23585.9	1	2	3	9	0.00026	0.222
Tyrosine-protein phosphatase non-receptor type 12 OS=Homo sapiens GN=PTPN12 PE=1 SV=3	PTN12_HUMAN	SwissProt_041614.fasta	88107.5	1	7	8	8	0.000231	0.106
Perilipin-2 OS=Homo sapiens GN=PLIN2 PE=1 SV=2	PLIN2_HUMAN	SwissProt_041614.fasta	48075	1	15	18	19	0.000549	0.446
Elongation factor 1-beta OS=Homo sapiens GN=EEF1B2 PE=1 SV=3	EF1B_HUMAN	SwissProt_041614.fasta	24764.2	1	7	9	10	0.000289	0.587
Ubiquitin-like modifier-activating enzyme ATG7 OS=Homo sapiens GN=ATG7 PE=1 SV=1	ATG7_HUMAN	SwissProt_041614.fasta	77961.6	1	13	15	17	0.000492	0.26
Glyoxylate reductase/hydroxypyruvate reductase OS=Homo sapiens GN=GRHPR PE=1 SV=1	GRHPR_HUMAN	SwissProt_041614.fasta	35669.1	1	5	5	5	0.000145	0.271
Acyl-coenzyme A thioesterase 2, mitochondrial OS=Homo sapiens GN=ACOT2 PE=1 SV=6	ACOT2_HUMAN	SwissProt_041614.fasta	53219.4	1	9	10	10	0.000289	0.292
Serine/threonine-protein kinase OSR1 OS=Homo sapiens GN=OXSR1 PE=1 SV=1	OXSR1_HUMAN	SwissProt_041614.fasta	58023.4	1	3	3	3	8.68e-05	0.0645
Zinc finger CCCH-type antiviral protein 1 OS=Homo sapiens GN=ZC3HAV1 PE=1 SV=3	ZCCHV_HUMAN	SwissProt_041614.fasta	101433	0.999	1	1	1	2.89e-05	0.0133
Protein-L-isoaspartate(D-aspartate) O-methyltransferase OS=Homo sapiens GN=PCMT1 PE=1 SV=4	PIMT_HUMAN	SwissProt_041614.fasta	24636.8	1	7	7	7	0.000202	0.502
HLA class I histocompatibility antigen, A-80 alpha chain OS=Homo sapiens GN=HLA-A PE=1 SV=1	1A80_HUMAN	SwissProt_041614.fasta	40791.7	0.361	0	0	7	0.000202	0.17
Protein flightless-1 homolog OS=Homo sapiens GN=FLII PE=1 SV=2	FLII_HUMAN	SwissProt_041614.fasta	144755	1	21	22	24	0.000694	0.217
Girdin OS=Homo sapiens GN=CCDC88A PE=1 SV=2	GRDN_HUMAN	SwissProt_041614.fasta	216048	1	24	25	26	0.000752	0.153
Protein disulfide-isomerase A3 OS=Homo sapiens GN=PDIA3 PE=1 SV=4	PDIA3_HUMAN	SwissProt_041614.fasta	56784.6	1	22	33	39	0.00113	0.537
40S ribosomal protein S17-like OS=Homo sapiens GN=RPS17L PE=1 SV=1	RS17L_HUMAN,RS17_HUMAN	SwissProt_041614.fasta	15550.5	1	3	3	3	8.68e-05	0.415
Protein transport protein Sec23B OS=Homo sapiens GN=SEC23B PE=1 SV=2	SC23B_HUMAN	SwissProt_041614.fasta	86481.1	1	4	4	6	0.000174	0.102
Protein kinase C alpha type OS=Homo sapiens GN=PRKCA PE=1 SV=4	KPCA_HUMAN	SwissProt_041614.fasta	76751.1	1	2	2	6	0.000174	0.104
Ubiquitin-conjugating enzyme E2 D3 OS=Homo sapiens GN=UBE2D3 PE=1 SV=1	UB2D3_HUMAN	SwissProt_041614.fasta	16688.1	1	3	3	3	8.68e-05	0.306
Glucose-6-phosphate isomerase OS=Homo sapiens GN=GPI PE=1 SV=4	G6PI_HUMAN	SwissProt_041614.fasta	63148.5	1	17	23	25	0.000723	0.486
Eukaryotic translation initiation factor 5A-1 OS=Homo sapiens GN=EIF5A PE=1 SV=2	IF5A1_HUMAN	SwissProt_041614.fasta	16832.7	1	11	13	14	0.000405	0.669
Lysosomal acid phosphatase OS=Homo sapiens GN=ACP2 PE=1 SV=3	PPAL_HUMAN	SwissProt_041614.fasta	48344.8	1	2	2	2	5.78e-05	0.0496
Nucleolin OS=Homo sapiens GN=NCL PE=1 SV=3	NUCL_HUMAN	SwissProt_041614.fasta	76615.9	1	5	6	6	0.000174	0.125
3-hydroxyanthranilate 3,4-dioxygenase OS=Homo sapiens GN=HAAO PE=1 SV=2	3HAO_HUMAN	SwissProt_041614.fasta	32556.2	1	2	2	2	5.78e-05	0.0734
Galactokinase OS=Homo sapiens GN=GALK1 PE=1 SV=1	GALK1_HUMAN	SwissProt_041614.fasta	42272.1	1	2	2	2	5.78e-05	0.0587
1-phosphatidylinositol 4,5-bisphosphate phosphodiesterase beta-2 OS=Homo sapiens GN=PLCB2 PE=1 SV=2	PLCB2_HUMAN	SwissProt_041614.fasta	134028	1	7	7	7	0.000202	0.0802
Valine--tRNA ligase OS=Homo sapiens GN=VARS PE=1 SV=4	SYVC_HUMAN	SwissProt_041614.fasta	140478	1	10	11	11	0.000318	0.0997
Platelet-activating factor acetylhydrolase IB subunit alpha OS=Homo sapiens GN=PAFAH1B1 PE=1 SV=2	LIS1_HUMAN	SwissProt_041614.fasta	46637.4	1	6	6	8	0.000231	0.244
Rab3 GTPase-activating protein non-catalytic subunit OS=Homo sapiens GN=RAB3GAP2 PE=1 SV=1	RBGPR_HUMAN	SwissProt_041614.fasta	155988	1	2	2	2	5.78e-05	0.0144
Histamine N-methyltransferase OS=Homo sapiens GN=HNMT PE=1 SV=1	HNMT_HUMAN	SwissProt_041614.fasta	33296.6	1	5	6	6	0.000174	0.277
Ubiquitin carboxyl-terminal hydrolase 5 OS=Homo sapiens GN=USP5 PE=1 SV=2	UBP5_HUMAN	SwissProt_041614.fasta	95788.1	1	12	15	15	0.000434	0.162
Biliverdin reductase A OS=Homo sapiens GN=BLVRA PE=1 SV=2	BIEA_HUMAN	SwissProt_041614.fasta	33429	1	8	8	8	0.000231	0.311
Plectin OS=Homo sapiens GN=PLEC PE=1 SV=3	PLEC_HUMAN	SwissProt_041614.fasta	531784	1	83	92	97	0.00281	0.231
Proteasome subunit alpha type-2 OS=Homo sapiens GN=PSMA2 PE=1 SV=2	PSA2_HUMAN	SwissProt_041614.fasta	25898.9	1	4	4	4	0.000116	0.295
26S proteasome non-ATPase regulatory subunit 10 OS=Homo sapiens GN=PSMD10 PE=1 SV=1	PSD10_HUMAN	SwissProt_041614.fasta	24428.2	1	3	3	3	8.68e-05	0.248
FYVE, RhoGEF and PH domain-containing protein 4 OS=Homo sapiens GN=FGD4 PE=1 SV=2	FGD4_HUMAN	SwissProt_041614.fasta	86627.9	1	3	3	3	8.68e-05	0.0587
2',3'-cyclic-nucleotide 3'-phosphodiesterase OS=Homo sapiens GN=CNP PE=1 SV=2	CN37_HUMAN	SwissProt_041614.fasta	47580.6	0.999	1	1	1	2.89e-05	0.0618
Cytochrome b5 type B OS=Homo sapiens GN=CYB5B PE=1 SV=2	CYB5B_HUMAN	SwissProt_041614.fasta	16332.4	0.95	1	1	1	2.89e-05	0.0822
NADH dehydrogenase [ubiquinone] 1 alpha subcomplex subunit 5 OS=Homo sapiens GN=NDUFA5 PE=1 SV=3	NDUA5_HUMAN	SwissProt_041614.fasta	13459	1	3	3	3	8.68e-05	0.448
Protein kinase C and casein kinase substrate in neurons protein 2 OS=Homo sapiens GN=PACSIN2 PE=1 SV=2	PACN2_HUMAN	SwissProt_041614.fasta	55738.9	1	4	4	4	0.000116	0.126
Fructose-1,6-bisphosphatase 1 OS=Homo sapiens GN=FBP1 PE=1 SV=5	F16P1_HUMAN	SwissProt_041614.fasta	36843.2	1	13	25	42	0.00121	0.559
Rab GDP dissociation inhibitor alpha OS=Homo sapiens GN=GDI1 PE=1 SV=2	GDIA_HUMAN	SwissProt_041614.fasta	50584.1	1	7	7	17	0.000492	0.383
Acetyl-CoA acetyltransferase, mitochondrial OS=Homo sapiens GN=ACAT1 PE=1 SV=1	THIL_HUMAN	SwissProt_041614.fasta	45199.8	1	8	9	9	0.00026	0.255
Microsomal glutathione S-transferase 1 OS=Homo sapiens GN=MGST1 PE=1 SV=1	MGST1_HUMAN	SwissProt_041614.fasta	17599.8	1	3	3	3	8.68e-05	0.194
Dolichyl-diphosphooligosaccharide--protein glycosyltransferase 48 kDa subunit OS=Homo sapiens GN=DDOST PE=1 SV=4	OST48_HUMAN	SwissProt_041614.fasta	50802.5	1	6	6	6	0.000174	0.206
60S ribosomal protein L18 OS=Homo sapiens GN=RPL18 PE=1 SV=2	RL18_HUMAN	SwissProt_041614.fasta	21635.2	1	5	5	6	0.000174	0.261
Matrix metalloproteinase-9 OS=Homo sapiens GN=MMP9 PE=1 SV=3	MMP9_HUMAN	SwissProt_041614.fasta	78459.7	1	19	24	27	0.000781	0.328
Guanine nucleotide exchange factor MSS4 OS=Homo sapiens GN=RABIF PE=1 SV=2	MSS4_HUMAN	SwissProt_041614.fasta	13838.8	1	2	2	2	5.78e-05	0.22
Neurolysin, mitochondrial OS=Homo sapiens GN=NLN PE=1 SV=1	NEUL_HUMAN	SwissProt_041614.fasta	80654.3	1	3	3	3	8.68e-05	0.0526
Ras-related protein Rab-35 OS=Homo sapiens GN=RAB35 PE=1 SV=1	RAB35_HUMAN	SwissProt_041614.fasta	23025.3	0.965	1	1	5	0.000145	0.179
Annexin A4 OS=Homo sapiens GN=ANXA4 PE=1 SV=4	ANXA4_HUMAN	SwissProt_041614.fasta	35884.3	1	3	4	4	0.000116	0.122
X-ray repair cross-complementing protein 5 OS=Homo sapiens GN=XRCC5 PE=1 SV=3	XRCC5_HUMAN	SwissProt_041614.fasta	82707.1	1	8	8	8	0.000231	0.124
Trifunctional purine biosynthetic protein adenosine-3 OS=Homo sapiens GN=GART PE=1 SV=1	PUR2_HUMAN	SwissProt_041614.fasta	107768	1	9	9	9	0.00026	0.153
Serine/threonine-protein phosphatase PP1-beta catalytic subunit OS=Homo sapiens GN=PPP1CB PE=1 SV=3	PP1B_HUMAN	SwissProt_041614.fasta	37188.3	0.581	0	0	5	0.000145	0.128
40S ribosomal protein S25 OS=Homo sapiens GN=RPS25 PE=1 SV=1	RS25_HUMAN	SwissProt_041614.fasta	13743	1	1	1	1	2.89e-05	0.088
ADP-ribosylation factor 5 OS=Homo sapiens GN=ARF5 PE=1 SV=2	ARF5_HUMAN	SwissProt_041614.fasta	20530.1	0.998	1	1	4	0.000116	0.328
Aspartate--tRNA ligase, mitochondrial OS=Homo sapiens GN=DARS2 PE=1 SV=1	SYDM_HUMAN	SwissProt_041614.fasta	73565	0.95	1	1	1	2.89e-05	0.014
Perilipin-3 OS=Homo sapiens GN=PLIN3 PE=1 SV=3	PLIN3_HUMAN	SwissProt_041614.fasta	47073.6	1	5	6	6	0.000174	0.191
Probable ATP-dependent RNA helicase DDX17 OS=Homo sapiens GN=DDX17 PE=1 SV=2	DDX17_HUMAN	SwissProt_041614.fasta	80274	1	2	2	3	8.68e-05	0.0425
Peroxisomal multifunctional enzyme type 2 OS=Homo sapiens GN=HSD17B4 PE=1 SV=3	DHB4_HUMAN	SwissProt_041614.fasta	79688.5	1	21	26	27	0.000781	0.421
Receptor expression-enhancing protein 5 OS=Homo sapiens GN=REEP5 PE=1 SV=3	REEP5_HUMAN	SwissProt_041614.fasta	21494.5	0.48	1	1	1	2.89e-05	0.0423
Ubiquitin-like modifier-activating enzyme 6 OS=Homo sapiens GN=UBA6 PE=1 SV=1	UBA6_HUMAN	SwissProt_041614.fasta	117973	1	8	9	9	0.00026	0.096
Raftlin OS=Homo sapiens GN=RFTN1 PE=1 SV=4	RFTN1_HUMAN	SwissProt_041614.fasta	63145.3	1	2	2	2	5.78e-05	0.0588
X-ray repair cross-complementing protein 6 OS=Homo sapiens GN=XRCC6 PE=1 SV=2	XRCC6_HUMAN	SwissProt_041614.fasta	69846.4	1	11	12	12	0.000347	0.194
UDP-glucose 4-epimerase OS=Homo sapiens GN=GALE PE=1 SV=2	GALE_HUMAN	SwissProt_041614.fasta	38282	1	3	3	3	8.68e-05	0.092
Translational activator GCN1 OS=Homo sapiens GN=GCN1L1 PE=1 SV=6	GCN1L_HUMAN	SwissProt_041614.fasta	292764	1	9	9	9	0.00026	0.0367
Vacuolar protein sorting-associated protein 4B OS=Homo sapiens GN=VPS4B PE=1 SV=2	VPS4B_HUMAN	SwissProt_041614.fasta	49303.7	1	3	5	6	0.000174	0.135
Estradiol 17-beta-dehydrogenase 12 OS=Homo sapiens GN=HSD17B12 PE=1 SV=2	DHB12_HUMAN	SwissProt_041614.fasta	34325.4	1	6	8	8	0.000231	0.221
Glycogen phosphorylase, brain form OS=Homo sapiens GN=PYGB PE=1 SV=5	PYGB_HUMAN	SwissProt_041614.fasta	96698.3	1	5	6	8	0.000231	0.0925
Acylamino-acid-releasing enzyme OS=Homo sapiens GN=APEH PE=1 SV=4	ACPH_HUMAN	SwissProt_041614.fasta	81224.1	1	5	5	5	0.000145	0.111
Leupaxin OS=Homo sapiens GN=LPXN PE=1 SV=1	LPXN_HUMAN	SwissProt_041614.fasta	43332	1	7	8	9	0.00026	0.259
60S ribosomal protein L26-like 1 OS=Homo sapiens GN=RPL26L1 PE=1 SV=1	RL26L_HUMAN,RL26_HUMAN	SwissProt_041614.fasta	17256.3	1	2	2	2	5.78e-05	0.166
Sorting nexin-3 OS=Homo sapiens GN=SNX3 PE=1 SV=3	SNX3_HUMAN	SwissProt_041614.fasta	18763	1	7	8	10	0.000289	0.414
6-phosphogluconolactonase OS=Homo sapiens GN=PGLS PE=1 SV=2	6PGL_HUMAN	SwissProt_041614.fasta	27547.5	1	9	9	9	0.00026	0.558
Polyadenylate-binding protein 1 OS=Homo sapiens GN=PABPC1 PE=1 SV=2	PABP1_HUMAN	SwissProt_041614.fasta	70671.3	1	11	13	20	0.000578	0.347
Tensin-3 OS=Homo sapiens GN=TNS3 PE=1 SV=2	TENS3_HUMAN	SwissProt_041614.fasta	155266	1	8	8	8	0.000231	0.0893
Proliferating cell nuclear antigen OS=Homo sapiens GN=PCNA PE=1 SV=1	PCNA_HUMAN	SwissProt_041614.fasta	28769.3	0.321	1	1	1	2.89e-05	0.0268
Prefoldin subunit 5 OS=Homo sapiens GN=PFDN5 PE=1 SV=2	PFD5_HUMAN	SwissProt_041614.fasta	17328.4	1	2	2	2	5.78e-05	0.234
Alpha-actinin-1 OS=Homo sapiens GN=ACTN1 PE=1 SV=2	ACTN1_HUMAN	SwissProt_041614.fasta	103061	1	29	46	85	0.00246	0.62
Methylcrotonoyl-CoA carboxylase subunit alpha, mitochondrial OS=Homo sapiens GN=MCCC1 PE=1 SV=3	MCCA_HUMAN	SwissProt_041614.fasta	80473.6	0.95	1	1	1	2.89e-05	0.0179
Ras-related protein Rab-9A OS=Homo sapiens GN=RAB9A PE=1 SV=1	RAB9A_HUMAN	SwissProt_041614.fasta	22837.8	1	2	2	3	8.68e-05	0.114
DnaJ homolog subfamily A member 1 OS=Homo sapiens GN=DNAJA1 PE=1 SV=2	DNJA1_HUMAN	SwissProt_041614.fasta	44868.6	1	4	4	4	0.000116	0.144
Fructose-1,6-bisphosphatase isozyme 2 OS=Homo sapiens GN=FBP2 PE=1 SV=2	F16P2_HUMAN	SwissProt_041614.fasta	36743.9	1	2	2	13	0.000376	0.0678
Heterogeneous nuclear ribonucleoprotein U OS=Homo sapiens GN=HNRNPU PE=1 SV=6	HNRPU_HUMAN	SwissProt_041614.fasta	90585.2	1	12	13	14	0.000405	0.198
Coatomer subunit delta OS=Homo sapiens GN=ARCN1 PE=1 SV=1	COPD_HUMAN	SwissProt_041614.fasta	57211.2	1	9	10	10	0.000289	0.207
Rab GDP dissociation inhibitor beta OS=Homo sapiens GN=GDI2 PE=1 SV=2	GDIB_HUMAN	SwissProt_041614.fasta	50665.5	1	17	21	32	0.000925	0.611
Prostaglandin E synthase 3 OS=Homo sapiens GN=PTGES3 PE=1 SV=1	TEBP_HUMAN	SwissProt_041614.fasta	18697.9	1	3	3	3	8.68e-05	0.262
3-ketoacyl-CoA thiolase, mitochondrial OS=Homo sapiens GN=ACAA2 PE=1 SV=2	THIM_HUMAN	SwissProt_041614.fasta	41924.2	1	16	19	19	0.000549	0.499
Caseinolytic peptidase B protein homolog OS=Homo sapiens GN=CLPB PE=1 SV=1	CLPB_HUMAN	SwissProt_041614.fasta	78731.2	1	2	2	2	5.78e-05	0.0396
Guanine nucleotide-binding protein subunit beta-4 OS=Homo sapiens GN=GNB4 PE=1 SV=3	GBB4_HUMAN	SwissProt_041614.fasta	37567.8	1	2	2	5	0.000145	0.212
60S ribosomal protein L19 OS=Homo sapiens GN=RPL19 PE=1 SV=1	RL19_HUMAN	SwissProt_041614.fasta	23467.4	1	3	3	3	8.68e-05	0.138
Beta-parvin OS=Homo sapiens GN=PARVB PE=1 SV=1	PARVB_HUMAN	SwissProt_041614.fasta	41714.9	0.95	1	1	1	2.89e-05	0.0385
Dipeptidyl peptidase 3 OS=Homo sapiens GN=DPP3 PE=1 SV=2	DPP3_HUMAN	SwissProt_041614.fasta	82591.6	1	4	5	5	0.000145	0.0882
Annexin A5 OS=Homo sapiens GN=ANXA5 PE=1 SV=2	ANXA5_HUMAN	SwissProt_041614.fasta	35938.6	1	19	26	28	0.00081	0.719
Proto-oncogene c-Rel OS=Homo sapiens GN=REL PE=1 SV=1	REL_HUMAN	SwissProt_041614.fasta	68520.4	1	3	3	3	8.68e-05	0.063
Interferon-induced protein with tetratricopeptide repeats 1 OS=Homo sapiens GN=IFIT1 PE=1 SV=2	IFIT1_HUMAN	SwissProt_041614.fasta	55362.3	1	7	7	7	0.000202	0.144
Alkyldihydroxyacetonephosphate synthase, peroxisomal OS=Homo sapiens GN=AGPS PE=1 SV=1	ADAS_HUMAN	SwissProt_041614.fasta	72913.3	1	2	2	2	5.78e-05	0.0471
Ataxin-3 OS=Homo sapiens GN=ATXN3 PE=1 SV=4	ATX3_HUMAN	SwissProt_041614.fasta	41781.8	1	2	2	2	5.78e-05	0.0604
Motile sperm domain-containing protein 2 OS=Homo sapiens GN=MOSPD2 PE=1 SV=1	MSPD2_HUMAN	SwissProt_041614.fasta	59747.9	1	3	3	3	8.68e-05	0.0618
CD44 antigen OS=Homo sapiens GN=CD44 PE=1 SV=3	CD44_HUMAN	SwissProt_041614.fasta	81537.5	1	2	2	2	5.78e-05	0.0377
Omega-amidase NIT2 OS=Homo sapiens GN=NIT2 PE=1 SV=1	NIT2_HUMAN	SwissProt_041614.fasta	30608.8	1	5	5	5	0.000145	0.225
Sorting nexin-27 OS=Homo sapiens GN=SNX27 PE=1 SV=2	SNX27_HUMAN	SwissProt_041614.fasta	61264.9	1	6	7	7	0.000202	0.14
Niban-like protein 1 OS=Homo sapiens GN=FAM129B PE=1 SV=3	NIBL1_HUMAN	SwissProt_041614.fasta	84138.6	1	14	14	15	0.000434	0.267
Pyridoxal kinase OS=Homo sapiens GN=PDXK PE=1 SV=1	PDXK_HUMAN	SwissProt_041614.fasta	35101.7	1	10	13	13	0.000376	0.478
Hepatocyte growth factor-regulated tyrosine kinase substrate OS=Homo sapiens GN=HGS PE=1 SV=1	HGS_HUMAN	SwissProt_041614.fasta	86191.6	1	2	2	2	5.78e-05	0.0296
ATP-dependent RNA helicase DDX1 OS=Homo sapiens GN=DDX1 PE=1 SV=2	DDX1_HUMAN	SwissProt_041614.fasta	82433.2	1	7	7	7	0.000202	0.158
60S ribosomal protein L34 OS=Homo sapiens GN=RPL34 PE=1 SV=3	RL34_HUMAN	SwissProt_041614.fasta	13293.1	0.321	1	1	1	2.89e-05	0.0598
Osteoclast-stimulating factor 1 OS=Homo sapiens GN=OSTF1 PE=1 SV=2	OSTF1_HUMAN	SwissProt_041614.fasta	23787.7	1	8	8	8	0.000231	0.449
Hydroxyacyl-coenzyme A dehydrogenase, mitochondrial OS=Homo sapiens GN=HADH PE=1 SV=3	HCDH_HUMAN	SwissProt_041614.fasta	34294.2	1	3	3	3	8.68e-05	0.111
Dual specificity protein phosphatase 3 OS=Homo sapiens GN=DUSP3 PE=1 SV=1	DUS3_HUMAN	SwissProt_041614.fasta	20478.9	1	5	6	6	0.000174	0.373
EH domain-containing protein 1 OS=Homo sapiens GN=EHD1 PE=1 SV=2	EHD1_HUMAN	SwissProt_041614.fasta	60629.1	1	4	4	7	0.000202	0.182
ATP-dependent RNA helicase DDX19A OS=Homo sapiens GN=DDX19A PE=1 SV=1	DD19A_HUMAN	SwissProt_041614.fasta	53975.9	1	3	3	4	0.000116	0.09
Copine-1 OS=Homo sapiens GN=CPNE1 PE=1 SV=1	CPNE1_HUMAN	SwissProt_041614.fasta	59058.6	1	4	4	4	0.000116	0.101
Cytoplasmic dynein 1 heavy chain 1 OS=Homo sapiens GN=DYNC1H1 PE=1 SV=5	DYHC1_HUMAN	SwissProt_041614.fasta	532406	1	64	69	69	0.002	0.194
E3 ubiquitin/ISG15 ligase TRIM25 OS=Homo sapiens GN=TRIM25 PE=1 SV=2	TRI25_HUMAN	SwissProt_041614.fasta	70973.2	1	3	4	4	0.000116	0.0635
Complement component 1 Q subcomponent-binding protein, mitochondrial OS=Homo sapiens GN=C1QBP PE=1 SV=1	C1QBP_HUMAN	SwissProt_041614.fasta	31362.6	1	4	4	4	0.000116	0.245
RUN and FYVE domain-containing protein 1 OS=Homo sapiens GN=RUFY1 PE=1 SV=2	RUFY1_HUMAN	SwissProt_041614.fasta	79819.3	1	9	9	9	0.00026	0.179
UPF0556 protein C19orf10 OS=Homo sapiens GN=C19orf10 PE=1 SV=1	CS010_HUMAN	SwissProt_041614.fasta	18794.9	1	2	2	2	5.78e-05	0.139
Syntaxin-8 OS=Homo sapiens GN=STX8 PE=1 SV=2	STX8_HUMAN	SwissProt_041614.fasta	26907.6	1	3	3	3	8.68e-05	0.114
60S ribosomal protein L27 OS=Homo sapiens GN=RPL27 PE=1 SV=2	RL27_HUMAN	SwissProt_041614.fasta	15798.4	1	2	2	2	5.78e-05	0.147
Serum amyloid P-component OS=Homo sapiens GN=APCS PE=1 SV=2	SAMP_HUMAN	SwissProt_041614.fasta	25387.7	1	3	3	3	8.68e-05	0.161
Superoxide dismutase [Mn], mitochondrial OS=Homo sapiens GN=SOD2 PE=1 SV=2	SODM_HUMAN	SwissProt_041614.fasta	24722.6	1	7	11	11	0.000318	0.468
Eukaryotic peptide chain release factor GTP-binding subunit ERF3A OS=Homo sapiens GN=GSPT1 PE=1 SV=1	ERF3A_HUMAN	SwissProt_041614.fasta	55756.7	1	4	4	4	0.000116	0.114
Aldehyde dehydrogenase, mitochondrial OS=Homo sapiens GN=ALDH2 PE=1 SV=2	ALDH2_HUMAN	SwissProt_041614.fasta	56381.4	1	8	8	10	0.000289	0.219
BMP-2-inducible protein kinase OS=Homo sapiens GN=BMP2K PE=1 SV=2	BMP2K_HUMAN	SwissProt_041614.fasta	129171	1	2	2	2	5.78e-05	0.0258
Stress-induced-phosphoprotein 1 OS=Homo sapiens GN=STIP1 PE=1 SV=1	STIP1_HUMAN	SwissProt_041614.fasta	62642.1	1	27	33	36	0.00104	0.508
Thyroid receptor-interacting protein 11 OS=Homo sapiens GN=TRIP11 PE=1 SV=3	TRIPB_HUMAN	SwissProt_041614.fasta	227590	1	5	5	5	0.000145	0.0384
Proto-oncogene vav OS=Homo sapiens GN=VAV1 PE=1 SV=4	VAV_HUMAN	SwissProt_041614.fasta	98317.2	1	4	4	4	0.000116	0.0604
Keratin, type II cytoskeletal 1 OS=Homo sapiens GN=KRT1 PE=1 SV=6	K2C1_HUMAN	SwissProt_041614.fasta	66040.3	1	16	21	27	0.000781	0.405
60S ribosomal protein L13a OS=Homo sapiens GN=RPL13A PE=1 SV=2	RL13A_HUMAN	SwissProt_041614.fasta	23577.9	1	3	3	3	8.68e-05	0.108
HCLS1-binding protein 3 OS=Homo sapiens GN=HS1BP3 PE=1 SV=1	H1BP3_HUMAN	SwissProt_041614.fasta	42780.9	1	4	5	5	0.000145	0.151
Myosin regulatory light chain 12A OS=Homo sapiens GN=MYL12A PE=1 SV=2	ML12A_HUMAN,ML12B_HUMAN	SwissProt_041614.fasta	19795.3	1	5	5	10	0.000289	0.632
DnaJ homolog subfamily A member 2 OS=Homo sapiens GN=DNAJA2 PE=1 SV=1	DNJA2_HUMAN	SwissProt_041614.fasta	45745.7	1	3	3	3	8.68e-05	0.121
60S ribosomal protein L9 OS=Homo sapiens GN=RPL9 PE=1 SV=1	RL9_HUMAN	SwissProt_041614.fasta	21863.7	1	4	5	5	0.000145	0.245
Synaptobrevin homolog YKT6 OS=Homo sapiens GN=YKT6 PE=1 SV=1	YKT6_HUMAN	SwissProt_041614.fasta	22417.8	0.811	1	1	1	2.89e-05	0.0404
UPF0553 protein C9orf64 OS=Homo sapiens GN=C9orf64 PE=1 SV=1	CI064_HUMAN	SwissProt_041614.fasta	39029.7	0.323	1	1	1	2.89e-05	0.0293
Kynureninase OS=Homo sapiens GN=KYNU PE=1 SV=1	KYNU_HUMAN	SwissProt_041614.fasta	52353.3	1	13	17	18	0.000521	0.402
Interferon-induced protein with tetratricopeptide repeats 2 OS=Homo sapiens GN=IFIT2 PE=1 SV=1	IFIT2_HUMAN	SwissProt_041614.fasta	54633.8	1	2	2	2	5.78e-05	0.0487
Microtubule-associated protein 4 OS=Homo sapiens GN=MAP4 PE=1 SV=3	MAP4_HUMAN	SwissProt_041614.fasta	121006	1	4	4	4	0.000116	0.0547
Nuclear mitotic apparatus protein 1 OS=Homo sapiens GN=NUMA1 PE=1 SV=2	NUMA1_HUMAN	SwissProt_041614.fasta	238260	1	13	14	14	0.000405	0.0842
Vesicle transport protein GOT1B OS=Homo sapiens GN=GOLT1B PE=1 SV=1	GOT1B_HUMAN	SwissProt_041614.fasta	15426.6	0.006	0	0	0	0	0
cAMP-dependent protein kinase type II-alpha regulatory subunit OS=Homo sapiens GN=PRKAR2A PE=1 SV=2	KAP2_HUMAN	SwissProt_041614.fasta	45518.8	1	5	5	5	0.000145	0.215
HLA class I histocompatibility antigen, B-7 alpha chain OS=Homo sapiens GN=HLA-B PE=1 SV=3	1B07_HUMAN	SwissProt_041614.fasta	40459.6	1	4	4	16	0.000463	0.378
60S ribosomal protein L35 OS=Homo sapiens GN=RPL35 PE=1 SV=2	RL35_HUMAN	SwissProt_041614.fasta	14552.5	0.95	1	1	1	2.89e-05	0.114
Cytoskeleton-associated protein 4 OS=Homo sapiens GN=CKAP4 PE=1 SV=2	CKAP4_HUMAN	SwissProt_041614.fasta	66022.2	1	12	15	15	0.000434	0.279
14-3-3 protein epsilon OS=Homo sapiens GN=YWHAE PE=1 SV=1	1433E_HUMAN	SwissProt_041614.fasta	29175	1	11	13	19	0.000549	0.561
ATP-binding cassette sub-family D member 1 OS=Homo sapiens GN=ABCD1 PE=1 SV=2	ABCD1_HUMAN	SwissProt_041614.fasta	82938.5	1	3	3	3	8.68e-05	0.051
Putative N-acetylglucosamine-6-phosphate deacetylase OS=Homo sapiens GN=AMDHD2 PE=1 SV=2	NAGA_HUMAN	SwissProt_041614.fasta	43748	1	2	2	2	5.78e-05	0.0758
Protein NDRG3 OS=Homo sapiens GN=NDRG3 PE=1 SV=2	NDRG3_HUMAN	SwissProt_041614.fasta	41408.9	1	3	3	3	8.68e-05	0.101
Moesin OS=Homo sapiens GN=MSN PE=1 SV=3	MOES_HUMAN	SwissProt_041614.fasta	67821.8	1	26	35	55	0.00159	0.6
Farnesyl pyrophosphate synthase OS=Homo sapiens GN=FDPS PE=1 SV=4	FPPS_HUMAN	SwissProt_041614.fasta	48276.8	1	4	4	4	0.000116	0.11
Small glutamine-rich tetratricopeptide repeat-containing protein alpha OS=Homo sapiens GN=SGTA PE=1 SV=1	SGTA_HUMAN	SwissProt_041614.fasta	34063.9	1	2	2	2	5.78e-05	0.0799
Epoxide hydrolase 1 OS=Homo sapiens GN=EPHX1 PE=1 SV=1	HYEP_HUMAN	SwissProt_041614.fasta	52951.1	1	6	6	6	0.000174	0.189
Poly(ADP-ribose) glycohydrolase ARH3 OS=Homo sapiens GN=ADPRHL2 PE=1 SV=1	ARHL2_HUMAN	SwissProt_041614.fasta	38947.3	1	5	5	6	0.000174	0.201
Ribonuclease inhibitor OS=Homo sapiens GN=RNH1 PE=1 SV=2	RINI_HUMAN	SwissProt_041614.fasta	49974.4	1	19	21	21	0.000607	0.505
Malate dehydrogenase, mitochondrial OS=Homo sapiens GN=MDH2 PE=1 SV=3	MDHM_HUMAN	SwissProt_041614.fasta	35503.7	1	12	14	15	0.000434	0.488
Serine/threonine-protein phosphatase 2A 55 kDa regulatory subunit B alpha isoform OS=Homo sapiens GN=PPP2R2A PE=1 SV=1	2ABA_HUMAN	SwissProt_041614.fasta	51693.4	1	4	4	4	0.000116	0.121
Hsc70-interacting protein OS=Homo sapiens GN=ST13 PE=1 SV=2	F10A1_HUMAN	SwissProt_041614.fasta	41332.4	1	5	5	5	0.000145	0.163
Glycine amidinotransferase, mitochondrial OS=Homo sapiens GN=GATM PE=1 SV=1	GATM_HUMAN	SwissProt_041614.fasta	48456.6	1	3	3	3	8.68e-05	0.102
Serine/threonine-protein kinase 4 OS=Homo sapiens GN=STK4 PE=1 SV=2	STK4_HUMAN	SwissProt_041614.fasta	55631.3	1	5	6	6	0.000174	0.16
Cdc42-interacting protein 4 OS=Homo sapiens GN=TRIP10 PE=1 SV=3	CIP4_HUMAN	SwissProt_041614.fasta	68353.1	1	3	4	4	0.000116	0.0799
Serine/arginine-rich splicing factor 2 OS=Homo sapiens GN=SRSF2 PE=1 SV=4	SRSF2_HUMAN	SwissProt_041614.fasta	25477.1	1	2	2	2	5.78e-05	0.149
Lysophospholipid acyltransferase 7 OS=Homo sapiens GN=MBOAT7 PE=1 SV=2	MBOA7_HUMAN	SwissProt_041614.fasta	52767.7	1	2	2	2	5.78e-05	0.0614
Phosphatidate cytidylyltransferase 2 OS=Homo sapiens GN=CDS2 PE=1 SV=1	CDS2_HUMAN	SwissProt_041614.fasta	51419.7	1	2	3	5	0.000145	0.112
Coatomer subunit beta' OS=Homo sapiens GN=COPB2 PE=1 SV=2	COPB2_HUMAN	SwissProt_041614.fasta	102489	1	12	12	12	0.000347	0.18
Lymphocyte-specific protein 1 OS=Homo sapiens GN=LSP1 PE=1 SV=1	LSP1_HUMAN	SwissProt_041614.fasta	37191.1	1	5	6	10	0.000289	0.265
Sialic acid synthase OS=Homo sapiens GN=NANS PE=1 SV=2	SIAS_HUMAN	SwissProt_041614.fasta	40307.9	1	6	7	7	0.000202	0.251
Adenylosuccinate synthetase isozyme 2 OS=Homo sapiens GN=ADSS PE=1 SV=3	PURA2_HUMAN	SwissProt_041614.fasta	50097.8	1	6	7	7	0.000202	0.175
Voltage-gated hydrogen channel 1 OS=Homo sapiens GN=HVCN1 PE=1 SV=1	HVCN1_HUMAN	SwissProt_041614.fasta	31684.1	0.4	1	1	1	2.89e-05	0.0549
Prelamin-A/C OS=Homo sapiens GN=LMNA PE=1 SV=1	LMNA_HUMAN	SwissProt_041614.fasta	74140.7	1	2	2	2	5.78e-05	0.0437
E3 ubiquitin-protein ligase TRIM21 OS=Homo sapiens GN=TRIM21 PE=1 SV=1	RO52_HUMAN	SwissProt_041614.fasta	54169.5	1	4	4	4	0.000116	0.118
Putative adenosylhomocysteinase 2 OS=Homo sapiens GN=AHCYL1 PE=1 SV=2	SAHH2_HUMAN	SwissProt_041614.fasta	58951.5	1	5	5	12	0.000347	0.287
Peroxiredoxin-4 OS=Homo sapiens GN=PRDX4 PE=1 SV=1	PRDX4_HUMAN	SwissProt_041614.fasta	30541.1	1	3	3	6	0.000174	0.207
Beta-hexosaminidase subunit alpha OS=Homo sapiens GN=HEXA PE=1 SV=2	HEXA_HUMAN	SwissProt_041614.fasta	60704	1	2	2	2	5.78e-05	0.0548
Acid ceramidase OS=Homo sapiens GN=ASAH1 PE=1 SV=5	ASAH1_HUMAN	SwissProt_041614.fasta	44661.1	0.999	1	1	1	2.89e-05	0.0304
Eukaryotic translation initiation factor 4B OS=Homo sapiens GN=EIF4B PE=1 SV=2	IF4B_HUMAN	SwissProt_041614.fasta	69153.9	1	3	3	3	8.68e-05	0.0524
Nucleophosmin OS=Homo sapiens GN=NPM1 PE=1 SV=2	NPM_HUMAN	SwissProt_041614.fasta	32575.5	1	6	8	9	0.00026	0.391
Macrophage-capping protein OS=Homo sapiens GN=CAPG PE=1 SV=2	CAPG_HUMAN	SwissProt_041614.fasta	38498.9	1	17	32	50	0.00145	0.681
N-acetylglucosamine-6-sulfatase OS=Homo sapiens GN=GNS PE=1 SV=3	GNS_HUMAN	SwissProt_041614.fasta	62084	1	4	4	4	0.000116	0.0761
Rab GTPase-binding effector protein 1 OS=Homo sapiens GN=RABEP1 PE=1 SV=2	RABE1_HUMAN	SwissProt_041614.fasta	99291.9	1	7	7	7	0.000202	0.109
3-hydroxyisobutyryl-CoA hydrolase, mitochondrial OS=Homo sapiens GN=HIBCH PE=1 SV=2	HIBCH_HUMAN	SwissProt_041614.fasta	43484	1	2	2	2	5.78e-05	0.0466
Fumarate hydratase, mitochondrial OS=Homo sapiens GN=FH PE=1 SV=3	FUMH_HUMAN	SwissProt_041614.fasta	54637.8	1	7	9	10	0.000289	0.237
Tubulin beta-6 chain OS=Homo sapiens GN=TUBB6 PE=1 SV=1	TBB6_HUMAN	SwissProt_041614.fasta	49857.2	1	9	10	42	0.00121	0.516
UTP--glucose-1-phosphate uridylyltransferase OS=Homo sapiens GN=UGP2 PE=1 SV=5	UGPA_HUMAN	SwissProt_041614.fasta	56942	1	12	12	14	0.000405	0.315
Tubulin-specific chaperone A OS=Homo sapiens GN=TBCA PE=1 SV=3	TBCA_HUMAN	SwissProt_041614.fasta	12855.2	1	3	4	4	0.000116	0.269
IST1 homolog OS=Homo sapiens GN=IST1 PE=1 SV=1	IST1_HUMAN	SwissProt_041614.fasta	39752.2	1	2	2	2	5.78e-05	0.0549
V-type proton ATPase catalytic subunit A OS=Homo sapiens GN=ATP6V1A PE=1 SV=2	VATA_HUMAN	SwissProt_041614.fasta	68305.5	1	32	54	65	0.00188	0.726
Elongation factor 1-gamma OS=Homo sapiens GN=EEF1G PE=1 SV=3	EF1G_HUMAN	SwissProt_041614.fasta	50119.4	1	14	18	20	0.000578	0.343
AH receptor-interacting protein OS=Homo sapiens GN=AIP PE=1 SV=2	AIP_HUMAN	SwissProt_041614.fasta	37636.4	1	4	4	4	0.000116	0.148
Myeloid-associated differentiation marker OS=Homo sapiens GN=MYADM PE=1 SV=2	MYADM_HUMAN	SwissProt_041614.fasta	35274.2	0.999	1	2	2	5.78e-05	0.0714
Acyl-protein thioesterase 2 OS=Homo sapiens GN=LYPLA2 PE=1 SV=1	LYPA2_HUMAN	SwissProt_041614.fasta	24737.2	1	2	2	2	5.78e-05	0.147
Phosphatidylinositol transfer protein beta isoform OS=Homo sapiens GN=PITPNB PE=1 SV=2	PIPNB_HUMAN	SwissProt_041614.fasta	31540.3	1	4	4	4	0.000116	0.155
ATP synthase F(0) complex subunit B1, mitochondrial OS=Homo sapiens GN=ATP5F1 PE=1 SV=2	AT5F1_HUMAN	SwissProt_041614.fasta	28908.8	1	5	6	6	0.000174	0.207
Fructose-bisphosphate aldolase C OS=Homo sapiens GN=ALDOC PE=1 SV=2	ALDOC_HUMAN	SwissProt_041614.fasta	39456.2	1	2	2	5	0.000145	0.187
Rho GDP-dissociation inhibitor 1 OS=Homo sapiens GN=ARHGDIA PE=1 SV=3	GDIR1_HUMAN	SwissProt_041614.fasta	23207.5	1	6	9	9	0.00026	0.319
78 kDa glucose-regulated protein OS=Homo sapiens GN=HSPA5 PE=1 SV=2	GRP78_HUMAN	SwissProt_041614.fasta	72334.7	1	21	24	27	0.000781	0.431
40S ribosomal protein S27-like OS=Homo sapiens GN=RPS27L PE=1 SV=3	RS27L_HUMAN	SwissProt_041614.fasta	9477	1	2	3	4	0.000116	0.31
Isoleucine--tRNA ligase, cytoplasmic OS=Homo sapiens GN=IARS PE=1 SV=2	SYIC_HUMAN	SwissProt_041614.fasta	144502	1	9	9	9	0.00026	0.088
Fructose-2,6-bisphosphatase TIGAR OS=Homo sapiens GN=TIGAR PE=1 SV=1	TIGAR_HUMAN	SwissProt_041614.fasta	30063.1	1	7	7	7	0.000202	0.367
Testis-expressed sequence 2 protein OS=Homo sapiens GN=TEX2 PE=1 SV=2	TEX2_HUMAN	SwissProt_041614.fasta	125306	1	2	2	2	5.78e-05	0.016
Transferrin receptor protein 1 OS=Homo sapiens GN=TFRC PE=1 SV=2	TFR1_HUMAN	SwissProt_041614.fasta	84873.6	1	16	17	17	0.000492	0.218
Ras-related protein Rab-5B OS=Homo sapiens GN=RAB5B PE=1 SV=1	RAB5B_HUMAN	SwissProt_041614.fasta	23706.9	0.998	1	1	4	0.000116	0.163
Beta-hexosaminidase subunit beta OS=Homo sapiens GN=HEXB PE=1 SV=3	HEXB_HUMAN	SwissProt_041614.fasta	63113.3	1	2	2	2	5.78e-05	0.0665
Sodium/potassium-transporting ATPase subunit beta-1 OS=Homo sapiens GN=ATP1B1 PE=1 SV=1	AT1B1_HUMAN	SwissProt_041614.fasta	35062.9	1	5	6	6	0.000174	0.224
Proteasome subunit alpha type-7 OS=Homo sapiens GN=PSMA7 PE=1 SV=1	PSA7_HUMAN	SwissProt_041614.fasta	27887.2	1	6	6	6	0.000174	0.327
Serpin H1 OS=Homo sapiens GN=SERPINH1 PE=1 SV=2	SERPH_HUMAN	SwissProt_041614.fasta	46442	1	3	3	3	8.68e-05	0.0981
Tartrate-resistant acid phosphatase type 5 OS=Homo sapiens GN=ACP5 PE=1 SV=3	PPA5_HUMAN	SwissProt_041614.fasta	36599.5	0.95	1	1	1	2.89e-05	0.0585
Aldo-keto reductase family 1 member C1 OS=Homo sapiens GN=AKR1C1 PE=1 SV=1	AK1C1_HUMAN,AK1C3_HUMAN	SwissProt_041614.fasta	36789.1	1	4	5	5	0.000145	0.146
GTP-binding protein SAR1a OS=Homo sapiens GN=SAR1A PE=1 SV=1	SAR1A_HUMAN	SwissProt_041614.fasta	22367.8	1	2	2	4	0.000116	0.283
TNF receptor-associated factor 1 OS=Homo sapiens GN=TRAF1 PE=1 SV=1	TRAF1_HUMAN	SwissProt_041614.fasta	46163.9	1	3	3	4	0.000116	0.0913
Vesicle-fusing ATPase OS=Homo sapiens GN=NSF PE=1 SV=3	NSF_HUMAN	SwissProt_041614.fasta	82597.4	1	18	21	23	0.000665	0.335
40S ribosomal protein S6 OS=Homo sapiens GN=RPS6 PE=1 SV=1	RS6_HUMAN	SwissProt_041614.fasta	28681.7	1	4	5	5	0.000145	0.169
Electron transfer flavoprotein-ubiquinone oxidoreductase, mitochondrial OS=Homo sapiens GN=ETFDH PE=1 SV=2	ETFD_HUMAN	SwissProt_041614.fasta	68496.6	1	4	4	4	0.000116	0.0859
Septin-7 OS=Homo sapiens GN=SEPT7 PE=1 SV=2	SEPT7_HUMAN	SwissProt_041614.fasta	50680.3	1	8	8	10	0.000289	0.275
HLA class I histocompatibility antigen, B-15 alpha chain OS=Homo sapiens GN=HLA-B PE=1 SV=2	1B15_HUMAN	SwissProt_041614.fasta	40387.7	1	1	1	8	0.000231	0.232
10 kDa heat shock protein, mitochondrial OS=Homo sapiens GN=HSPE1 PE=1 SV=2	CH10_HUMAN	SwissProt_041614.fasta	10931.8	1	7	8	9	0.00026	0.549
Apolipoprotein L2 OS=Homo sapiens GN=APOL2 PE=1 SV=1	APOL2_HUMAN	SwissProt_041614.fasta	37092.9	1	2	2	2	5.78e-05	0.119
Long-chain fatty acid transport protein 3 OS=Homo sapiens GN=SLC27A3 PE=2 SV=3	S27A3_HUMAN	SwissProt_041614.fasta	78646.2	1	3	3	4	0.000116	0.0781
Elongation factor Tu, mitochondrial OS=Homo sapiens GN=TUFM PE=1 SV=2	EFTU_HUMAN	SwissProt_041614.fasta	49542.4	1	10	12	12	0.000347	0.296
Interferon-induced, double-stranded RNA-activated protein kinase OS=Homo sapiens GN=EIF2AK2 PE=1 SV=2	E2AK2_HUMAN	SwissProt_041614.fasta	62097.1	1	5	5	5	0.000145	0.0962
Sterol 26-hydroxylase, mitochondrial OS=Homo sapiens GN=CYP27A1 PE=1 SV=1	CP27A_HUMAN	SwissProt_041614.fasta	60236	1	13	13	13	0.000376	0.266
Eukaryotic translation initiation factor 3 subunit A OS=Homo sapiens GN=EIF3A PE=1 SV=1	EIF3A_HUMAN	SwissProt_041614.fasta	166575	1	16	17	17	0.000492	0.123
Proto-oncogene tyrosine-protein kinase Src OS=Homo sapiens GN=SRC PE=1 SV=3	SRC_HUMAN	SwissProt_041614.fasta	59835.8	1	7	7	8	0.000231	0.168
Alpha-soluble NSF attachment protein OS=Homo sapiens GN=NAPA PE=1 SV=3	SNAA_HUMAN	SwissProt_041614.fasta	33234.1	1	8	8	8	0.000231	0.386
Serine hydroxymethyltransferase, mitochondrial OS=Homo sapiens GN=SHMT2 PE=1 SV=3	GLYM_HUMAN	SwissProt_041614.fasta	55994.7	1	6	6	6	0.000174	0.121
Proteasome subunit beta type-10 OS=Homo sapiens GN=PSMB10 PE=1 SV=1	PSB10_HUMAN	SwissProt_041614.fasta	28936	1	2	2	2	5.78e-05	0.121
60S ribosomal protein L24 OS=Homo sapiens GN=RPL24 PE=1 SV=1	RL24_HUMAN	SwissProt_041614.fasta	17779.5	1	3	3	3	8.68e-05	0.191
Signal recognition particle subunit SRP68 OS=Homo sapiens GN=SRP68 PE=1 SV=2	SRP68_HUMAN	SwissProt_041614.fasta	70732	1	4	4	4	0.000116	0.0845
Guanine nucleotide-binding protein G(q) subunit alpha OS=Homo sapiens GN=GNAQ PE=1 SV=4	GNAQ_HUMAN	SwissProt_041614.fasta	42143.6	1	3	3	3	8.68e-05	0.134
Proteasome subunit beta type-5 OS=Homo sapiens GN=PSMB5 PE=1 SV=3	PSB5_HUMAN	SwissProt_041614.fasta	28481	1	2	2	2	5.78e-05	0.144
Apoptosis-associated speck-like protein containing a CARD OS=Homo sapiens GN=PYCARD PE=1 SV=2	ASC_HUMAN	SwissProt_041614.fasta	21627.8	1	4	5	5	0.000145	0.277
Mannose-1-phosphate guanyltransferase alpha OS=Homo sapiens GN=GMPPA PE=1 SV=1	GMPPA_HUMAN	SwissProt_041614.fasta	46291.8	0.95	1	1	1	2.89e-05	0.0357
Carbonyl reductase [NADPH] 1 OS=Homo sapiens GN=CBR1 PE=1 SV=3	CBR1_HUMAN	SwissProt_041614.fasta	30374.8	1	9	10	12	0.000347	0.412
Eukaryotic translation initiation factor 4 gamma 1 OS=Homo sapiens GN=EIF4G1 PE=1 SV=4	IF4G1_HUMAN	SwissProt_041614.fasta	175494	1	4	4	5	0.000145	0.0338
General vesicular transport factor p115 OS=Homo sapiens GN=USO1 PE=1 SV=2	USO1_HUMAN	SwissProt_041614.fasta	107898	1	16	19	21	0.000607	0.211
Sorcin OS=Homo sapiens GN=SRI PE=1 SV=1	SORCN_HUMAN	SwissProt_041614.fasta	21676.7	1	2	2	2	5.78e-05	0.096
Dynactin subunit 1 OS=Homo sapiens GN=DCTN1 PE=1 SV=3	DCTN1_HUMAN	SwissProt_041614.fasta	141698	1	21	21	21	0.000607	0.208
Prohibitin OS=Homo sapiens GN=PHB PE=1 SV=1	PHB_HUMAN	SwissProt_041614.fasta	29804.6	1	10	11	12	0.000347	0.551
T-complex protein 1 subunit delta OS=Homo sapiens GN=CCT4 PE=1 SV=4	TCPD_HUMAN	SwissProt_041614.fasta	57926	1	11	13	13	0.000376	0.258
Vacuolar protein sorting-associated protein 37A OS=Homo sapiens GN=VPS37A PE=1 SV=1	VP37A_HUMAN	SwissProt_041614.fasta	44315.9	1	3	3	3	8.68e-05	0.0882
Caprin-1 OS=Homo sapiens GN=CAPRIN1 PE=1 SV=2	CAPR1_HUMAN	SwissProt_041614.fasta	78364.4	1	5	5	5	0.000145	0.113
Interferon-induced 35 kDa protein OS=Homo sapiens GN=IFI35 PE=1 SV=5	IN35_HUMAN	SwissProt_041614.fasta	31546.2	1	3	3	3	8.68e-05	0.119
Bifunctional glutamate/proline--tRNA ligase OS=Homo sapiens GN=EPRS PE=1 SV=5	SYEP_HUMAN	SwissProt_041614.fasta	170593	1	26	29	29	0.000839	0.267
Rho GTPase-activating protein 4 OS=Homo sapiens GN=ARHGAP4 PE=1 SV=2	RHG04_HUMAN	SwissProt_041614.fasta	105026	1	5	5	5	0.000145	0.074
Clathrin light chain B OS=Homo sapiens GN=CLTB PE=1 SV=1	CLCB_HUMAN	SwissProt_041614.fasta	25190.5	1	2	2	2	5.78e-05	0.0786
Shootin-1 OS=Homo sapiens GN=KIAA1598 PE=1 SV=4	SHOT1_HUMAN	SwissProt_041614.fasta	71640.4	1	4	4	4	0.000116	0.0903
GTP-binding nuclear protein Ran OS=Homo sapiens GN=RAN PE=1 SV=3	RAN_HUMAN	SwissProt_041614.fasta	24423.1	1	9	11	12	0.000347	0.37
Mitochondrial-processing peptidase subunit alpha OS=Homo sapiens GN=PMPCA PE=1 SV=2	MPPA_HUMAN	SwissProt_041614.fasta	58253.8	1	3	3	3	8.68e-05	0.0971
AP-3 complex subunit mu-1 OS=Homo sapiens GN=AP3M1 PE=1 SV=1	AP3M1_HUMAN	SwissProt_041614.fasta	46940	1	3	3	3	8.68e-05	0.112
Drebrin-like protein OS=Homo sapiens GN=DBNL PE=1 SV=1	DBNL_HUMAN	SwissProt_041614.fasta	48206.3	1	6	7	7	0.000202	0.205
Vimentin OS=Homo sapiens GN=VIM PE=1 SV=4	VIME_HUMAN	SwissProt_041614.fasta	53652.7	1	40	81	203	0.00587	0.693
Actin-related protein 2/3 complex subunit 1B OS=Homo sapiens GN=ARPC1B PE=1 SV=3	ARC1B_HUMAN	SwissProt_041614.fasta	40949.8	1	16	19	21	0.000607	0.573
Adenylosuccinate lyase OS=Homo sapiens GN=ADSL PE=1 SV=2	PUR8_HUMAN	SwissProt_041614.fasta	54890.5	1	2	2	2	5.78e-05	0.0764
Transmembrane 9 superfamily member 3 OS=Homo sapiens GN=TM9SF3 PE=1 SV=2	TM9S3_HUMAN	SwissProt_041614.fasta	67890.8	0.95	1	1	1	2.89e-05	0.0187
40S ribosomal protein S7 OS=Homo sapiens GN=RPS7 PE=1 SV=1	RS7_HUMAN	SwissProt_041614.fasta	22127.5	1	3	3	3	8.68e-05	0.18
Tyrosine-protein kinase BTK OS=Homo sapiens GN=BTK PE=1 SV=3	BTK_HUMAN	SwissProt_041614.fasta	76283.1	1	5	5	7	0.000202	0.106
40S ribosomal protein S10 OS=Homo sapiens GN=RPS10 PE=1 SV=1	RS10_HUMAN	SwissProt_041614.fasta	18898.3	1	4	4	4	0.000116	0.242
ADP-ribosylation factor-like protein 8B OS=Homo sapiens GN=ARL8B PE=1 SV=1	ARL8B_HUMAN	SwissProt_041614.fasta	21540	1	4	4	10	0.000289	0.489
5'-AMP-activated protein kinase catalytic subunit alpha-1 OS=Homo sapiens GN=PRKAA1 PE=1 SV=4	AAPK1_HUMAN	SwissProt_041614.fasta	64010.8	1	4	4	4	0.000116	0.0912
Cell division control protein 42 homolog OS=Homo sapiens GN=CDC42 PE=1 SV=2	CDC42_HUMAN	SwissProt_041614.fasta	21258.8	1	5	7	10	0.000289	0.272
WD repeat- and FYVE domain-containing protein 4 OS=Homo sapiens GN=WDFY4 PE=1 SV=3	WDFY4_HUMAN	SwissProt_041614.fasta	353613	1	5	5	5	0.000145	0.0207
Calumenin OS=Homo sapiens GN=CALU PE=1 SV=2	CALU_HUMAN	SwissProt_041614.fasta	37107.7	1	2	2	2	5.78e-05	0.0667
ATP synthase subunit alpha, mitochondrial OS=Homo sapiens GN=ATP5A1 PE=1 SV=1	ATPA_HUMAN	SwissProt_041614.fasta	59752.1	1	25	32	37	0.00107	0.533
Serine/threonine-protein phosphatase 2A catalytic subunit alpha isoform OS=Homo sapiens GN=PPP2CA PE=1 SV=1	PP2AA_HUMAN	SwissProt_041614.fasta	35594.5	1	1	1	9	0.00026	0.359
Vesicular integral-membrane protein VIP36 OS=Homo sapiens GN=LMAN2 PE=1 SV=1	LMAN2_HUMAN	SwissProt_041614.fasta	40229.5	1	6	6	6	0.000174	0.253
Keratin, type I cytoskeletal 9 OS=Homo sapiens GN=KRT9 PE=1 SV=3	K1C9_HUMAN	SwissProt_041614.fasta	62065.9	1	13	14	14	0.000405	0.355
Mitochondrial 2-oxoglutarate/malate carrier protein OS=Homo sapiens GN=SLC25A11 PE=1 SV=3	M2OM_HUMAN	SwissProt_041614.fasta	34063.2	1	4	4	4	0.000116	0.131
Cytoplasmic protein NCK1 OS=Homo sapiens GN=NCK1 PE=1 SV=1	NCK1_HUMAN	SwissProt_041614.fasta	42864.4	1	2	2	2	5.78e-05	0.061
Ras-related protein Rab-13 OS=Homo sapiens GN=RAB13 PE=1 SV=1	RAB13_HUMAN	SwissProt_041614.fasta	22775.6	1	2	2	4	0.000116	0.177
Tumor susceptibility gene 101 protein OS=Homo sapiens GN=TSG101 PE=1 SV=2	TS101_HUMAN	SwissProt_041614.fasta	43946	1	2	2	2	5.78e-05	0.0718
Cysteine--tRNA ligase, cytoplasmic OS=Homo sapiens GN=CARS PE=1 SV=3	SYCC_HUMAN	SwissProt_041614.fasta	85475.6	1	5	5	5	0.000145	0.0709
Secretory carrier-associated membrane protein 3 OS=Homo sapiens GN=SCAMP3 PE=1 SV=3	SCAM3_HUMAN	SwissProt_041614.fasta	38287.7	1	2	2	2	5.78e-05	0.104
Transmembrane protein 109 OS=Homo sapiens GN=TMEM109 PE=1 SV=1	TM109_HUMAN	SwissProt_041614.fasta	26211.2	0.95	1	1	1	2.89e-05	0.0494
6-phosphogluconate dehydrogenase, decarboxylating OS=Homo sapiens GN=PGD PE=1 SV=3	6PGD_HUMAN	SwissProt_041614.fasta	53141.9	1	19	28	32	0.000925	0.441
Palladin OS=Homo sapiens GN=PALLD PE=1 SV=3	PALLD_HUMAN	SwissProt_041614.fasta	150565	1	4	5	5	0.000145	0.0513
Dehydrogenase/reductase SDR family member 1 OS=Homo sapiens GN=DHRS1 PE=1 SV=1	DHRS1_HUMAN	SwissProt_041614.fasta	33908.4	1	2	2	2	5.78e-05	0.102
Ribose-phosphate pyrophosphokinase 1 OS=Homo sapiens GN=PRPS1 PE=1 SV=2	PRPS1_HUMAN	SwissProt_041614.fasta	34834.7	1	3	3	3	8.68e-05	0.107
2',5'-phosphodiesterase 12 OS=Homo sapiens GN=PDE12 PE=1 SV=2	PDE12_HUMAN	SwissProt_041614.fasta	67351.7	1	2	2	2	5.78e-05	0.0411
Striatin OS=Homo sapiens GN=STRN PE=1 SV=4	STRN_HUMAN	SwissProt_041614.fasta	86133.8	1	3	3	3	8.68e-05	0.0474
Protein THEMIS2 OS=Homo sapiens GN=THEMIS2 PE=2 SV=1	THMS2_HUMAN	SwissProt_041614.fasta	72048.9	1	6	6	9	0.00026	0.154
Phosphoglycerate kinase 1 OS=Homo sapiens GN=PGK1 PE=1 SV=3	PGK1_HUMAN	SwissProt_041614.fasta	44615.3	1	24	38	50	0.00145	0.691
Lysosomal alpha-glucosidase OS=Homo sapiens GN=GAA PE=1 SV=4	LYAG_HUMAN	SwissProt_041614.fasta	105324	1	2	2	2	5.78e-05	0.0273
Ankyrin repeat and FYVE domain-containing protein 1 OS=Homo sapiens GN=ANKFY1 PE=1 SV=2	ANFY1_HUMAN	SwissProt_041614.fasta	128402	1	5	5	5	0.000145	0.0659
Cytoplasmic aconitate hydratase OS=Homo sapiens GN=ACO1 PE=1 SV=3	ACOC_HUMAN	SwissProt_041614.fasta	98401	1	17	19	20	0.000578	0.283
Interleukin-1 receptor antagonist protein OS=Homo sapiens GN=IL1RN PE=1 SV=1	IL1RA_HUMAN	SwissProt_041614.fasta	20055.4	1	3	5	5	0.000145	0.305
Eukaryotic translation initiation factor 4 gamma 2 OS=Homo sapiens GN=EIF4G2 PE=1 SV=1	IF4G2_HUMAN	SwissProt_041614.fasta	102367	1	3	3	3	8.68e-05	0.0364
Copper transport protein ATOX1 OS=Homo sapiens GN=ATOX1 PE=1 SV=1	ATOX1_HUMAN	SwissProt_041614.fasta	7401.7	1	2	2	2	5.78e-05	0.471
Ras-related protein Rap-1A OS=Homo sapiens GN=RAP1A PE=1 SV=1	RAP1A_HUMAN	SwissProt_041614.fasta	20987.3	1	2	2	15	0.000434	0.62
Translocon-associated protein subunit delta OS=Homo sapiens GN=SSR4 PE=1 SV=1	SSRD_HUMAN	SwissProt_041614.fasta	18998.8	1	3	3	3	8.68e-05	0.231
Sarcoplasmic/endoplasmic reticulum calcium ATPase 2 OS=Homo sapiens GN=ATP2A2 PE=1 SV=1	AT2A2_HUMAN	SwissProt_041614.fasta	114759	1	6	6	11	0.000318	0.12
60S ribosomal protein L11 OS=Homo sapiens GN=RPL11 PE=1 SV=2	RL11_HUMAN	SwissProt_041614.fasta	20253.2	1	2	3	3	8.68e-05	0.129
Stress-70 protein, mitochondrial OS=Homo sapiens GN=HSPA9 PE=1 SV=2	GRP75_HUMAN	SwissProt_041614.fasta	73681.3	1	19	26	30	0.000868	0.393
Vinculin OS=Homo sapiens GN=VCL PE=1 SV=4	VINC_HUMAN	SwissProt_041614.fasta	123801	1	18	18	18	0.000521	0.207
Sorting nexin-9 OS=Homo sapiens GN=SNX9 PE=1 SV=1	SNX9_HUMAN	SwissProt_041614.fasta	66592.8	1	2	2	2	5.78e-05	0.0605
Aminopeptidase B OS=Homo sapiens GN=RNPEP PE=1 SV=2	AMPB_HUMAN	SwissProt_041614.fasta	72597.4	1	17	18	19	0.000549	0.314
Lysophosphatidylcholine acyltransferase 2 OS=Homo sapiens GN=LPCAT2 PE=1 SV=1	PCAT2_HUMAN	SwissProt_041614.fasta	60208.7	1	2	2	2	5.78e-05	0.0257
2-oxoglutarate dehydrogenase, mitochondrial OS=Homo sapiens GN=OGDH PE=1 SV=3	ODO1_HUMAN	SwissProt_041614.fasta	115937	1	9	9	14	0.000405	0.166
Myotrophin OS=Homo sapiens GN=MTPN PE=1 SV=2	MTPN_HUMAN	SwissProt_041614.fasta	12895.3	1	5	5	5	0.000145	0.568
Galectin-3 OS=Homo sapiens GN=LGALS3 PE=1 SV=5	LEG3_HUMAN	SwissProt_041614.fasta	26152.8	1	6	11	16	0.000463	0.308
Protein S100-A4 OS=Homo sapiens GN=S100A4 PE=1 SV=1	S10A4_HUMAN	SwissProt_041614.fasta	11729	1	3	5	5	0.000145	0.277
HLA class I histocompatibility antigen, Cw-7 alpha chain OS=Homo sapiens GN=HLA-C PE=1 SV=3	1C07_HUMAN	SwissProt_041614.fasta	40648.3	1	5	5	12	0.000347	0.358
Testin OS=Homo sapiens GN=TES PE=1 SV=1	TES_HUMAN	SwissProt_041614.fasta	47995.6	1	5	5	5	0.000145	0.188
Dedicator of cytokinesis protein 8 OS=Homo sapiens GN=DOCK8 PE=1 SV=3	DOCK8_HUMAN	SwissProt_041614.fasta	238534	1	2	2	3	8.68e-05	0.0186
Mitochondrial-processing peptidase subunit beta OS=Homo sapiens GN=PMPCB PE=1 SV=2	MPPB_HUMAN	SwissProt_041614.fasta	54367.1	1	3	3	3	8.68e-05	0.09
2'-5'-oligoadenylate synthase 2 OS=Homo sapiens GN=OAS2 PE=1 SV=3	OAS2_HUMAN	SwissProt_041614.fasta	82433.3	0.321	1	1	1	2.89e-05	0.00974
WD repeat-containing protein 1 OS=Homo sapiens GN=WDR1 PE=1 SV=4	WDR1_HUMAN	SwissProt_041614.fasta	66193.2	1	19	29	37	0.00107	0.477
Mitogen-activated protein kinase 3 OS=Homo sapiens GN=MAPK3 PE=1 SV=4	MK03_HUMAN	SwissProt_041614.fasta	43137.4	1	5	5	8	0.000231	0.259
Xaa-Pro aminopeptidase 1 OS=Homo sapiens GN=XPNPEP1 PE=1 SV=3	XPP1_HUMAN	SwissProt_041614.fasta	69919.2	1	10	12	12	0.000347	0.218
Ras-related protein Rab-21 OS=Homo sapiens GN=RAB21 PE=1 SV=3	RAB21_HUMAN	SwissProt_041614.fasta	24347.9	1	2	3	3	8.68e-05	0.129
Ubiquitin-conjugating enzyme E2 variant 2 OS=Homo sapiens GN=UBE2V2 PE=1 SV=4	UB2V2_HUMAN	SwissProt_041614.fasta	16362.9	0.999	1	1	2	5.78e-05	0.179
Microtubule-actin cross-linking factor 1, isoforms 1/2/3/5 OS=Homo sapiens GN=MACF1 PE=1 SV=4	MACF1_HUMAN	SwissProt_041614.fasta	838314	1	15	15	15	0.000434	0.0283
DENN domain-containing protein 4C OS=Homo sapiens GN=DENND4C PE=1 SV=2	DEN4C_HUMAN	SwissProt_041614.fasta	186862	1	4	5	5	0.000145	0.0269
Protein-tyrosine kinase 2-beta OS=Homo sapiens GN=PTK2B PE=1 SV=2	FAK2_HUMAN	SwissProt_041614.fasta	115878	1	6	7	7	0.000202	0.0684
Filamin-A OS=Homo sapiens GN=FLNA PE=1 SV=4	FLNA_HUMAN	SwissProt_041614.fasta	280729	1	94	140	195	0.00564	0.519
Elongation factor 1-delta OS=Homo sapiens GN=EEF1D PE=1 SV=5	EF1D_HUMAN	SwissProt_041614.fasta	31121.9	1	8	8	8	0.000231	0.335
Glyceraldehyde-3-phosphate dehydrogenase OS=Homo sapiens GN=GAPDH PE=1 SV=3	G3P_HUMAN	SwissProt_041614.fasta	36053.4	1	23	48	142	0.00411	0.755
Dolichyl-diphosphooligosaccharide--protein glycosyltransferase subunit 1 OS=Homo sapiens GN=RPN1 PE=1 SV=1	RPN1_HUMAN	SwissProt_041614.fasta	68571	1	13	14	15	0.000434	0.341
Probable ATP-dependent RNA helicase DDX46 OS=Homo sapiens GN=DDX46 PE=1 SV=2	DDX46_HUMAN	SwissProt_041614.fasta	117366	1	2	2	2	5.78e-05	0.0223
ATP synthase subunit g, mitochondrial OS=Homo sapiens GN=ATP5L PE=1 SV=3	ATP5L_HUMAN	SwissProt_041614.fasta	11428.5	1	2	2	2	5.78e-05	0.214
Glutamate dehydrogenase 1, mitochondrial OS=Homo sapiens GN=GLUD1 PE=1 SV=2	DHE3_HUMAN	SwissProt_041614.fasta	61399.7	1	9	9	9	0.00026	0.215
Arylamine N-acetyltransferase 1 OS=Homo sapiens GN=NAT1 PE=1 SV=2	ARY1_HUMAN	SwissProt_041614.fasta	33900.1	1	2	2	2	5.78e-05	0.0897
Tyrosine-protein kinase Lyn OS=Homo sapiens GN=LYN PE=1 SV=3	LYN_HUMAN	SwissProt_041614.fasta	58576.3	1	7	7	9	0.00026	0.205
Adaptin ear-binding coat-associated protein 2 OS=Homo sapiens GN=NECAP2 PE=1 SV=1	NECP2_HUMAN	SwissProt_041614.fasta	28339	1	2	2	2	5.78e-05	0.129
AP-2 complex subunit mu OS=Homo sapiens GN=AP2M1 PE=1 SV=2	AP2M1_HUMAN	SwissProt_041614.fasta	49655.7	1	9	9	9	0.00026	0.246
60S ribosomal protein L10a OS=Homo sapiens GN=RPL10A PE=1 SV=2	RL10A_HUMAN	SwissProt_041614.fasta	24832	1	6	8	8	0.000231	0.313
E3 ubiquitin-protein ligase HECTD3 OS=Homo sapiens GN=HECTD3 PE=1 SV=1	HECD3_HUMAN	SwissProt_041614.fasta	97114.3	0.95	1	1	1	2.89e-05	0.0186
Protein NipSnap homolog 1 OS=Homo sapiens GN=NIPSNAP1 PE=1 SV=1	NIPS1_HUMAN	SwissProt_041614.fasta	33310.9	1	3	3	3	8.68e-05	0.169
40S ribosomal protein SA OS=Homo sapiens GN=RPSA PE=1 SV=4	RSSA_HUMAN	SwissProt_041614.fasta	32854.1	1	11	12	12	0.000347	0.505
MOB kinase activator 1A OS=Homo sapiens GN=MOB1A PE=1 SV=4	MOB1A_HUMAN	SwissProt_041614.fasta	25080.6	0.972	1	1	3	8.68e-05	0.12
Voltage-dependent anion-selective channel protein 1 OS=Homo sapiens GN=VDAC1 PE=1 SV=2	VDAC1_HUMAN	SwissProt_041614.fasta	30773.9	1	7	7	10	0.000289	0.265
Synembryn-A OS=Homo sapiens GN=RIC8A PE=1 SV=3	RIC8A_HUMAN	SwissProt_041614.fasta	59710.1	1	2	2	2	5.78e-05	0.0508
Dihydropyrimidinase-related protein 2 OS=Homo sapiens GN=DPYSL2 PE=1 SV=1	DPYL2_HUMAN	SwissProt_041614.fasta	62294	1	20	28	39	0.00113	0.6
Echinoderm microtubule-associated protein-like 4 OS=Homo sapiens GN=EML4 PE=1 SV=3	EMAL4_HUMAN	SwissProt_041614.fasta	108918	1	6	6	6	0.000174	0.0836
Sodium/myo-inositol cotransporter OS=Homo sapiens GN=SLC5A3 PE=3 SV=2	SC5A3_HUMAN	SwissProt_041614.fasta	79697	1	2	2	2	5.78e-05	0.032
Lambda-crystallin homolog OS=Homo sapiens GN=CRYL1 PE=1 SV=3	CRYL1_HUMAN	SwissProt_041614.fasta	35419.3	1	2	2	2	5.78e-05	0.0596
Adenosylhomocysteinase OS=Homo sapiens GN=AHCY PE=1 SV=4	SAHH_HUMAN	SwissProt_041614.fasta	47717.1	1	12	14	15	0.000434	0.324
Phospholipid hydroperoxide glutathione peroxidase, mitochondrial OS=Homo sapiens GN=GPX4 PE=1 SV=3	GPX4_HUMAN	SwissProt_041614.fasta	22175.3	1	4	4	4	0.000116	0.325
Medium-chain specific acyl-CoA dehydrogenase, mitochondrial OS=Homo sapiens GN=ACADM PE=1 SV=1	ACADM_HUMAN	SwissProt_041614.fasta	46589.5	1	8	8	8	0.000231	0.23
Small nuclear ribonucleoprotein Sm D1 OS=Homo sapiens GN=SNRPD1 PE=1 SV=1	SMD1_HUMAN	SwissProt_041614.fasta	13281.9	1	2	2	2	5.78e-05	0.202
26S protease regulatory subunit 6A OS=Homo sapiens GN=PSMC3 PE=1 SV=3	PRS6A_HUMAN	SwissProt_041614.fasta	49205	1	13	16	16	0.000463	0.369
60S ribosomal protein L12 OS=Homo sapiens GN=RPL12 PE=1 SV=1	RL12_HUMAN	SwissProt_041614.fasta	17819.1	1	5	6	6	0.000174	0.455
Branched-chain-amino-acid aminotransferase, cytosolic OS=Homo sapiens GN=BCAT1 PE=1 SV=3	BCAT1_HUMAN	SwissProt_041614.fasta	42966.9	1	5	8	9	0.00026	0.184
UDP-N-acetylhexosamine pyrophosphorylase-like protein 1 OS=Homo sapiens GN=UAP1L1 PE=1 SV=2	UAP1L_HUMAN	SwissProt_041614.fasta	57030.4	1	3	4	4	0.000116	0.0651
Desmoplakin OS=Homo sapiens GN=DSP PE=1 SV=3	DESP_HUMAN	SwissProt_041614.fasta	331781	0	0	0	0	0	0
Transmembrane emp24 domain-containing protein 10 OS=Homo sapiens GN=TMED10 PE=1 SV=2	TMEDA_HUMAN	SwissProt_041614.fasta	24977.5	1	7	10	11	0.000318	0.292
Neutral cholesterol ester hydrolase 1 OS=Homo sapiens GN=NCEH1 PE=1 SV=3	NCEH1_HUMAN	SwissProt_041614.fasta	45808.6	1	9	11	13	0.000376	0.265
Leucine-rich PPR motif-containing protein, mitochondrial OS=Homo sapiens GN=LRPPRC PE=1 SV=3	LPPRC_HUMAN	SwissProt_041614.fasta	157912	1	7	7	7	0.000202	0.0595
Catechol O-methyltransferase OS=Homo sapiens GN=COMT PE=1 SV=2	COMT_HUMAN	SwissProt_041614.fasta	30037.6	1	4	5	5	0.000145	0.258
RNA 3'-terminal phosphate cyclase OS=Homo sapiens GN=RTCA PE=1 SV=1	RTCA_HUMAN	SwissProt_041614.fasta	39337.5	1	2	2	2	5.78e-05	0.082
Intercellular adhesion molecule 1 OS=Homo sapiens GN=ICAM1 PE=1 SV=2	ICAM1_HUMAN	SwissProt_041614.fasta	57824.5	1	11	11	11	0.000318	0.235
CapZ-interacting protein OS=Homo sapiens GN=RCSD1 PE=1 SV=1	CPZIP_HUMAN	SwissProt_041614.fasta	44503.1	1	2	2	2	5.78e-05	0.0457
ARF GTPase-activating protein GIT2 OS=Homo sapiens GN=GIT2 PE=1 SV=2	GIT2_HUMAN	SwissProt_041614.fasta	84543.5	1	3	3	3	8.68e-05	0.083
2,4-dienoyl-CoA reductase, mitochondrial OS=Homo sapiens GN=DECR1 PE=1 SV=1	DECR_HUMAN	SwissProt_041614.fasta	36068.9	1	5	5	5	0.000145	0.227
Mitochondrial Rho GTPase 2 OS=Homo sapiens GN=RHOT2 PE=1 SV=2	MIRO2_HUMAN	SwissProt_041614.fasta	68117.6	0.999	1	1	2	5.78e-05	0.0307
Syntenin-1 OS=Homo sapiens GN=SDCBP PE=1 SV=1	SDCB1_HUMAN	SwissProt_041614.fasta	32445.3	1	3	3	3	8.68e-05	0.148
Aldehyde dehydrogenase family 16 member A1 OS=Homo sapiens GN=ALDH16A1 PE=1 SV=2	A16A1_HUMAN	SwissProt_041614.fasta	85126.8	1	5	5	5	0.000145	0.112
AP-3 complex subunit delta-1 OS=Homo sapiens GN=AP3D1 PE=1 SV=1	AP3D1_HUMAN	SwissProt_041614.fasta	130162	1	2	2	2	5.78e-05	0.0234
Keratin, type II cytoskeletal 73 OS=Homo sapiens GN=KRT73 PE=1 SV=1	K2C73_HUMAN	SwissProt_041614.fasta	58925.1	0.961	1	1	3	8.68e-05	0.037
Heat shock protein 75 kDa, mitochondrial OS=Homo sapiens GN=TRAP1 PE=1 SV=3	TRAP1_HUMAN	SwissProt_041614.fasta	80112.9	1	9	10	12	0.000347	0.168
Dynamin-1-like protein OS=Homo sapiens GN=DNM1L PE=1 SV=2	DNM1L_HUMAN	SwissProt_041614.fasta	81879.2	1	4	5	5	0.000145	0.0897
Scavenger receptor cysteine-rich type 1 protein M130 OS=Homo sapiens GN=CD163 PE=1 SV=2	C163A_HUMAN	SwissProt_041614.fasta	125447	1	6	7	7	0.000202	0.0735
Heat shock protein HSP 90-alpha OS=Homo sapiens GN=HSP90AA1 PE=1 SV=5	HS90A_HUMAN	SwissProt_041614.fasta	84663.2	1	21	27	59	0.00171	0.492
Cystatin-B OS=Homo sapiens GN=CSTB PE=1 SV=2	CYTB_HUMAN	SwissProt_041614.fasta	11139.3	1	5	10	16	0.000463	0.776
60S ribosomal protein L38 OS=Homo sapiens GN=RPL38 PE=1 SV=2	RL38_HUMAN	SwissProt_041614.fasta	8218.5	1	3	5	5	0.000145	0.5
V-type proton ATPase subunit F OS=Homo sapiens GN=ATP6V1F PE=1 SV=2	VATF_HUMAN	SwissProt_041614.fasta	13370.9	1	2	2	2	5.78e-05	0.151
Phenylalanine--tRNA ligase beta subunit OS=Homo sapiens GN=FARSB PE=1 SV=3	SYFB_HUMAN	SwissProt_041614.fasta	66118.5	1	2	2	2	5.78e-05	0.0306
AP-1 complex subunit beta-1 OS=Homo sapiens GN=AP1B1 PE=1 SV=2	AP1B1_HUMAN	SwissProt_041614.fasta	104639	1	4	4	5	0.000145	0.0506
Syntaxin-binding protein 3 OS=Homo sapiens GN=STXBP3 PE=1 SV=2	STXB3_HUMAN	SwissProt_041614.fasta	67766.9	1	3	3	3	8.68e-05	0.0591
DnaJ homolog subfamily C member 3 OS=Homo sapiens GN=DNAJC3 PE=1 SV=1	DNJC3_HUMAN	SwissProt_041614.fasta	57582.2	1	10	13	13	0.000376	0.3
Proteasome subunit alpha type-4 OS=Homo sapiens GN=PSMA4 PE=1 SV=1	PSA4_HUMAN	SwissProt_041614.fasta	29484.8	1	3	3	3	8.68e-05	0.126
Phosphatidylinositol-binding clathrin assembly protein OS=Homo sapiens GN=PICALM PE=1 SV=2	PICAL_HUMAN	SwissProt_041614.fasta	70756.1	1	2	2	2	5.78e-05	0.0307
Eukaryotic translation initiation factor 3 subunit E OS=Homo sapiens GN=EIF3E PE=1 SV=1	EIF3E_HUMAN	SwissProt_041614.fasta	52222.6	1	3	3	3	8.68e-05	0.0831
Aspartate aminotransferase, mitochondrial OS=Homo sapiens GN=GOT2 PE=1 SV=3	AATM_HUMAN	SwissProt_041614.fasta	47518.6	1	4	4	4	0.000116	0.116
Transcription intermediary factor 1-beta OS=Homo sapiens GN=TRIM28 PE=1 SV=5	TIF1B_HUMAN	SwissProt_041614.fasta	88549	1	6	6	6	0.000174	0.0958
Dysferlin OS=Homo sapiens GN=DYSF PE=1 SV=1	DYSF_HUMAN	SwissProt_041614.fasta	237302	1	2	2	3	8.68e-05	0.0159
Ras-related protein Rab-2A OS=Homo sapiens GN=RAB2A PE=1 SV=1	RAB2A_HUMAN	SwissProt_041614.fasta	23546.2	1	6	6	6	0.000174	0.363
MOB kinase activator 1B OS=Homo sapiens GN=MOB1B PE=1 SV=3	MOB1B_HUMAN	SwissProt_041614.fasta	25091.7	0.972	1	1	3	8.68e-05	0.12
Myosin regulatory light polypeptide 9 OS=Homo sapiens GN=MYL9 PE=1 SV=4	MYL9_HUMAN	SwissProt_041614.fasta	19828.1	0.999	1	1	6	0.000174	0.448
Phospholipase D3 OS=Homo sapiens GN=PLD3 PE=1 SV=1	PLD3_HUMAN	SwissProt_041614.fasta	54706	1	4	4	4	0.000116	0.108
Serine--tRNA ligase, mitochondrial OS=Homo sapiens GN=SARS2 PE=1 SV=1	SYSM_HUMAN	SwissProt_041614.fasta	58283.5	1	2	2	2	5.78e-05	0.0656
Fermitin family homolog 3 OS=Homo sapiens GN=FERMT3 PE=1 SV=1	URP2_HUMAN	SwissProt_041614.fasta	75954.9	1	28	38	46	0.00133	0.511
HLA class I histocompatibility antigen, A-3 alpha chain OS=Homo sapiens GN=HLA-A PE=1 SV=2	1A03_HUMAN	SwissProt_041614.fasta	40840.6	1	2	2	17	0.000492	0.49
Oxysterol-binding protein-related protein 8 OS=Homo sapiens GN=OSBPL8 PE=1 SV=3	OSBL8_HUMAN	SwissProt_041614.fasta	101199	1	3	3	3	8.68e-05	0.0529
Rho GTPase-activating protein 17 OS=Homo sapiens GN=ARHGAP17 PE=1 SV=1	RHG17_HUMAN	SwissProt_041614.fasta	95437	1	2	2	2	5.78e-05	0.0318
ADP/ATP translocase 3 OS=Homo sapiens GN=SLC25A6 PE=1 SV=4	ADT3_HUMAN	SwissProt_041614.fasta	32867.1	1	5	5	11	0.000318	0.419
Glutaredoxin-3 OS=Homo sapiens GN=GLRX3 PE=1 SV=2	GLRX3_HUMAN	SwissProt_041614.fasta	37432.8	1	2	2	2	5.78e-05	0.0746
26S protease regulatory subunit 6B OS=Homo sapiens GN=PSMC4 PE=1 SV=2	PRS6B_HUMAN	SwissProt_041614.fasta	47367.7	1	5	5	5	0.000145	0.184
Aspartyl/asparaginyl beta-hydroxylase OS=Homo sapiens GN=ASPH PE=1 SV=3	ASPH_HUMAN	SwissProt_041614.fasta	85862.6	1	3	4	4	0.000116	0.0646
Keratin, type I cytoskeletal 16 OS=Homo sapiens GN=KRT16 PE=1 SV=4	K1C16_HUMAN	SwissProt_041614.fasta	51269	1	6	6	10	0.000289	0.256
Epidermal growth factor receptor substrate 15-like 1 OS=Homo sapiens GN=EPS15L1 PE=1 SV=1	EP15R_HUMAN	SwissProt_041614.fasta	94258.3	1	3	4	4	0.000116	0.037
Heterogeneous nuclear ribonucleoproteins A2/B1 OS=Homo sapiens GN=HNRNPA2B1 PE=1 SV=2	ROA2_HUMAN	SwissProt_041614.fasta	37430.3	0.95	1	1	1	2.89e-05	0.0567
Extended synaptotagmin-1 OS=Homo sapiens GN=ESYT1 PE=1 SV=1	ESYT1_HUMAN	SwissProt_041614.fasta	122859	1	12	15	15	0.000434	0.15
T-complex protein 1 subunit eta OS=Homo sapiens GN=CCT7 PE=1 SV=2	TCPH_HUMAN	SwissProt_041614.fasta	59367.8	1	16	16	18	0.000521	0.319
60S acidic ribosomal protein P0 OS=Homo sapiens GN=RPLP0 PE=1 SV=1	RLA0_HUMAN	SwissProt_041614.fasta	34274.3	1	8	9	9	0.00026	0.388
Prolyl 4-hydroxylase subunit alpha-1 OS=Homo sapiens GN=P4HA1 PE=1 SV=2	P4HA1_HUMAN	SwissProt_041614.fasta	61051.6	1	14	16	17	0.000492	0.32
Bifunctional 3'-phosphoadenosine 5'-phosphosulfate synthase 1 OS=Homo sapiens GN=PAPSS1 PE=1 SV=2	PAPS1_HUMAN	SwissProt_041614.fasta	70833.3	1	4	4	5	0.000145	0.131
Reticulon-1 OS=Homo sapiens GN=RTN1 PE=1 SV=1	RTN1_HUMAN	SwissProt_041614.fasta	83619.6	1	2	2	2	5.78e-05	0.0335
Saccharopine dehydrogenase-like oxidoreductase OS=Homo sapiens GN=SCCPDH PE=1 SV=1	SCPDL_HUMAN	SwissProt_041614.fasta	47152.6	1	4	4	4	0.000116	0.149
Integrin alpha-M OS=Homo sapiens GN=ITGAM PE=1 SV=2	ITAM_HUMAN	SwissProt_041614.fasta	127179	1	19	23	24	0.000694	0.239
Polypyrimidine tract-binding protein 1 OS=Homo sapiens GN=PTBP1 PE=1 SV=1	PTBP1_HUMAN	SwissProt_041614.fasta	57222.5	1	3	3	3	8.68e-05	0.0734
Ethylmalonyl-CoA decarboxylase OS=Homo sapiens GN=ECHDC1 PE=1 SV=2	ECHD1_HUMAN	SwissProt_041614.fasta	33699.3	1	4	4	4	0.000116	0.179
Methyltransferase-like protein 7A OS=Homo sapiens GN=METTL7A PE=1 SV=1	MET7A_HUMAN	SwissProt_041614.fasta	28319.6	1	2	2	2	5.78e-05	0.111
26S proteasome non-ATPase regulatory subunit 4 OS=Homo sapiens GN=PSMD4 PE=1 SV=1	PSMD4_HUMAN	SwissProt_041614.fasta	40737.2	1	4	4	4	0.000116	0.143
Isocitrate dehydrogenase [NADP], mitochondrial OS=Homo sapiens GN=IDH2 PE=1 SV=2	IDHP_HUMAN	SwissProt_041614.fasta	50910.4	1	11	12	14	0.000405	0.305
Retinal dehydrogenase 1 OS=Homo sapiens GN=ALDH1A1 PE=1 SV=2	AL1A1_HUMAN	SwissProt_041614.fasta	54862.8	1	9	9	11	0.000318	0.283
Cullin-2 OS=Homo sapiens GN=CUL2 PE=1 SV=2	CUL2_HUMAN	SwissProt_041614.fasta	86985.4	1	2	2	2	5.78e-05	0.0282
Transaldolase OS=Homo sapiens GN=TALDO1 PE=1 SV=2	TALDO_HUMAN	SwissProt_041614.fasta	37541.7	1	8	9	10	0.000289	0.261
AP-2 complex subunit alpha-1 OS=Homo sapiens GN=AP2A1 PE=1 SV=3	AP2A1_HUMAN	SwissProt_041614.fasta	107549	1	5	5	8	0.000231	0.117
Echinoderm microtubule-associated protein-like 3 OS=Homo sapiens GN=EML3 PE=1 SV=1	EMAL3_HUMAN	SwissProt_041614.fasta	95197.1	1	5	6	6	0.000174	0.0915
Nucleosome assembly protein 1-like 1 OS=Homo sapiens GN=NAP1L1 PE=1 SV=1	NP1L1_HUMAN	SwissProt_041614.fasta	45375	1	5	7	9	0.00026	0.176
Procollagen-lysine,2-oxoglutarate 5-dioxygenase 3 OS=Homo sapiens GN=PLOD3 PE=1 SV=1	PLOD3_HUMAN	SwissProt_041614.fasta	84786.8	1	6	6	6	0.000174	0.107
Ribosomal protein S6 kinase alpha-3 OS=Homo sapiens GN=RPS6KA3 PE=1 SV=1	KS6A3_HUMAN	SwissProt_041614.fasta	83738.5	1	3	3	5	0.000145	0.0716
Spectrin beta chain, non-erythrocytic 1 OS=Homo sapiens GN=SPTBN1 PE=1 SV=2	SPTB2_HUMAN	SwissProt_041614.fasta	274613	1	14	15	17	0.000492	0.0918
Rho GTPase-activating protein 25 OS=Homo sapiens GN=ARHGAP25 PE=1 SV=2	RHG25_HUMAN	SwissProt_041614.fasta	73436.5	1	7	7	7	0.000202	0.127
Eukaryotic translation initiation factor 3 subunit F OS=Homo sapiens GN=EIF3F PE=1 SV=1	EIF3F_HUMAN	SwissProt_041614.fasta	37563.5	1	2	2	2	5.78e-05	0.084
PDZ and LIM domain protein 7 OS=Homo sapiens GN=PDLIM7 PE=1 SV=1	PDLI7_HUMAN	SwissProt_041614.fasta	49844.4	1	3	3	3	8.68e-05	0.0766
Surfeit locus protein 4 OS=Homo sapiens GN=SURF4 PE=1 SV=3	SURF4_HUMAN	SwissProt_041614.fasta	30395.4	1	2	3	3	8.68e-05	0.104
Uridine phosphorylase 1 OS=Homo sapiens GN=UPP1 PE=1 SV=1	UPP1_HUMAN	SwissProt_041614.fasta	33934.8	1	2	2	2	5.78e-05	0.0742
Unconventional myosin-Ic OS=Homo sapiens GN=MYO1C PE=1 SV=4	MYO1C_HUMAN	SwissProt_041614.fasta	121685	1	2	2	2	5.78e-05	0.0263
Monoacylglycerol lipase ABHD12 OS=Homo sapiens GN=ABHD12 PE=1 SV=2	ABD12_HUMAN	SwissProt_041614.fasta	45098.1	1	3	4	4	0.000116	0.121
Dynein light chain 1, cytoplasmic OS=Homo sapiens GN=DYNLL1 PE=1 SV=1	DYL1_HUMAN	SwissProt_041614.fasta	10366.1	1	2	3	4	0.000116	0.506
Vesicle-trafficking protein SEC22b OS=Homo sapiens GN=SEC22B PE=1 SV=4	SC22B_HUMAN	SwissProt_041614.fasta	24594	1	6	6	6	0.000174	0.34
BH3-interacting domain death agonist OS=Homo sapiens GN=BID PE=1 SV=1	BID_HUMAN	SwissProt_041614.fasta	21995.3	1	2	2	2	5.78e-05	0.21
Peroxiredoxin-6 OS=Homo sapiens GN=PRDX6 PE=1 SV=3	PRDX6_HUMAN	SwissProt_041614.fasta	25036.1	1	15	20	23	0.000665	0.714
Glucosamine-6-phosphate isomerase 1 OS=Homo sapiens GN=GNPDA1 PE=1 SV=1	GNPI1_HUMAN	SwissProt_041614.fasta	32669.4	1	3	3	3	8.68e-05	0.111
60S ribosomal protein L3 OS=Homo sapiens GN=RPL3 PE=1 SV=2	RL3_HUMAN	SwissProt_041614.fasta	46109.5	1	7	7	7	0.000202	0.164
Redox-regulatory protein FAM213A OS=Homo sapiens GN=FAM213A PE=1 SV=3	F213A_HUMAN	SwissProt_041614.fasta	25765.5	1	8	8	8	0.000231	0.319
Actin-related protein 2/3 complex subunit 3 OS=Homo sapiens GN=ARPC3 PE=1 SV=3	ARPC3_HUMAN	SwissProt_041614.fasta	20547.8	1	6	9	12	0.000347	0.438
Cytokine receptor-like factor 3 OS=Homo sapiens GN=CRLF3 PE=1 SV=2	CRLF3_HUMAN	SwissProt_041614.fasta	49765.7	1	2	2	2	5.78e-05	0.0995
Serotransferrin OS=Homo sapiens GN=TF PE=1 SV=3	TRFE_HUMAN	SwissProt_041614.fasta	77064.3	1	6	6	6	0.000174	0.113
Thymosin beta-4 OS=Homo sapiens GN=TMSB4X PE=1 SV=2	TYB4_HUMAN	SwissProt_041614.fasta	5052.9	1	2	5	5	0.000145	0.75
Putative Ras GTPase-activating protein 4B OS=Homo sapiens GN=RASA4B PE=5 SV=2	RAS4B_HUMAN,RASL2_HUMAN	SwissProt_041614.fasta	90407.4	1	2	2	3	8.68e-05	0.0212
Proteasome activator complex subunit 2 OS=Homo sapiens GN=PSME2 PE=1 SV=4	PSME2_HUMAN	SwissProt_041614.fasta	27402.3	1	4	5	6	0.000174	0.243
Inorganic pyrophosphatase OS=Homo sapiens GN=PPA1 PE=1 SV=2	IPYR_HUMAN	SwissProt_041614.fasta	32660.6	1	4	4	4	0.000116	0.215
Keratin, type I cytoskeletal 17 OS=Homo sapiens GN=KRT17 PE=1 SV=2	K1C17_HUMAN	SwissProt_041614.fasta	48106.7	0.431	0	0	5	0.000145	0.111
cAMP-dependent protein kinase catalytic subunit beta OS=Homo sapiens GN=PRKACB PE=1 SV=2	KAPCB_HUMAN	SwissProt_041614.fasta	40624.4	1	2	2	9	0.00026	0.33
26S protease regulatory subunit 8 OS=Homo sapiens GN=PSMC5 PE=1 SV=1	PRS8_HUMAN	SwissProt_041614.fasta	45627.2	1	11	11	11	0.000318	0.392
E3 ubiquitin-protein ligase DTX3L OS=Homo sapiens GN=DTX3L PE=1 SV=1	DTX3L_HUMAN	SwissProt_041614.fasta	83556.2	1	2	2	2	5.78e-05	0.0432
Bifunctional 3'-phosphoadenosine 5'-phosphosulfate synthase 2 OS=Homo sapiens GN=PAPSS2 PE=1 SV=2	PAPS2_HUMAN	SwissProt_041614.fasta	69501.8	1	2	3	4	0.000116	0.0651
ADP-ribosylation factor-like protein 6-interacting protein 1 OS=Homo sapiens GN=ARL6IP1 PE=1 SV=2	AR6P1_HUMAN	SwissProt_041614.fasta	23363.5	0.05	0	0	0	0	0
Rab3 GTPase-activating protein catalytic subunit OS=Homo sapiens GN=RAB3GAP1 PE=1 SV=3	RB3GP_HUMAN	SwissProt_041614.fasta	110526	1	6	6	6	0.000174	0.0948
Pleckstrin homology domain-containing family O member 2 OS=Homo sapiens GN=PLEKHO2 PE=2 SV=1	PKHO2_HUMAN	SwissProt_041614.fasta	53349.9	1	7	8	9	0.00026	0.18
Protein S100-A8 OS=Homo sapiens GN=S100A8 PE=1 SV=1	S10A8_HUMAN	SwissProt_041614.fasta	10835	1	2	2	2	5.78e-05	0.237
Acyl-CoA-binding protein OS=Homo sapiens GN=DBI PE=1 SV=2	ACBP_HUMAN	SwissProt_041614.fasta	10044.8	1	7	10	11	0.000318	0.805
Lys-63-specific deubiquitinase BRCC36 OS=Homo sapiens GN=BRCC3 PE=1 SV=2	BRCC3_HUMAN	SwissProt_041614.fasta	36071.1	1	2	2	2	5.78e-05	0.038
Coiled-coil and C2 domain-containing protein 1A OS=Homo sapiens GN=CC2D1A PE=1 SV=1	C2D1A_HUMAN	SwissProt_041614.fasta	104065	1	2	2	2	5.78e-05	0.021
Signal recognition particle receptor subunit beta OS=Homo sapiens GN=SRPRB PE=1 SV=3	SRPRB_HUMAN	SwissProt_041614.fasta	29703.1	1	2	2	2	5.78e-05	0.118
Triosephosphate isomerase OS=Homo sapiens GN=TPI1 PE=1 SV=3	TPIS_HUMAN	SwissProt_041614.fasta	30790.8	1	12	18	19	0.000549	0.601
Beclin-1 OS=Homo sapiens GN=BECN1 PE=1 SV=2	BECN1_HUMAN	SwissProt_041614.fasta	51897	1	2	2	2	5.78e-05	0.0756
Peptidyl-prolyl cis-trans isomerase A OS=Homo sapiens GN=PPIA PE=1 SV=2	PPIA_HUMAN	SwissProt_041614.fasta	18012.9	1	13	20	34	0.000983	0.752
Vigilin OS=Homo sapiens GN=HDLBP PE=1 SV=2	VIGLN_HUMAN	SwissProt_041614.fasta	141458	1	7	7	7	0.000202	0.0828
Erythrocyte band 7 integral membrane protein OS=Homo sapiens GN=STOM PE=1 SV=3	STOM_HUMAN	SwissProt_041614.fasta	31732.1	0.321	1	1	1	2.89e-05	0.0243
Protein disulfide-isomerase OS=Homo sapiens GN=P4HB PE=1 SV=3	PDIA1_HUMAN	SwissProt_041614.fasta	57118.1	1	20	26	27	0.000781	0.51
Insulin-degrading enzyme OS=Homo sapiens GN=IDE PE=1 SV=4	IDE_HUMAN	SwissProt_041614.fasta	117974	0.284	1	1	1	2.89e-05	0.00883
Ragulator complex protein LAMTOR2 OS=Homo sapiens GN=LAMTOR2 PE=1 SV=1	LTOR2_HUMAN	SwissProt_041614.fasta	13507.9	1	2	2	2	5.78e-05	0.216
Probable cysteine--tRNA ligase, mitochondrial OS=Homo sapiens GN=CARS2 PE=1 SV=1	SYCM_HUMAN	SwissProt_041614.fasta	62225.2	1	2	2	2	5.78e-05	0.0355
Heat shock cognate 71 kDa protein OS=Homo sapiens GN=HSPA8 PE=1 SV=1	HSP7C_HUMAN	SwissProt_041614.fasta	70899.8	1	19	29	36	0.00104	0.398
V-type proton ATPase 116 kDa subunit a isoform 3 OS=Homo sapiens GN=TCIRG1 PE=1 SV=3	VPP3_HUMAN	SwissProt_041614.fasta	92969	1	7	8	8	0.000231	0.122
Matrix metalloproteinase-14 OS=Homo sapiens GN=MMP14 PE=1 SV=3	MMP14_HUMAN	SwissProt_041614.fasta	65895.8	1	2	2	2	5.78e-05	0.0464
Monoglyceride lipase OS=Homo sapiens GN=MGLL PE=1 SV=2	MGLL_HUMAN	SwissProt_041614.fasta	33261.7	1	8	9	9	0.00026	0.436
Aspartyl aminopeptidase OS=Homo sapiens GN=DNPEP PE=1 SV=1	DNPEP_HUMAN	SwissProt_041614.fasta	52428.6	1	3	3	3	8.68e-05	0.109
Ras-related protein Rap-2c OS=Homo sapiens GN=RAP2C PE=1 SV=1	RAP2C_HUMAN	SwissProt_041614.fasta	20744.6	0.615	0	0	3	8.68e-05	0.24
Endoplasmic reticulum resident protein 29 OS=Homo sapiens GN=ERP29 PE=1 SV=4	ERP29_HUMAN	SwissProt_041614.fasta	28994.9	1	7	7	10	0.000289	0.387
Band 4.1-like protein 2 OS=Homo sapiens GN=EPB41L2 PE=1 SV=1	E41L2_HUMAN	SwissProt_041614.fasta	112588	1	10	10	15	0.000434	0.17
Plexin-B2 OS=Homo sapiens GN=PLXNB2 PE=1 SV=3	PLXB2_HUMAN	SwissProt_041614.fasta	205127	1	2	2	2	5.78e-05	0.0125
Importin-7 OS=Homo sapiens GN=IPO7 PE=1 SV=1	IPO7_HUMAN	SwissProt_041614.fasta	119520	1	3	3	3	8.68e-05	0.0356
Glyoxalase domain-containing protein 4 OS=Homo sapiens GN=GLOD4 PE=1 SV=1	GLOD4_HUMAN	SwissProt_041614.fasta	34794.1	1	6	6	6	0.000174	0.31
Cyclin-dependent kinase 5 OS=Homo sapiens GN=CDK5 PE=1 SV=3	CDK5_HUMAN	SwissProt_041614.fasta	33305.8	1	4	4	5	0.000145	0.199
Proliferation-associated protein 2G4 OS=Homo sapiens GN=PA2G4 PE=1 SV=3	PA2G4_HUMAN	SwissProt_041614.fasta	43786.7	1	5	5	5	0.000145	0.152
Eukaryotic translation initiation factor 1 OS=Homo sapiens GN=EIF1 PE=1 SV=1	EIF1_HUMAN	SwissProt_041614.fasta	12732.9	1	2	2	2	5.78e-05	0.292
Eukaryotic translation initiation factor 5B OS=Homo sapiens GN=EIF5B PE=1 SV=4	IF2P_HUMAN	SwissProt_041614.fasta	138832	1	4	4	4	0.000116	0.0574
Prefoldin subunit 2 OS=Homo sapiens GN=PFDN2 PE=1 SV=1	PFD2_HUMAN	SwissProt_041614.fasta	16647.8	1	3	3	3	8.68e-05	0.227
ADP-ribosylation factor-like protein 8A OS=Homo sapiens GN=ARL8A PE=1 SV=1	ARL8A_HUMAN	SwissProt_041614.fasta	21416.8	0.64	0	0	6	0.000174	0.317
Mitotic checkpoint protein BUB3 OS=Homo sapiens GN=BUB3 PE=1 SV=1	BUB3_HUMAN	SwissProt_041614.fasta	37154.7	1	2	2	2	5.78e-05	0.064
Arf-GAP with SH3 domain, ANK repeat and PH domain-containing protein 1 OS=Homo sapiens GN=ASAP1 PE=1 SV=4	ASAP1_HUMAN	SwissProt_041614.fasta	125503	1	2	2	2	5.78e-05	0.0266
Cathepsin D OS=Homo sapiens GN=CTSD PE=1 SV=1	CATD_HUMAN	SwissProt_041614.fasta	44553	1	11	13	13	0.000376	0.32
Uncharacterized protein KIAA0930 OS=Homo sapiens GN=KIAA0930 PE=1 SV=1	K0930_HUMAN	SwissProt_041614.fasta	45794.9	1	5	5	6	0.000174	0.163
NAD-dependent malic enzyme, mitochondrial OS=Homo sapiens GN=ME2 PE=1 SV=1	MAOM_HUMAN	SwissProt_041614.fasta	65446.2	1	9	9	9	0.00026	0.185
DNA-(apurinic or apyrimidinic site) lyase OS=Homo sapiens GN=APEX1 PE=1 SV=2	APEX1_HUMAN	SwissProt_041614.fasta	35555.7	1	4	4	4	0.000116	0.252
Oxidation resistance protein 1 OS=Homo sapiens GN=OXR1 PE=1 SV=2	OXR1_HUMAN	SwissProt_041614.fasta	97971.8	1	2	2	2	5.78e-05	0.0286
Poly [ADP-ribose] polymerase 4 OS=Homo sapiens GN=PARP4 PE=1 SV=3	PARP4_HUMAN	SwissProt_041614.fasta	192598	1	8	8	8	0.000231	0.0667
LIM and SH3 domain protein 1 OS=Homo sapiens GN=LASP1 PE=1 SV=2	LASP1_HUMAN	SwissProt_041614.fasta	29716.8	1	5	9	9	0.00026	0.207
ABI gene family member 3 OS=Homo sapiens GN=ABI3 PE=1 SV=2	ABI3_HUMAN	SwissProt_041614.fasta	39035.7	1	2	3	3	8.68e-05	0.0847
Calmodulin OS=Homo sapiens GN=CALM1 PE=1 SV=2	CALM_HUMAN	SwissProt_041614.fasta	16838	0.998	1	1	1	2.89e-05	0.114
Protein S100-A9 OS=Homo sapiens GN=S100A9 PE=1 SV=1	S10A9_HUMAN	SwissProt_041614.fasta	13242.3	1	2	2	2	5.78e-05	0.246
Phosphopantothenate--cysteine ligase OS=Homo sapiens GN=PPCS PE=1 SV=2	PPCS_HUMAN	SwissProt_041614.fasta	34006	1	3	3	3	8.68e-05	0.0997
Erlin-2 OS=Homo sapiens GN=ERLIN2 PE=1 SV=1	ERLN2_HUMAN	SwissProt_041614.fasta	37840.4	1	2	2	2	5.78e-05	0.0708
Phosphoglucomutase-1 OS=Homo sapiens GN=PGM1 PE=1 SV=3	PGM1_HUMAN	SwissProt_041614.fasta	61451.1	1	8	8	8	0.000231	0.192
Ubiquitin carboxyl-terminal hydrolase 15 OS=Homo sapiens GN=USP15 PE=1 SV=3	UBP15_HUMAN	SwissProt_041614.fasta	112423	1	7	7	7	0.000202	0.0866
Large neutral amino acids transporter small subunit 1 OS=Homo sapiens GN=SLC7A5 PE=1 SV=2	LAT1_HUMAN	SwissProt_041614.fasta	55012.1	1	2	2	2	5.78e-05	0.0493
Ferritin light chain OS=Homo sapiens GN=FTL PE=1 SV=2	FRIL_HUMAN	SwissProt_041614.fasta	20020.6	1	7	10	10	0.000289	0.486
Caspase-1 OS=Homo sapiens GN=CASP1 PE=1 SV=1	CASP1_HUMAN	SwissProt_041614.fasta	45159.5	1	2	2	2	5.78e-05	0.047
Peptidyl-prolyl cis-trans isomerase B OS=Homo sapiens GN=PPIB PE=1 SV=2	PPIB_HUMAN	SwissProt_041614.fasta	23743.2	1	9	11	11	0.000318	0.421
Hepatoma-derived growth factor OS=Homo sapiens GN=HDGF PE=1 SV=1	HDGF_HUMAN	SwissProt_041614.fasta	26788.6	1	3	3	3	8.68e-05	0.146
Hypoxia up-regulated protein 1 OS=Homo sapiens GN=HYOU1 PE=1 SV=1	HYOU1_HUMAN	SwissProt_041614.fasta	111337	1	7	7	7	0.000202	0.113
40S ribosomal protein S16 OS=Homo sapiens GN=RPS16 PE=1 SV=2	RS16_HUMAN	SwissProt_041614.fasta	16445.9	1	7	9	10	0.000289	0.425
Aminoacyl tRNA synthase complex-interacting multifunctional protein 1 OS=Homo sapiens GN=AIMP1 PE=1 SV=2	AIMP1_HUMAN	SwissProt_041614.fasta	34353	1	3	3	3	8.68e-05	0.179
Poly(rC)-binding protein 1 OS=Homo sapiens GN=PCBP1 PE=1 SV=2	PCBP1_HUMAN	SwissProt_041614.fasta	37498.2	1	4	4	6	0.000174	0.236
40S ribosomal protein S4, X isoform OS=Homo sapiens GN=RPS4X PE=1 SV=2	RS4X_HUMAN	SwissProt_041614.fasta	29599.3	1	9	9	11	0.000318	0.357
Short-chain specific acyl-CoA dehydrogenase, mitochondrial OS=Homo sapiens GN=ACADS PE=1 SV=1	ACADS_HUMAN	SwissProt_041614.fasta	44299.1	1	2	2	2	5.78e-05	0.0485
Tax1-binding protein 3 OS=Homo sapiens GN=TAX1BP3 PE=1 SV=2	TX1B3_HUMAN	SwissProt_041614.fasta	13734.6	1	2	2	2	5.78e-05	0.25
Acyl-coenzyme A thioesterase 13 OS=Homo sapiens GN=ACOT13 PE=1 SV=1	ACO13_HUMAN	SwissProt_041614.fasta	14960.6	0.486	1	1	1	2.89e-05	0.0929
SEC23-interacting protein OS=Homo sapiens GN=SEC23IP PE=1 SV=1	S23IP_HUMAN	SwissProt_041614.fasta	111078	1	3	4	4	0.000116	0.064
Deoxynucleoside triphosphate triphosphohydrolase SAMHD1 OS=Homo sapiens GN=SAMHD1 PE=1 SV=2	SAMH1_HUMAN	SwissProt_041614.fasta	72202.7	1	26	30	32	0.000925	0.455
Band 4.1-like protein 3 OS=Homo sapiens GN=EPB41L3 PE=1 SV=2	E41L3_HUMAN	SwissProt_041614.fasta	120680	1	8	9	12	0.000347	0.119
Radixin OS=Homo sapiens GN=RDX PE=1 SV=1	RADI_HUMAN	SwissProt_041614.fasta	68565.5	1	3	4	17	0.000492	0.201
Guanylate-binding protein 4 OS=Homo sapiens GN=GBP4 PE=1 SV=2	GBP4_HUMAN	SwissProt_041614.fasta	73166	1	2	2	2	5.78e-05	0.0594
Protein VAC14 homolog OS=Homo sapiens GN=VAC14 PE=1 SV=1	VAC14_HUMAN	SwissProt_041614.fasta	87976.6	1	2	2	2	5.78e-05	0.0422
TBC1 domain family member 9B OS=Homo sapiens GN=TBC1D9B PE=1 SV=3	TBC9B_HUMAN	SwissProt_041614.fasta	140529	1	3	3	3	8.68e-05	0.0312
Proteasome subunit alpha type-1 OS=Homo sapiens GN=PSMA1 PE=1 SV=1	PSA1_HUMAN	SwissProt_041614.fasta	29556	1	5	5	5	0.000145	0.376
Prefoldin subunit 3 OS=Homo sapiens GN=VBP1 PE=1 SV=3	PFD3_HUMAN	SwissProt_041614.fasta	22658.8	1	2	2	2	5.78e-05	0.147
Kynurenine 3-monooxygenase OS=Homo sapiens GN=KMO PE=1 SV=2	KMO_HUMAN	SwissProt_041614.fasta	55812.1	1	3	3	3	8.68e-05	0.0679
Pyruvate carboxylase, mitochondrial OS=Homo sapiens GN=PC PE=1 SV=2	PYC_HUMAN	SwissProt_041614.fasta	129635	1	16	16	16	0.000463	0.193
NEDD8-conjugating enzyme Ubc12 OS=Homo sapiens GN=UBE2M PE=1 SV=1	UBC12_HUMAN	SwissProt_041614.fasta	20900.9	1	3	3	3	8.68e-05	0.213
Probable cytosolic iron-sulfur protein assembly protein CIAO1 OS=Homo sapiens GN=CIAO1 PE=1 SV=1	CIAO1_HUMAN	SwissProt_041614.fasta	37838.9	1	2	2	2	5.78e-05	0.118
HLA class II histocompatibility antigen, DRB1-1 beta chain OS=Homo sapiens GN=HLA-DRB1 PE=1 SV=2	2B11_HUMAN	SwissProt_041614.fasta	29913.5	0.014	0	0	1	2.89e-05	0.0489
3-ketoacyl-CoA thiolase, peroxisomal OS=Homo sapiens GN=ACAA1 PE=1 SV=2	THIK_HUMAN	SwissProt_041614.fasta	44292.1	1	8	9	10	0.000289	0.3
Fatty acid-binding protein, heart OS=Homo sapiens GN=FABP3 PE=1 SV=4	FABPH_HUMAN	SwissProt_041614.fasta	14858.5	1	9	10	12	0.000347	0.594
Rho-associated protein kinase 2 OS=Homo sapiens GN=ROCK2 PE=1 SV=4	ROCK2_HUMAN	SwissProt_041614.fasta	160906	1	4	4	5	0.000145	0.049
Guanine nucleotide-binding protein G(I)/G(S)/G(T) subunit beta-2 OS=Homo sapiens GN=GNB2 PE=1 SV=3	GBB2_HUMAN	SwissProt_041614.fasta	37331.8	1	4	6	13	0.000376	0.347
60S ribosomal protein L17 OS=Homo sapiens GN=RPL17 PE=1 SV=3	RL17_HUMAN	SwissProt_041614.fasta	21397.4	1	3	3	3	8.68e-05	0.217
Sorting nexin-2 OS=Homo sapiens GN=SNX2 PE=1 SV=2	SNX2_HUMAN	SwissProt_041614.fasta	58472.2	1	11	11	13	0.000376	0.276
Leucine--tRNA ligase, cytoplasmic OS=Homo sapiens GN=LARS PE=1 SV=2	SYLC_HUMAN	SwissProt_041614.fasta	134471	1	11	11	11	0.000318	0.11
Squamous cell carcinoma antigen recognized by T-cells 3 OS=Homo sapiens GN=SART3 PE=1 SV=1	SART3_HUMAN	SwissProt_041614.fasta	109936	1	3	3	3	8.68e-05	0.0561
Serine/threonine-protein phosphatase PP1-alpha catalytic subunit OS=Homo sapiens GN=PPP1CA PE=1 SV=1	PP1A_HUMAN	SwissProt_041614.fasta	37513.9	1	1	1	6	0.000174	0.17
40S ribosomal protein S24 OS=Homo sapiens GN=RPS24 PE=1 SV=1	RS24_HUMAN	SwissProt_041614.fasta	15423.8	1	4	4	4	0.000116	0.346
Prolow-density lipoprotein receptor-related protein 1 OS=Homo sapiens GN=LRP1 PE=1 SV=2	LRP1_HUMAN	SwissProt_041614.fasta	504592	1	28	29	29	0.000839	0.0832
Galectin-9 OS=Homo sapiens GN=LGALS9 PE=1 SV=2	LEG9_HUMAN	SwissProt_041614.fasta	39517.7	1	2	2	6	0.000174	0.177
Protein unc-13 homolog D OS=Homo sapiens GN=UNC13D PE=1 SV=1	UN13D_HUMAN	SwissProt_041614.fasta	123283	1	2	2	2	5.78e-05	0.0312
Glutathione S-transferase kappa 1 OS=Homo sapiens GN=GSTK1 PE=1 SV=3	GSTK1_HUMAN	SwissProt_041614.fasta	25498.1	1	4	4	4	0.000116	0.226
Phosphoglucomutase-2 OS=Homo sapiens GN=PGM2 PE=1 SV=4	PGM2_HUMAN	SwissProt_041614.fasta	68285.7	1	13	14	15	0.000434	0.23
Calpain small subunit 1 OS=Homo sapiens GN=CAPNS1 PE=1 SV=1	CPNS1_HUMAN	SwissProt_041614.fasta	28316.7	1	6	7	8	0.000231	0.381
Phosphoacetylglucosamine mutase OS=Homo sapiens GN=PGM3 PE=1 SV=1	AGM1_HUMAN	SwissProt_041614.fasta	59852.4	1	2	2	2	5.78e-05	0.0554
60S ribosomal protein L32 OS=Homo sapiens GN=RPL32 PE=1 SV=2	RL32_HUMAN	SwissProt_041614.fasta	15860.4	1	2	2	2	5.78e-05	0.17
Glutamate--cysteine ligase catalytic subunit OS=Homo sapiens GN=GCLC PE=1 SV=2	GSH1_HUMAN	SwissProt_041614.fasta	72767.8	1	16	17	18	0.000521	0.311
T-complex protein 1 subunit zeta OS=Homo sapiens GN=CCT6A PE=1 SV=3	TCPZ_HUMAN	SwissProt_041614.fasta	58025.3	1	11	12	12	0.000347	0.277
Tyrosine-protein kinase SYK OS=Homo sapiens GN=SYK PE=1 SV=1	KSYK_HUMAN	SwissProt_041614.fasta	72067.8	1	4	4	4	0.000116	0.124
Obg-like ATPase 1 OS=Homo sapiens GN=OLA1 PE=1 SV=2	OLA1_HUMAN	SwissProt_041614.fasta	44745.4	1	6	7	7	0.000202	0.242
Vacuolar protein sorting-associated protein 4A OS=Homo sapiens GN=VPS4A PE=1 SV=1	VPS4A_HUMAN	SwissProt_041614.fasta	48899.3	1	2	2	3	8.68e-05	0.0892
Estradiol 17-beta-dehydrogenase 11 OS=Homo sapiens GN=HSD17B11 PE=1 SV=3	DHB11_HUMAN	SwissProt_041614.fasta	32936.7	1	2	3	3	8.68e-05	0.113
Atlastin-2 OS=Homo sapiens GN=ATL2 PE=1 SV=2	ATLA2_HUMAN	SwissProt_041614.fasta	66230.3	0.948	1	1	2	5.78e-05	0.0497
Ras-related C3 botulinum toxin substrate 1 OS=Homo sapiens GN=RAC1 PE=1 SV=1	RAC1_HUMAN	SwissProt_041614.fasta	21450.6	1	4	4	11	0.000318	0.349
Nucleoside diphosphate kinase B OS=Homo sapiens GN=NME2 PE=1 SV=1	NDKB_HUMAN	SwissProt_041614.fasta	17298.3	1	6	9	9	0.00026	0.546
Poly(rC)-binding protein 2 OS=Homo sapiens GN=PCBP2 PE=1 SV=1	PCBP2_HUMAN	SwissProt_041614.fasta	38580.9	1	1	1	4	0.000116	0.129
Heat shock protein HSP 90-beta OS=Homo sapiens GN=HSP90AB1 PE=1 SV=4	HS90B_HUMAN	SwissProt_041614.fasta	83267.3	1	21	32	64	0.00185	0.517
Oxysterol-binding protein 1 OS=Homo sapiens GN=OSBP PE=1 SV=1	OSBP1_HUMAN	SwissProt_041614.fasta	89422.4	1	5	5	5	0.000145	0.0781
Rho-related GTP-binding protein RhoG OS=Homo sapiens GN=RHOG PE=1 SV=1	RHOG_HUMAN	SwissProt_041614.fasta	21308.1	1	4	4	4	0.000116	0.209
Dihydropteridine reductase OS=Homo sapiens GN=QDPR PE=1 SV=2	DHPR_HUMAN	SwissProt_041614.fasta	25789.5	1	4	4	4	0.000116	0.25
Guanylate-binding protein 5 OS=Homo sapiens GN=GBP5 PE=1 SV=1	GBP5_HUMAN	SwissProt_041614.fasta	66617.9	0.968	1	1	2	5.78e-05	0.041
Serine/threonine-protein kinase MRCK beta OS=Homo sapiens GN=CDC42BPB PE=1 SV=2	MRCKB_HUMAN	SwissProt_041614.fasta	194318	1	2	2	2	5.78e-05	0.0146
Vacuolar protein sorting-associated protein 29 OS=Homo sapiens GN=VPS29 PE=1 SV=1	VPS29_HUMAN	SwissProt_041614.fasta	20506.1	1	2	3	3	8.68e-05	0.126
Adenine phosphoribosyltransferase OS=Homo sapiens GN=APRT PE=1 SV=2	APT_HUMAN	SwissProt_041614.fasta	19608.5	1	5	5	6	0.000174	0.344
Thioredoxin domain-containing protein 5 OS=Homo sapiens GN=TXNDC5 PE=1 SV=2	TXND5_HUMAN	SwissProt_041614.fasta	47629.1	1	4	4	4	0.000116	0.111
Dihydrolipoyl dehydrogenase, mitochondrial OS=Homo sapiens GN=DLD PE=1 SV=2	DLDH_HUMAN	SwissProt_041614.fasta	54177.5	1	11	13	14	0.000405	0.306
Serine/threonine-protein phosphatase 2A 65 kDa regulatory subunit A alpha isoform OS=Homo sapiens GN=PPP2R1A PE=1 SV=4	2AAA_HUMAN	SwissProt_041614.fasta	65309.7	1	6	8	8	0.000231	0.144
Serine/threonine-protein kinase TAO3 OS=Homo sapiens GN=TAOK3 PE=1 SV=2	TAOK3_HUMAN	SwissProt_041614.fasta	105408	1	4	5	5	0.000145	0.0724
60S ribosomal protein L7 OS=Homo sapiens GN=RPL7 PE=1 SV=1	RL7_HUMAN	SwissProt_041614.fasta	29227.7	1	10	11	11	0.000318	0.371
Urokinase plasminogen activator surface receptor OS=Homo sapiens GN=PLAUR PE=1 SV=1	UPAR_HUMAN	SwissProt_041614.fasta	36977.2	1	2	2	2	5.78e-05	0.0866
Isoleucine--tRNA ligase, mitochondrial OS=Homo sapiens GN=IARS2 PE=1 SV=2	SYIM_HUMAN	SwissProt_041614.fasta	113794	1	11	11	11	0.000318	0.119
Catenin alpha-1 OS=Homo sapiens GN=CTNNA1 PE=1 SV=1	CTNA1_HUMAN	SwissProt_041614.fasta	100073	1	2	2	2	5.78e-05	0.0353
Coatomer subunit zeta-1 OS=Homo sapiens GN=COPZ1 PE=1 SV=1	COPZ1_HUMAN	SwissProt_041614.fasta	20198.9	1	3	3	3	8.68e-05	0.22
Thymidine phosphorylase OS=Homo sapiens GN=TYMP PE=1 SV=2	TYPH_HUMAN	SwissProt_041614.fasta	49955.8	1	11	13	14	0.000405	0.359
Active breakpoint cluster region-related protein OS=Homo sapiens GN=ABR PE=2 SV=2	ABR_HUMAN	SwissProt_041614.fasta	97601.2	1	3	3	3	8.68e-05	0.0407
PITH domain-containing protein 1 OS=Homo sapiens GN=PITHD1 PE=1 SV=1	PITH1_HUMAN	SwissProt_041614.fasta	24178.3	1	4	4	4	0.000116	0.28
E3 UFM1-protein ligase 1 OS=Homo sapiens GN=UFL1 PE=1 SV=2	UFL1_HUMAN	SwissProt_041614.fasta	89598	1	2	2	2	5.78e-05	0.0264
Monocarboxylate transporter 4 OS=Homo sapiens GN=SLC16A3 PE=1 SV=1	MOT4_HUMAN	SwissProt_041614.fasta	49470.4	1	2	2	2	5.78e-05	0.0452
Ran GTPase-activating protein 1 OS=Homo sapiens GN=RANGAP1 PE=1 SV=1	RAGP1_HUMAN	SwissProt_041614.fasta	63543.3	1	2	2	2	5.78e-05	0.0375
Beta-glucuronidase OS=Homo sapiens GN=GUSB PE=1 SV=2	BGLR_HUMAN	SwissProt_041614.fasta	74732.8	1	4	4	4	0.000116	0.0845
V-type proton ATPase subunit G 1 OS=Homo sapiens GN=ATP6V1G1 PE=1 SV=3	VATG1_HUMAN	SwissProt_041614.fasta	13757.7	1	3	3	6	0.000174	0.331
Thymosin beta-10 OS=Homo sapiens GN=TMSB10 PE=1 SV=2	TYB10_HUMAN	SwissProt_041614.fasta	5026	1	2	2	2	5.78e-05	0.364
Cytochrome b5 OS=Homo sapiens GN=CYB5A PE=1 SV=2	CYB5_HUMAN	SwissProt_041614.fasta	15330.3	0.998	1	1	1	2.89e-05	0.104
26S proteasome non-ATPase regulatory subunit 9 OS=Homo sapiens GN=PSMD9 PE=1 SV=3	PSMD9_HUMAN	SwissProt_041614.fasta	24681.2	1	3	4	4	0.000116	0.166
DCC-interacting protein 13-alpha OS=Homo sapiens GN=APPL1 PE=1 SV=1	DP13A_HUMAN	SwissProt_041614.fasta	79665.1	1	3	3	3	8.68e-05	0.0564
Protein DJ-1 OS=Homo sapiens GN=PARK7 PE=1 SV=2	PARK7_HUMAN	SwissProt_041614.fasta	19891.2	1	6	7	8	0.000231	0.476
Calcineurin-like phosphoesterase domain-containing protein 1 OS=Homo sapiens GN=CPPED1 PE=1 SV=3	CPPED_HUMAN	SwissProt_041614.fasta	35548.7	1	4	4	4	0.000116	0.172
Inverted formin-2 OS=Homo sapiens GN=INF2 PE=1 SV=2	INF2_HUMAN	SwissProt_041614.fasta	135627	1	6	6	6	0.000174	0.0633
Ras-related protein Rab-3D OS=Homo sapiens GN=RAB3D PE=1 SV=1	RAB3D_HUMAN	SwissProt_041614.fasta	24267.5	0.965	1	1	4	0.000116	0.128
Lanosterol synthase OS=Homo sapiens GN=LSS PE=1 SV=1	ERG7_HUMAN	SwissProt_041614.fasta	83310	1	4	4	4	0.000116	0.056
Pleckstrin homology domain-containing family F member 2 OS=Homo sapiens GN=PLEKHF2 PE=1 SV=1	PKHF2_HUMAN	SwissProt_041614.fasta	27798.2	1	2	2	2	5.78e-05	0.0884
40S ribosomal protein S15a OS=Homo sapiens GN=RPS15A PE=1 SV=2	RS15A_HUMAN	SwissProt_041614.fasta	14840	1	2	2	2	5.78e-05	0.131
Protein NDRG1 OS=Homo sapiens GN=NDRG1 PE=1 SV=1	NDRG1_HUMAN	SwissProt_041614.fasta	42834.9	1	5	6	7	0.000202	0.203
Fascin OS=Homo sapiens GN=FSCN1 PE=1 SV=3	FSCN1_HUMAN	SwissProt_041614.fasta	54530.3	1	11	11	11	0.000318	0.308
Kynurenine--oxoglutarate transaminase 3 OS=Homo sapiens GN=CCBL2 PE=1 SV=1	KAT3_HUMAN	SwissProt_041614.fasta	51402.7	1	2	2	2	5.78e-05	0.0485
Atlastin-3 OS=Homo sapiens GN=ATL3 PE=1 SV=1	ATLA3_HUMAN	SwissProt_041614.fasta	60543.2	1	5	6	7	0.000202	0.198
IgG receptor FcRn large subunit p51 OS=Homo sapiens GN=FCGRT PE=1 SV=1	FCGRN_HUMAN	SwissProt_041614.fasta	39744.2	1	2	2	2	5.78e-05	0.0658
Ras-related C3 botulinum toxin substrate 2 OS=Homo sapiens GN=RAC2 PE=1 SV=1	RAC2_HUMAN	SwissProt_041614.fasta	21429.2	1	4	5	13	0.000376	0.349
Solute carrier family 43 member 3 OS=Homo sapiens GN=SLC43A3 PE=1 SV=2	S43A3_HUMAN	SwissProt_041614.fasta	54531.9	1	2	2	2	5.78e-05	0.0326
Eukaryotic translation initiation factor 5 OS=Homo sapiens GN=EIF5 PE=1 SV=2	IF5_HUMAN	SwissProt_041614.fasta	49223.4	1	6	6	6	0.000174	0.162
CAD protein OS=Homo sapiens GN=CAD PE=1 SV=3	PYR1_HUMAN	SwissProt_041614.fasta	242982	1	4	4	4	0.000116	0.0297
Spectrin alpha chain, non-erythrocytic 1 OS=Homo sapiens GN=SPTAN1 PE=1 SV=3	SPTN1_HUMAN	SwissProt_041614.fasta	284543	1	22	22	22	0.000636	0.14
Sideroflexin-3 OS=Homo sapiens GN=SFXN3 PE=1 SV=2	SFXN3_HUMAN	SwissProt_041614.fasta	35979.1	1	3	3	5	0.000145	0.222
Cation-independent mannose-6-phosphate receptor OS=Homo sapiens GN=IGF2R PE=1 SV=3	MPRI_HUMAN	SwissProt_041614.fasta	274373	1	11	11	11	0.000318	0.0606
UPF0160 protein MYG1, mitochondrial OS=Homo sapiens GN=C12orf10 PE=1 SV=2	MYG1_HUMAN	SwissProt_041614.fasta	42449.8	1	2	2	2	5.78e-05	0.0691
Bridging integrator 2 OS=Homo sapiens GN=BIN2 PE=1 SV=3	BIN2_HUMAN	SwissProt_041614.fasta	61874.5	1	2	2	2	5.78e-05	0.0796
Non-syndromic hearing impairment protein 5 OS=Homo sapiens GN=DFNA5 PE=1 SV=2	DFNA5_HUMAN	SwissProt_041614.fasta	54555.9	1	4	4	4	0.000116	0.0927
28S ribosomal protein S22, mitochondrial OS=Homo sapiens GN=MRPS22 PE=1 SV=1	RT22_HUMAN	SwissProt_041614.fasta	41281.5	1	2	2	2	5.78e-05	0.075
Mitochondrial carrier homolog 2 OS=Homo sapiens GN=MTCH2 PE=1 SV=1	MTCH2_HUMAN	SwissProt_041614.fasta	33331.6	0.996	2	2	2	5.78e-05	0.0594
Hexokinase-3 OS=Homo sapiens GN=HK3 PE=1 SV=2	HXK3_HUMAN	SwissProt_041614.fasta	99023.8	1	20	29	33	0.000954	0.334
Peroxiredoxin-2 OS=Homo sapiens GN=PRDX2 PE=1 SV=5	PRDX2_HUMAN	SwissProt_041614.fasta	21892.4	0.901	1	1	4	0.000116	0.096
Sterol-4-alpha-carboxylate 3-dehydrogenase, decarboxylating OS=Homo sapiens GN=NSDHL PE=1 SV=2	NSDHL_HUMAN	SwissProt_041614.fasta	41900.8	1	4	4	4	0.000116	0.172
Non-specific lipid-transfer protein OS=Homo sapiens GN=SCP2 PE=1 SV=2	NLTP_HUMAN	SwissProt_041614.fasta	58994.6	1	9	9	9	0.00026	0.128
Glycine--tRNA ligase OS=Homo sapiens GN=GARS PE=1 SV=3	SYG_HUMAN	SwissProt_041614.fasta	83167.6	1	22	26	27	0.000781	0.417
Single-stranded DNA-binding protein, mitochondrial OS=Homo sapiens GN=SSBP1 PE=1 SV=1	SSBP_HUMAN	SwissProt_041614.fasta	17259.7	1	5	6	6	0.000174	0.446
26S proteasome non-ATPase regulatory subunit 12 OS=Homo sapiens GN=PSMD12 PE=1 SV=3	PSD12_HUMAN	SwissProt_041614.fasta	52906.2	1	2	3	3	8.68e-05	0.057
Vacuolar protein sorting-associated protein 13C OS=Homo sapiens GN=VPS13C PE=1 SV=1	VP13C_HUMAN	SwissProt_041614.fasta	422396	1	8	8	8	0.000231	0.028
60S ribosomal protein L8 OS=Homo sapiens GN=RPL8 PE=1 SV=2	RL8_HUMAN	SwissProt_041614.fasta	28024.8	1	2	3	3	8.68e-05	0.109
Histidine--tRNA ligase, cytoplasmic OS=Homo sapiens GN=HARS PE=1 SV=2	SYHC_HUMAN	SwissProt_041614.fasta	57412.5	1	4	4	4	0.000116	0.0786
Dynamin-like 120 kDa protein, mitochondrial OS=Homo sapiens GN=OPA1 PE=1 SV=3	OPA1_HUMAN	SwissProt_041614.fasta	111634	1	13	13	14	0.000405	0.184
NAD(P) transhydrogenase, mitochondrial OS=Homo sapiens GN=NNT PE=1 SV=3	NNTM_HUMAN	SwissProt_041614.fasta	113899	1	10	10	10	0.000289	0.133
Dystrophin OS=Homo sapiens GN=DMD PE=1 SV=3	DMD_HUMAN	SwissProt_041614.fasta	426749	0	0	0	0	0	0
Ras-related protein Rab-18 OS=Homo sapiens GN=RAB18 PE=1 SV=1	RAB18_HUMAN	SwissProt_041614.fasta	22977.5	1	11	12	12	0.000347	0.641
Leucine-rich repeat-containing protein 59 OS=Homo sapiens GN=LRRC59 PE=1 SV=1	LRC59_HUMAN	SwissProt_041614.fasta	34931.4	1	2	2	2	5.78e-05	0.0847
Aminoacyl tRNA synthase complex-interacting multifunctional protein 2 OS=Homo sapiens GN=AIMP2 PE=1 SV=2	AIMP2_HUMAN	SwissProt_041614.fasta	35349.3	1	4	4	4	0.000116	0.172
Receptor-interacting serine/threonine-protein kinase 2 OS=Homo sapiens GN=RIPK2 PE=1 SV=2	RIPK2_HUMAN	SwissProt_041614.fasta	61196.7	1	3	3	3	8.68e-05	0.0759
Ras-related protein Rab-4B OS=Homo sapiens GN=RAB4B PE=1 SV=1	RAB4B_HUMAN	SwissProt_041614.fasta	23587.2	0.956	1	1	3	8.68e-05	0.0939
Sodium/potassium-transporting ATPase subunit alpha-1 OS=Homo sapiens GN=ATP1A1 PE=1 SV=1	AT1A1_HUMAN	SwissProt_041614.fasta	112900	1	17	21	39	0.00113	0.315
Nucleosome assembly protein 1-like 4 OS=Homo sapiens GN=NAP1L4 PE=1 SV=1	NP1L4_HUMAN	SwissProt_041614.fasta	42823.9	1	5	5	7	0.000202	0.261
Leukotriene A-4 hydrolase OS=Homo sapiens GN=LTA4H PE=1 SV=2	LKHA4_HUMAN	SwissProt_041614.fasta	69287.1	1	30	46	56	0.00162	0.565
Eukaryotic translation initiation factor 6 OS=Homo sapiens GN=EIF6 PE=1 SV=1	IF6_HUMAN	SwissProt_041614.fasta	26598.2	1	2	2	2	5.78e-05	0.139
High mobility group protein B1 OS=Homo sapiens GN=HMGB1 PE=1 SV=3	HMGB1_HUMAN	SwissProt_041614.fasta	24894.7	1	3	4	4	0.000116	0.214
Dihydropyrimidine dehydrogenase [NADP(+)] OS=Homo sapiens GN=DPYD PE=1 SV=2	DPYD_HUMAN	SwissProt_041614.fasta	111404	1	4	4	4	0.000116	0.041
HLA class II histocompatibility antigen, DRB1-11 beta chain OS=Homo sapiens GN=HLA-DRB1 PE=1 SV=1	2B1B_HUMAN	SwissProt_041614.fasta	30159.5	1	2	2	3	8.68e-05	0.12
Sulfatase-modifying factor 2 OS=Homo sapiens GN=SUMF2 PE=1 SV=2	SUMF2_HUMAN	SwissProt_041614.fasta	33843.4	1	4	4	4	0.000116	0.189
WD repeat-containing protein 26 OS=Homo sapiens GN=WDR26 PE=1 SV=3	WDR26_HUMAN	SwissProt_041614.fasta	72124.5	1	2	2	2	5.78e-05	0.0666
Ras-related protein Rap-1b OS=Homo sapiens GN=RAP1B PE=1 SV=1	RAP1B_HUMAN	SwissProt_041614.fasta	20824.9	1	4	5	18	0.000521	0.761
Nicotinamide phosphoribosyltransferase OS=Homo sapiens GN=NAMPT PE=1 SV=1	NAMPT_HUMAN	SwissProt_041614.fasta	55522.5	1	6	7	8	0.000231	0.147
Keratin, type II cytoskeletal 2 epidermal OS=Homo sapiens GN=KRT2 PE=1 SV=2	K22E_HUMAN	SwissProt_041614.fasta	65433.9	1	4	6	11	0.000318	0.21
LIM and senescent cell antigen-like-containing domain protein 1 OS=Homo sapiens GN=LIMS1 PE=1 SV=4	LIMS1_HUMAN	SwissProt_041614.fasta	37250.7	1	6	8	8	0.000231	0.234
Carbonic anhydrase 2 OS=Homo sapiens GN=CA2 PE=1 SV=2	CAH2_HUMAN	SwissProt_041614.fasta	29246.6	1	11	16	16	0.000463	0.596
Peptidyl-prolyl cis-trans isomerase F, mitochondrial OS=Homo sapiens GN=PPIF PE=1 SV=1	PPIF_HUMAN	SwissProt_041614.fasta	22040.4	1	4	4	4	0.000116	0.425
Protein XRP2 OS=Homo sapiens GN=RP2 PE=1 SV=4	XRP2_HUMAN	SwissProt_041614.fasta	39641.3	1	2	2	2	5.78e-05	0.0514
Fructose-bisphosphate aldolase A OS=Homo sapiens GN=ALDOA PE=1 SV=2	ALDOA_HUMAN	SwissProt_041614.fasta	39420.6	1	17	28	38	0.0011	0.643
Protein disulfide-isomerase A6 OS=Homo sapiens GN=PDIA6 PE=1 SV=1	PDIA6_HUMAN	SwissProt_041614.fasta	48122.3	1	11	17	18	0.000521	0.348
Neudesin OS=Homo sapiens GN=NENF PE=1 SV=1	NENF_HUMAN	SwissProt_041614.fasta	18857.1	1	2	2	2	5.78e-05	0.14
Oxysterol-binding protein-related protein 1 OS=Homo sapiens GN=OSBPL1A PE=1 SV=2	OSBL1_HUMAN	SwissProt_041614.fasta	108472	1	2	2	2	5.78e-05	0.0221
Protein kinase C delta type OS=Homo sapiens GN=PRKCD PE=1 SV=2	KPCD_HUMAN	SwissProt_041614.fasta	77507.4	1	12	12	13	0.000376	0.209
L-xylulose reductase OS=Homo sapiens GN=DCXR PE=1 SV=2	DCXR_HUMAN	SwissProt_041614.fasta	25912.2	1	3	3	3	8.68e-05	0.107
Purine nucleoside phosphorylase OS=Homo sapiens GN=PNP PE=1 SV=2	PNPH_HUMAN	SwissProt_041614.fasta	32118	1	8	8	9	0.00026	0.426
Transitional endoplasmic reticulum ATPase OS=Homo sapiens GN=VCP PE=1 SV=4	TERA_HUMAN	SwissProt_041614.fasta	89324.8	1	40	52	60	0.00174	0.561
ATP synthase subunit f, mitochondrial OS=Homo sapiens GN=ATP5J2 PE=1 SV=3	ATPK_HUMAN	SwissProt_041614.fasta	10918.4	1	3	3	3	8.68e-05	0.426
N-terminal Xaa-Pro-Lys N-methyltransferase 1 OS=Homo sapiens GN=NTMT1 PE=1 SV=3	NTM1A_HUMAN	SwissProt_041614.fasta	25387.8	1	2	2	2	5.78e-05	0.0942
Cytochrome c oxidase protein 20 homolog OS=Homo sapiens GN=COX20 PE=1 SV=2	COX20_HUMAN	SwissProt_041614.fasta	13291.6	1	3	3	3	8.68e-05	0.229
Calcium/calmodulin-dependent protein kinase type 1 OS=Homo sapiens GN=CAMK1 PE=1 SV=1	KCC1A_HUMAN	SwissProt_041614.fasta	41338.2	1	3	4	4	0.000116	0.1
Nestin OS=Homo sapiens GN=NES PE=1 SV=2	NEST_HUMAN	SwissProt_041614.fasta	177437	1	2	2	2	5.78e-05	0.0173
60S ribosomal protein L18a OS=Homo sapiens GN=RPL18A PE=1 SV=2	RL18A_HUMAN	SwissProt_041614.fasta	20762.6	1	3	3	3	8.68e-05	0.125
Dual specificity mitogen-activated protein kinase kinase 3 OS=Homo sapiens GN=MAP2K3 PE=1 SV=2	MP2K3_HUMAN	SwissProt_041614.fasta	39319.3	1	8	8	9	0.00026	0.337
Microtubule-associated protein RP/EB family member 2 OS=Homo sapiens GN=MAPRE2 PE=1 SV=1	MARE2_HUMAN	SwissProt_041614.fasta	37031.6	1	3	3	3	8.68e-05	0.122
Cytochrome P450 1B1 OS=Homo sapiens GN=CYP1B1 PE=1 SV=2	CP1B1_HUMAN	SwissProt_041614.fasta	60846.4	1	5	5	5	0.000145	0.114
[truncated: 2,573 more rows]
