# Supplementary material for: Microwave & magnetic proteomics of macrophages from patients with HIV-associated cognitive impairment
Source: PLoS One. 2017 Jul 26;12(7):e0181779. doi: 10.1371/journal.pone.0181779 (PMC5528838; doi:10.1371/journal.pone.0181779)
Supplement: S2 Table — (XLSX) [file pone.0181779.s003.xlsx]

## Sheet: proteins in all pools
											Supplementary Table 2. M2 proteomics analysis of macrophage proteome in HIV infected women
												A	A	A	A	A	CI	CI	CI	CI	CI	ND	ND	ND	ND	ND
Family	Member	Database	Accession	Score	Mass	Num. of matches	Num. of significant matches	Num. of sequences	Num. of significant sequences	emPAI	Description	126/131	127/131	128/131	129/131	130/131	126/131	127/131	128/131	129/131	130/131	126/131	127/131	128/131	129/131	130/131
7	2	Trembl	A4UCS8_HUMAN	151	21729	11	6	9	5	1.36	Enolase (Fragment) OS=Homo sapiens PE=2 SV=1	0.345	0.212	2.864	0.215	0.352	0.384	0.397	0.653	1.532	0.976	0.422	0.292	0.506	0.203	.
22	1	Trembl	B0YJC4_HUMAN	138	54722	7	7	7	7	0.51	Vimentin OS=Homo sapiens GN=VIM PE=3 SV=1	1.469	1.157	1.362	1.133	2.265	0.834	0.711	0.851	1.032	0.514	0.802	---	0.802	---	.
33	1	Trembl	B2R4M6_HUMAN	102	16009	6	5	5	4	1.62	cDNA, FLJ92148, highly similar to Homo sapiens S100 calcium binding protein A9 (calgranulin B) (S100A9), mRNA OS=Homo sapiens PE=4 SV=1	0.522	0.379	0.676	0.24	0.414	0.245	0.192	0.221	0.58	0.396	0.33	0.284	0.714	0.429	.
32	1	Trembl	B2R4P2_HUMAN	104	26998	8	7	6	5	1.26	cDNA, FLJ92164, highly similar to Homo sapiens peroxiredoxin 1 (PRDX1), mRNA OS=Homo sapiens PE=2 SV=1	0.201	0.217	0.924	0.177	0.2	0.256	0.248	0.353	0.461	0.308	0.308	0.202	0.399	0.237	.
54	1	Trembl	B2R5H0_HUMAN	64	14295	6	2	5	2	0.53	cDNA, FLJ92471, highly similar to Homo sapiens S100 calcium binding protein A11 (calgizzarin) (S100A11), mRNA OS=Homo sapiens PE=4 SV=1	0.35	0.099	1.103	0.221	0.204	0.192	0.15	0.271	0.705	0.406	0.205	0.132	0.506	0.195	.
20	1	Trembl	B2R9S4_HUMAN	150	44488	7	5	7	5	0.43	cDNA, FLJ94534, highly similar to Homo sapiens capping protein (actin filament), gelsolin-like(CAPG), mRNA OS=Homo sapiens PE=2 SV=1	0.526	0.332	1.177	0.345	0.57	0.424	0.5	0.654	0.829	0.629	0.393	0.263	0.285	0.138	.
11	1	Trembl	B3KPS3_HUMAN	287	51308	11	10	9	8	0.86	cDNA FLJ32131 fis, clone PEBLM2000267, highly similar to Tubulin alpha-ubiquitous chain OS=Homo sapiens PE=2 SV=1	0.44	0.253	1.168	0.329	0.46	0.676	0.632	0.855	1.298	1.035	0.52	0.379	0.412	0.15	.
26	1	Trembl	B3KTV0_HUMAN	132	80312	11	7	11	7	0.32	cDNA FLJ38781 fis, clone LIVER2000216, highly similar to HEAT SHOCK COGNATE 71 kDa PROTEIN OS=Homo sapiens PE=2 SV=1	0.566	0.307	1.469	0.384	0.551	0.633	0.593	0.887	1.152	0.991	0.519	0.339	0.45	0.206	.
50	1	Trembl	B4DL49_HUMAN	67	34812	2	2	2	2	0.2	cDNA FLJ58073, moderately similar to Cathepsin B (EC 3.4.22.1) OS=Homo sapiens PE=2 SV=1	0.274	0.273	0.832	0.407	0.367	0.683	1.075	0.643	1.075	1.118	0.804	0.32	0.504	0.231	.
6	1	Trembl	B4DNH8_HUMAN	379	25723	15	13	11	10	3.88	Annexin OS=Homo sapiens PE=2 SV=1	0.388	0.16	1.88	0.232	0.408	0.461	0.564	1.253	2.075	1.908	0.319	0.184	1.478	0.15	.
3	1	Trembl	B4DNK4_HUMAN	567	57998	29	23	27	21	2.55	Pyruvate kinase OS=Homo sapiens PE=2 SV=1	0.571	0.334	1.315	0.369	0.61	0.604	0.551	0.815	1.225	1.07	0.565	0.393	0.29	0.187	.
17	1	Trembl	B4DQJ8_HUMAN	173	60602	16	8	15	8	0.53	6-phosphogluconate dehydrogenase, decarboxylating OS=Homo sapiens GN=PGD PE=2 SV=1	0.601	0.248	1.57	0.415	1.28	0.87	1.289	1.779	1.778	1.922	0.762	0.406	0.553	0.25	.
2	2	Trembl	B4DRV9_HUMAN	352	26962	17	11	12	9	2.6	Glyceraldehyde-3-phosphate dehydrogenase OS=Homo sapiens PE=2 SV=1	0.453	0.21	1.399	0.46	0.412	0.619	0.554	0.668	1.304	1.039	0.488	0.283	0.372	0.238	.
78	1	Trembl	B7TY16_HUMAN	43	120706	2	2	2	2	0.05	Actinin alpha 1 isoform 3 OS=Homo sapiens GN=ACTN1 PE=2 SV=1	0.679	0.395	1.328	0.508	1.009	1.54	1.824	1.725	1.7	1.778	0.968	0.633	0.505	0.239	.
10	1	Trembl	B7Z7A9_HUMAN	326	50739	16	11	15	10	1	Phosphoglycerate kinase OS=Homo sapiens GN=PGK1 PE=2 SV=1	0.313	0.189	1.607	0.277	0.33	0.553	0.537	0.938	1.8	1.674	0.41	0.251	0.508	0.199	.
75	1	Trembl	D0PNI1_HUMAN	43	32711	5	3	5	3	0.34	Tyrosine 3-monooxygenase/tryptophan 5-monooxygenase activation protein zeta polypeptide OS=Homo sapiens GN=YWHAZ PE=3 SV=1	0.363	0.198	2.056	0.275	0.293	0.453	0.467	0.843	2.221	1.792	0.44	0.295	1.817	0.336	.
7	1	Trembl	E2DRY6_HUMAN	374	43520	20	13	17	10	1.59	Enolase OS=Homo sapiens PE=2 SV=1	0.285	0.173	2.796	0.166	0.277	0.38	0.406	0.617	1.394	0.876	0.393	0.261	0.485	0.194	.
19	2	Trembl	E7ENQ5_HUMAN	136	35255	6	6	6	6	0.71	Annexin OS=Homo sapiens GN=ANXA5 PE=3 SV=1	0.203	0.115	1.914	0.14	0.218	0.289	0.296	1.09	2.115	1.661	0.317	0.21	1.032	0.163	.
37	1	Trembl	E9PK25_HUMAN	90	29129	7	3	7	3	0.38	Cofilin-1 OS=Homo sapiens GN=CFL1 PE=4 SV=1	0.474	0.271	1.515	0.308	0.387	0.692	0.589	0.723	1.045	0.915	0.598	0.397	0.755	0.295	.
38	1	Trembl	F2Z393_HUMAN	87	41951	7	3	7	3	0.26	Transaldolase OS=Homo sapiens GN=TALDO1 PE=3 SV=1	0.361	0.276	1.765	0.315	0.363	0.471	0.376	0.77	1.444	1.308	0.506	0.581	1.225	0.326	.
30	1	Trembl	H7C469_HUMAN	108	46489	3	3	3	3	0.23	Uncharacterized protein (Fragment) OS=Homo sapiens PE=3 SV=1	0.254	0.258	0.854	0.175	0.19	0.265	0.382	0.424	0.497	0.471	0.217	0.213	0.551	0.178	.
25	1	Trembl	J3KPS3_HUMAN	136	46436	11	4	11	4	0.32	Fructose-bisphosphate aldolase OS=Homo sapiens GN=ALDOA PE=3 SV=1	0.282	0.154	1.851	0.202	0.337	0.377	0.456	0.651	1.311	1.032	0.336	0.198	0.247	0.142	.
2	1	Trembl	Q2TSD0_HUMAN	502	42385	28	21	22	17	3.84	Glyceraldehyde-3-phosphate dehydrogenase OS=Homo sapiens PE=2 SV=1	0.439	0.229	1.309	0.429	0.387	0.623	0.542	0.689	1.307	1.078	0.526	0.328	0.347	0.251	.
9	1	Trembl	Q2TU34_HUMAN	347	43836	17	13	12	11	1.57	Fructose-1,6-bisphosphatase 1 OS=Homo sapiens GN=FBP1 PE=2 SV=1	0.273	0.175	2.396	0.219	0.577	0.273	0.221	0.589	1.973	0.854	0.37	0.252	0.785	0.212	.
34	2	Trembl	Q2VPJ6_HUMAN	96	85801	5	4	5	4	0.16	HSP90AA1 protein (Fragment) OS=Homo sapiens GN=HSP90AA1 PE=2 SV=1	0.507	0.274	0.984	0.378	0.56	0.835	0.806	0.941	1.146	1.313	0.511	0.345	0.233	0.186	.
4	1	Trembl	Q53FI1_HUMAN	483	81097	23	15	18	12	0.81	L-plastin variant (Fragment) OS=Homo sapiens PE=2 SV=1	0.421	0.257	1.836	0.322	0.658	0.681	0.731	1.834	2.216	1.885	0.557	0.304	0.612	0.201	.
18	1	Trembl	Q53HE2_HUMAN	172	31793	8	6	7	5	0.82	Triosephosphate isomerase (Fragment) OS=Homo sapiens PE=2 SV=1	0.327	0.194	1.91	0.225	0.38	0.35	0.347	0.773	1.385	1.363	0.418	0.259	0.861	0.243	.
15	1	Trembl	Q5HY54_HUMAN	199	316010	17	9	17	9	0.1	Filamin-A OS=Homo sapiens GN=FLNA PE=2 SV=1	0.899	0.432	1.449	0.553	0.784	0.567	0.698	1.004	1.283	1.172	0.605	0.425	0.362	0.229	.
5	1	Trembl	Q5TZZ9_HUMAN	467	46480	23	15	22	14	1.8	Annexin OS=Homo sapiens GN=ANXA1 PE=2 SV=1	0.218	0.14	2.326	0.143	0.212	0.291	0.34	0.647	2.838	1.582	0.282	0.185	1.075	0.138	.
27	1	Trembl	Q6FGL0_HUMAN	131	28265	7	5	6	4	0.74	LGALS3 protein (Fragment) OS=Homo sapiens GN=LGALS3 PE=2 SV=1	1.056	0.593	1.062	0.626	0.655	0.516	0.914	0.823	0.853	1.124	0.414	0.367	0.389	0.233	.
13	1	Trembl	Q6IPN6_HUMAN	205	61433	17	13	17	13	0.97	Elongation factor 1-alpha OS=Homo sapiens GN=EEF1A1 PE=2 SV=1	0.905	0.451	1.205	0.488	0.704	0.381	0.384	0.448	0.747	0.65	0.407	0.315	0.281	0.195	.
55	1	Trembl	Q6PJT4_HUMAN	64	47854	7	6	7	6	0.49	MSN protein (Fragment) OS=Homo sapiens GN=MSN PE=2 SV=1	0.698	0.358	1.152	0.466	0.808	0.759	0.621	0.846	1.192	1.047	0.664	0.391	0.34	0.244	.
